# Supplementary material for: Degradome-focused RNA interference screens to identify proteases important for breast cancer cell growth
Source: Front Oncol. 2022 Oct 12;12:960109. doi: 10.3389/fonc.2022.960109 (PMC9598039; doi:10.3389/fonc.2022.960109)
Supplement: Supplementary file 1 [file Table_1.xlsx]

## Sheet: Overview and Description
Supplementary tables
Table S1: Searchable excel file with the screen output (SO) from the competitive growth screens. SO PyB6-TA (A)/SO PyMG-TA Hypoxia (B)/SO PyMG-TA Normoxia (C) worksheets: Screen output with name of the targeted protease (Protease), miR-E-name (X), number of miR-E-library pool (Pool No), indication if one or both replicates were used for AvSSMD* calculation (onlyoneR [yes: only one replicate; NA: …
Table S2: Searchable excel file with the hits from the competitive growth screens selected by the first selection filter (≥ 2 miR-E´s outside ± 1 SD_AvSSMD*; Figure 3E). Hits PyB6-TA (A)/Hits PyMG-TA Hypoxia (B)/Hits PyMG-TA Normoxia (C) worksheets: Same columns as Screen Output worksheets including the number of miR-E´s outside ± 1 SD_AvSSMD* (frequency [freq.]). Screen Hits are highlighted in b…
Table S3: Murine miR-E sequences as well as internal controls as 97-mers. Two different miR-E constructs (miR-E-target-1; miR-E-target-2) per target transcript. The constructs were extracted from the miR-E library. Controls in miR-30a design were previously described: shRenilla (David et al.); shLuciferase (McJunkin et al.); shRpa3-218 (termed Rpa3.276 [David et al.]); shRpa3-457 (termed Rpa3.455…
Table S4: Venn diagram input. Protease names for the first selection filter hits were used. Number of proteases in ().
References
David, C. J. et al. TGF-β Tumor Suppression through a Lethal EMT. Cell. 2016; 164: 1015–30
McJunkin, K. et al. Reversible suppression of an essential gene in adult mice using transgenic RNA interference. Proc Natl Acad Sci U S A. 2011; 108: 7113–8.

## Sheet: Table 1A SO PyB6-TA
Protease	X	Pool.No.	onlyoneR	AvSSMD*	AvSSMD/Protease			Number of proteases
1700074P13Rik	1700074P13Rik.1240	16	NA	1.54823	0.831693			TRUE
1700074P13Rik	1700074P13Rik.1367	16	NA	-1.32632	0.831693			TRUE
1700074P13Rik	1700074P13Rik.1373	16	NA	1.43139	0.831693			TRUE
1700074P13Rik	1700074P13Rik.417	16	NA	1.44638	0.831693			TRUE
1700074P13Rik	1700074P13Rik.522	16	NA	0.264621	0.831693			TRUE
1700074P13Rik	1700074P13Rik.714	16	NA	0.897308	0.831693			TRUE
1700074P13Rik	1700074P13Rik.802	16	NA	1.56025	0.831693			FALSE
1810009J06Rik	1810009J06Rik.405	16	NA	0.729513	-0.172835			TRUE
1810009J06Rik	1810009J06Rik.64	16	NA	0.329034	-0.172835			TRUE
1810009J06Rik	1810009J06Rik.707	16	NA	-1.90078	-0.172835			TRUE
1810009J06Rik	1810009J06Rik.774	16	NA	0.970816	-0.172835			TRUE
1810009J06Rik	1810009J06Rik.790	16	NA	-1.71519	-0.172835			TRUE
1810009J06Rik	1810009J06Rik.816	16	NA	0.230522	-0.172835			TRUE
1810009J06Rik	1810009J06Rik.819	16	NA	0.146238	-0.172835			FALSE
2010111I01Rik	2010111I01Rik.162V	16	NA	1.08689	0.716014			TRUE
2010111I01Rik	2010111I01Rik.1924V	16	YES	NA	0.716014			TRUE
2010111I01Rik	2010111I01Rik.2739V2	16	NA	0.376682	0.716014			TRUE
2010111I01Rik	2010111I01Rik.3396V2	16	NA	0.258528	0.716014			TRUE
2010111I01Rik	2010111I01Rik.409V	16	NA	1.29831	0.716014			TRUE
2010111I01Rik	2010111I01Rik.410V	16	NA	0.559671	0.716014			FALSE
2210010C04Rik	2210010C04Rik.1093	16	NA	0.271521	0.856931			TRUE
2210010C04Rik	2210010C04Rik.1177	16	NA	1.39809	0.856931			TRUE
2210010C04Rik	2210010C04Rik.1274	16	NA	-0.0067174	0.856931			TRUE
2210010C04Rik	2210010C04Rik.348	16	NA	0.812449	0.856931			TRUE
2210010C04Rik	2210010C04Rik.640	16	NA	0.157454	0.856931			TRUE
2210010C04Rik	2210010C04Rik.899	16	NA	1.54361	0.856931			TRUE
2210010C04Rik	2210010C04Rik.998	16	NA	1.82211	0.856931			FALSE
4833403I15Rik	4833403I15Rik.1135	16	NA	6.73124	1.82698			TRUE
4833403I15Rik	4833403I15Rik.1951	16	NA	0.426106	1.82698			TRUE
4833403I15Rik	4833403I15Rik.2757	16	NA	0.777072	1.82698			TRUE
4833403I15Rik	4833403I15Rik.2758	16	NA	1.14765	1.82698			TRUE
4833403I15Rik	4833403I15Rik.3027	16	NA	2.08638	1.82698			TRUE
4833403I15Rik	4833403I15Rik.3198	16	NA	1.0324	1.82698			TRUE
4833403I15Rik	4833403I15Rik.774	16	NA	0.588015	1.82698			FALSE
4930444G20Rik	4930444G20Rik.1165	16	NA	1.83136	0.551141			TRUE
4930444G20Rik	4930444G20Rik.1372	16	NA	0.494525	0.551141			TRUE
4930444G20Rik	4930444G20Rik.1558	16	NA	-0.629632	0.551141			TRUE
4930444G20Rik	4930444G20Rik.417	16	NA	1.49425	0.551141			TRUE
4930444G20Rik	4930444G20Rik.546	16	NA	-0.130078	0.551141			TRUE
4930444G20Rik	4930444G20Rik.618	16	NA	0.491225	0.551141			TRUE
4930444G20Rik	4930444G20Rik.619	16	NA	0.306333	0.551141			FALSE
4930486L24Rik	4930486L24Rik.1033	16	NA	0.846373	0.0943236			TRUE
4930486L24Rik	4930486L24Rik.1228	16	NA	-0.0402037	0.0943236			TRUE
4930486L24Rik	4930486L24Rik.174	16	NA	1.57381	0.0943236			TRUE
4930486L24Rik	4930486L24Rik.255	16	NA	-1.05846	0.0943236			TRUE
4930486L24Rik	4930486L24Rik.318	16	NA	-2.34689	0.0943236			TRUE
4930486L24Rik	4930486L24Rik.542	16	NA	0.104006	0.0943236			TRUE
4930486L24Rik	4930486L24Rik.861	16	NA	1.58162	0.0943236			FALSE
9630033F20Rik	9630033F20Rik.1091	31	YES	5.01046	-0.272355			TRUE
9630033F20Rik	9630033F20Rik.1313	31	YES	-9.47594	-0.272355			TRUE
9630033F20Rik	9630033F20Rik.1319	31	YES	0.128116	-0.272355			TRUE
9630033F20Rik	9630033F20Rik.2714	31	YES	2.28187	-0.272355			TRUE
9630033F20Rik	9630033F20Rik.3089	31	YES	-0.668918	-0.272355			TRUE
9630033F20Rik	9630033F20Rik.476	31	YES	1.15388	-0.272355			TRUE
9630033F20Rik	9630033F20Rik.477	31	YES	-0.335947	-0.272355			FALSE
Abhd10	Abhd10.1348	16	NA	2.70216	1.26652			TRUE
Abhd10	Abhd10.1353	16	NA	1.63509	1.26652			TRUE
Abhd10	Abhd10.1807	16	NA	0.613211	1.26652			TRUE
Abhd10	Abhd10.191	16	NA	0.129965	1.26652			TRUE
Abhd10	Abhd10.197	16	NA	1.94116	1.26652			TRUE
Abhd10	Abhd10.616	16	NA	0.778276	1.26652			TRUE
Abhd10	Abhd10.683	16	NA	1.06578	1.26652			FALSE
Abhd12b	Abhd12b.190	16	NA	-0.811365	-0.098696			TRUE
Abhd12b	Abhd12b.191V	16	NA	1.68996	-0.098696			TRUE
Abhd12b	Abhd12b.205V	16	NA	0.813661	-0.098696			TRUE
Abhd12b	Abhd12b.451	16	NA	-3.27466	-0.098696			TRUE
Abhd12b	Abhd12b.479	16	NA	1.5069	-0.098696			TRUE
Abhd12b	Abhd12b.598	16	NA	-0.516668	-0.098696			FALSE
Abhd17b	Abhd17b.1408	16	NA	-0.029534	1.48606			TRUE
Abhd17b	Abhd17b.1409	16	NA	-0.0290896	1.48606			TRUE
Abhd17b	Abhd17b.1550	16	NA	0.565847	1.48606			TRUE
Abhd17b	Abhd17b.1918	16	NA	1.01939	1.48606			TRUE
Abhd17b	Abhd17b.2395	16	NA	3.11545	1.48606			TRUE
Abhd17b	Abhd17b.2397	16	NA	2.91209	1.48606			TRUE
Abhd17b	Abhd17b.538	16	NA	2.84827	1.48606			FALSE
Abhd17c	Abhd17c.1705	16	NA	0.311952	0.3652			TRUE
Abhd17c	Abhd17c.1780	17	NA	1.16981	0.3652			TRUE
Abhd17c	Abhd17c.1795	17	NA	0.865603	0.3652			TRUE
Abhd17c	Abhd17c.1998	17	NA	-0.346784	0.3652			TRUE
Abhd17c	Abhd17c.2130	17	NA	-1.41423	0.3652			TRUE
Abhd17c	Abhd17c.2198	17	NA	1.49254	0.3652			TRUE
Abhd17c	Abhd17c.789	17	NA	0.477511	0.3652			FALSE
Abhd5	Abhd5.1382	17	NA	1.86603	0.123336			TRUE
Abhd5	Abhd5.1683	17	NA	0.898396	0.123336			TRUE
Abhd5	Abhd5.1685	17	NA	0.618975	0.123336			TRUE
Abhd5	Abhd5.2194	17	NA	-0.96018	0.123336			TRUE
Abhd5	Abhd5.2474	17	NA	1.35327	0.123336			TRUE
Abhd5	Abhd5.519	17	NA	-0.623614	0.123336			TRUE
Abhd5	Abhd5.913	17	NA	-2.28953	0.123336			FALSE
Ace	Ace.2031	17	NA	0.378992	1.20146			TRUE
Ace	Ace.2097	17	NA	2.11125	1.20146			TRUE
Ace	Ace.2250	17	NA	0.641713	1.20146			TRUE
Ace	Ace.3192	17	NA	-0.549755	1.20146			TRUE
Ace	Ace.3633	17	NA	1.76501	1.20146			TRUE
Ace	Ace.4867	17	NA	2.77767	1.20146			TRUE
Ace	Ace.4870	17	NA	1.28534	1.20146			FALSE
Ace2	Ace2.1407	17	NA	1.07587	0.436373			TRUE
Ace2	Ace2.1682	17	NA	-1.73008	0.436373			TRUE
Ace2	Ace2.1687	17	NA	-0.495196	0.436373			TRUE
Ace2	Ace2.2281	17	NA	0.87989	0.436373			TRUE
Ace2	Ace2.3311	17	NA	-1.81076	0.436373			TRUE
Ace2	Ace2.800	17	NA	2.14688	0.436373			TRUE
Ace2	Ace2.997	17	NA	2.98801	0.436373			FALSE
Ace3	Ace3.1370	17	NA	2.41326	1.11047			TRUE
Ace3	Ace3.1837	17	NA	3.66569	1.11047			TRUE
Ace3	Ace3.235	17	NA	0.104751	1.11047			TRUE
Ace3	Ace3.239	17	NA	3.05582	1.11047			TRUE
Ace3	Ace3.240	17	NA	2.3596	1.11047			TRUE
Ace3	Ace3.278	17	NA	-4.0949	1.11047			TRUE
Ace3	Ace3.914	17	NA	0.269025	1.11047			FALSE
Acp1	Acp1.1491	31	YES	2.66651	2.66651			FALSE
Acr	Acr.1350	17	NA	-2.10435	0.516726			TRUE
Acr	Acr.1369	17	NA	0.59536	0.516726			TRUE
Acr	Acr.1467	17	NA	1.80401	0.516726			TRUE
Acr	Acr.298	17	NA	1.12975	0.516726			TRUE
Acr	Acr.347	17	NA	0.92655	0.516726			TRUE
Acr	Acr.352	17	NA	-0.000274673	0.516726			TRUE
Acr	Acr.517	17	NA	1.26604	0.516726			FALSE
Acy1	Acy1.1227	17	NA	-0.122383	0.450609			TRUE
Acy1	Acy1.252	17	NA	-0.389456	0.450609			TRUE
Acy1	Acy1.660	17	NA	2.46438	0.450609			TRUE
Acy1	Acy1.661	17	NA	0.82566	0.450609			TRUE
Acy1	Acy1.765	17	NA	0.367515	0.450609			TRUE
Acy1	Acy1.768	17	NA	-0.442062	0.450609			FALSE
Adam10	Adam10.1748	17	NA	2.31598	0.893244			TRUE
Adam10	Adam10.2684	17	NA	0.393924	0.893244			TRUE
Adam10	Adam10.3150	17	NA	0.486383	0.893244			TRUE
Adam10	Adam10.3151	17	NA	-0.831715	0.893244			TRUE
Adam10	Adam10.3550	17	NA	2.7906	0.893244			TRUE
Adam10	Adam10.4412	17	NA	0.276391	0.893244			TRUE
Adam10	Adam10.466	17	NA	0.821142	0.893244			FALSE
Adam11	Adam11.2983	17	NA	-0.245192	-0.225439			TRUE
Adam11	Adam11.3002	17	NA	1.72232	-0.225439			TRUE
Adam11	Adam11.3283	17	NA	-0.540677	-0.225439			TRUE
Adam11	Adam11.3284	17	NA	-0.286295	-0.225439			TRUE
Adam11	Adam11.3656	17	NA	-0.96103	-0.225439			TRUE
Adam11	Adam11.3861	17	NA	-1.89202	-0.225439			TRUE
Adam11	Adam11.3909	17	NA	0.624822	-0.225439			FALSE
Adam12	Adam12.2989	17	NA	-0.222264	1.39461			TRUE
Adam12	Adam12.3894	17	NA	2.64273	1.39461			TRUE
Adam12	Adam12.3933	17	NA	0.401736	1.39461			TRUE
Adam12	Adam12.3985	17	NA	1.17596	1.39461			TRUE
Adam12	Adam12.5082	17	NA	0.931568	1.39461			TRUE
Adam12	Adam12.5129	17	NA	2.57366	1.39461			TRUE
Adam12	Adam12.5130	17	NA	2.25888	1.39461			FALSE
Adam15	Adam15.1248	17	NA	-4.70955	0.171894			TRUE
Adam15	Adam15.1492	17	NA	1.27644	0.171894			TRUE
Adam15	Adam15.2718	17	NA	0.327149	0.171894			TRUE
Adam15	Adam15.348	17	NA	1.9725	0.171894			TRUE
Adam15	Adam15.704	17	NA	0.411691	0.171894			TRUE
Adam15	Adam15.716	17	NA	1.93312	0.171894			TRUE
Adam15	Adam15.835	17	NA	-0.00808404	0.171894			FALSE
Adam17	Adam17.2328	17	NA	-1.85193	0.688324			TRUE
Adam17	Adam17.2666	17	NA	-1.52952	0.688324			TRUE
Adam17	Adam17.3069	17	NA	1.5068	0.688324			TRUE
Adam17	Adam17.3855	17	NA	1.39493	0.688324			TRUE
Adam17	Adam17.4274	17	NA	3.40454	0.688324			TRUE
Adam17	Adam17.4442	17	NA	0.493625	0.688324			TRUE
Adam17	Adam17.620	17	NA	1.39982	0.688324			FALSE
Adam18	Adam18.1030	17	NA	-0.108099	0.243478			TRUE
Adam18	Adam18.1194	17	NA	-1.34458	0.243478			TRUE
Adam18	Adam18.1272	17	NA	1.89549	0.243478			TRUE
Adam18	Adam18.266	17	NA	0.772873	0.243478			TRUE
Adam18	Adam18.492	17	NA	-0.210789	0.243478			TRUE
Adam18	Adam18.778	17	NA	0.634254	0.243478			TRUE
Adam18	Adam18.911	17	NA	0.065198	0.243478			FALSE
Adam19	Adam19.4689	17	NA	1.87658	0.710438			TRUE
Adam19	Adam19.4987	17	NA	-2.28925	0.710438			TRUE
Adam19	Adam19.5219	17	NA	1.21962	0.710438			TRUE
Adam19	Adam19.5883	17	NA	0.0323444	0.710438			TRUE
Adam19	Adam19.6189	17	NA	1.35299	0.710438			TRUE
Adam19	Adam19.925	17	NA	0.654978	0.710438			TRUE
Adam19	Adam19.926	17	NA	2.12581	0.710438			FALSE
Adam1a	Adam1a.2082	17	NA	-0.366754	0.07475			TRUE
Adam1a	Adam1a.2132	17	NA	-2.48054	0.07475			TRUE
Adam1a	Adam1a.225	17	NA	0.0627302	0.07475			TRUE
Adam1a	Adam1a.2639	17	NA	-4.45591	0.07475			TRUE
Adam1a	Adam1a.2823	17	NA	3.60161	0.07475			TRUE
Adam1a	Adam1a.2834	17	NA	1.17966	0.07475			TRUE
Adam1a	Adam1a.33	17	NA	2.98246	0.07475			FALSE
Adam1b	Adam1b.1345	17	NA	0.91573	0.0885678			TRUE
Adam1b	Adam1b.2534	17	NA	-3.50492	0.0885678			TRUE
Adam1b	Adam1b.2568	17	NA	0.920309	0.0885678			TRUE
Adam1b	Adam1b.2736	17	NA	0.403141	0.0885678			TRUE
Adam1b	Adam1b.2784	17	NA	1.65563	0.0885678			TRUE
Adam1b	Adam1b.2828	17	NA	0.141517	0.0885678			FALSE
Adam2	Adam2.1106	17	NA	3.82927	0.983444			TRUE
Adam2	Adam2.1661	17	NA	2.13534	0.983444			TRUE
Adam2	Adam2.2119	17	NA	1.83236	0.983444			TRUE
Adam2	Adam2.2180	17	NA	1.99733	0.983444			TRUE
Adam2	Adam2.2438	17	NA	0.607837	0.983444			TRUE
Adam2	Adam2.680	17	NA	-0.806017	0.983444			TRUE
Adam2	Adam2.877	17	NA	-2.71201	0.983444			FALSE
Adam20	Adam20.2087	17	NA	0.100863	-0.182767			TRUE
Adam20	Adam20.2501	17	NA	0.0219601	-0.182767			TRUE
Adam20	Adam20.710	17	NA	-1.56779	-0.182767			TRUE
Adam20	Adam20.842	17	NA	0.842838	-0.182767			TRUE
Adam20	Adam20.847	17	NA	-0.634904	-0.182767			TRUE
Adam20	Adam20.868	17	NA	0.211469	-0.182767			TRUE
Adam20	Adam20.983	17	NA	-0.253803	-0.182767			FALSE
Adam21	Adam21.1047	17	NA	-0.847153	0.942752			TRUE
Adam21	Adam21.1808	17	NA	0.866933	0.942752			TRUE
Adam21	Adam21.1814	17	NA	0.392675	0.942752			TRUE
Adam21	Adam21.193	17	NA	0.857878	0.942752			TRUE
Adam21	Adam21.2012	17	NA	4.56354	0.942752			TRUE
Adam21	Adam21.261	17	NA	0.540475	0.942752			TRUE
Adam21	Adam21.992	17	NA	0.224913	0.942752			FALSE
Adam22	Adam22.1549	17	NA	1.50224	0.171905			TRUE
Adam22	Adam22.1665	17	NA	-1.83792	0.171905			TRUE
Adam22	Adam22.1666	17	NA	0.784047	0.171905			TRUE
Adam22	Adam22.1670	17	NA	-2.60622	0.171905			TRUE
Adam22	Adam22.359	17	NA	-0.150691	0.171905			TRUE
Adam22	Adam22.784	17	NA	1.56298	0.171905			TRUE
Adam22	Adam22.945	17	NA	1.94889	0.171905			FALSE
Adam23	Adam23.1044	17	NA	-0.10428	-0.248208			TRUE
Adam23	Adam23.1067	17	NA	-0.0373615	-0.248208			TRUE
Adam23	Adam23.1182	17	NA	0.194176	-0.248208			TRUE
Adam23	Adam23.1478	17	NA	1.30139	-0.248208			TRUE
Adam23	Adam23.2171	17	NA	0.805431	-0.248208			TRUE
Adam23	Adam23.858	17	NA	-3.64861	-0.248208			FALSE
Adam24	Adam24.1240	17	NA	0.775096	0.712861			TRUE
Adam24	Adam24.1748	17	NA	0.999382	0.712861			TRUE
Adam24	Adam24.2199	17	NA	0.0584842	0.712861			TRUE
Adam24	Adam24.2202	17	NA	-0.697302	0.712861			TRUE
Adam24	Adam24.2762	17	NA	1.42128	0.712861			TRUE
Adam24	Adam24.2827	17	NA	0.948628	0.712861			TRUE
Adam24	Adam24.817	17	NA	1.48446	0.712861			FALSE
Adam25	Adam25.2207	17	NA	1.82406	0.764808			TRUE
Adam25	Adam25.2208	17	NA	-0.168289	0.764808			TRUE
Adam25	Adam25.2381	17	NA	-0.999582	0.764808			TRUE
Adam25	Adam25.2389	17	NA	0.188672	0.764808			TRUE
Adam25	Adam25.2603V	17	NA	0.719019	0.764808			TRUE
Adam25	Adam25.395	17	NA	2.60506	0.764808			TRUE
Adam25	Adam25.983	17	NA	1.18472	0.764808			FALSE
Adam26a	Adam26a.109	17	NA	-2.61596	-0.0874578			TRUE
Adam26a	Adam26a.1146	17	NA	1.09878	-0.0874578			TRUE
Adam26a	Adam26a.1409	17	NA	2.91791	-0.0874578			TRUE
Adam26a	Adam26a.2194	17	NA	0.423255	-0.0874578			TRUE
Adam26a	Adam26a.386	17	NA	-0.0467667	-0.0874578			TRUE
Adam26a	Adam26a.827	17	NA	-2.30197	-0.0874578			FALSE
Adam26b	Adam26b.100	17	NA	-0.437161	-0.123282			TRUE
Adam26b	Adam26b.2187	17	NA	1.60717	-0.123282			TRUE
Adam26b	Adam26b.386	17	NA	-1.53985	-0.123282			FALSE
Adam28	Adam28.1436	17	NA	1.90025	0.461379			TRUE
Adam28	Adam28.1516	17	NA	-1.97851	0.461379			TRUE
Adam28	Adam28.171	17	NA	-0.589364	0.461379			TRUE
Adam28	Adam28.328	17	NA	0.72598	0.461379			TRUE
Adam28	Adam28.486	17	NA	0.73821	0.461379			TRUE
Adam28	Adam28.745	17	NA	0.811223	0.461379			TRUE
Adam28	Adam28.804	17	NA	1.62186	0.461379			FALSE
Adam29	Adam29.163	17	NA	0.493489	-1.25766			TRUE
Adam29	Adam29.1663	17	NA	-0.682355	-1.25766			TRUE
Adam29	Adam29.204	17	NA	-1.38012	-1.25766			TRUE
Adam29	Adam29.210	17	NA	1.71754	-1.25766			TRUE
Adam29	Adam29.2114	17	NA	1.74209	-1.25766			TRUE
Adam29	Adam29.40	17	NA	0.722981	-1.25766			TRUE
Adam29	Adam29.535	17	NA	-11.4173	-1.25766			FALSE
Adam3	Adam3.1989	17	NA	2.28138	0.735284			TRUE
Adam3	Adam3.2508	17	NA	0.389576	0.735284			TRUE
Adam3	Adam3.266	17	NA	1.90725	0.735284			TRUE
Adam3	Adam3.517	17	NA	0.755035	0.735284			TRUE
Adam3	Adam3.628	17	NA	-0.332169	0.735284			TRUE
Adam3	Adam3.817	17	NA	0.240052	0.735284			TRUE
Adam3	Adam3.822	17	NA	-0.0941304	0.735284			FALSE
Adam30	Adam30.1000	17	NA	0.419559	0.414784			TRUE
Adam30	Adam30.1157	17	NA	0.995118	0.414784			TRUE
Adam30	Adam30.1662	17	NA	1.71668	0.414784			TRUE
Adam30	Adam30.2160	17	NA	-0.584064	0.414784			TRUE
Adam30	Adam30.224	17	NA	-0.32456	0.414784			TRUE
Adam30	Adam30.613	17	NA	0.662626	0.414784			TRUE
Adam30	Adam30.769	17	NA	0.0181275	0.414784			FALSE
Adam32	Adam32.117	17	NA	-0.491161	-0.0467502			TRUE
Adam32	Adam32.1517	17	NA	0.956737	-0.0467502			TRUE
Adam32	Adam32.1863	17	NA	0.749995	-0.0467502			TRUE
Adam32	Adam32.1864	17	NA	1.40946	-0.0467502			TRUE
Adam32	Adam32.285	17	NA	1.44734	-0.0467502			TRUE
Adam32	Adam32.626	17	NA	-3.57704	-0.0467502			TRUE
Adam32	Adam32.627	17	NA	-0.822588	-0.0467502			FALSE
Adam33	Adam33.2482	17	NA	0.0373074	-0.626681			TRUE
Adam33	Adam33.3104	17	NA	1.5699	-0.626681			TRUE
Adam33	Adam33.3116	17	NA	-2.55371	-0.626681			TRUE
Adam33	Adam33.35	17	NA	0.561094	-0.626681			TRUE
Adam33	Adam33.728	17	NA	-1.8548	-0.626681			TRUE
Adam33	Adam33.96	17	NA	-1.51988	-0.626681			FALSE
Adam34	Adam34.1030	17	NA	0.86731	0.955428			TRUE
Adam34	Adam34.1294	17	NA	1.06314	0.955428			TRUE
Adam34	Adam34.1328	17	NA	2.0381	0.955428			TRUE
Adam34	Adam34.1727	17	NA	0.308645	0.955428			TRUE
Adam34	Adam34.815	17	NA	1.25045	0.955428			TRUE
Adam34	Adam34.868	17	NA	0.204926	0.955428			FALSE
Adam39	Adam39.1091	17	NA	0.378054	0.994377			TRUE
Adam39	Adam39.1266	17	NA	1.30771	0.994377			TRUE
Adam39	Adam39.2108	17	NA	2.78082	0.994377			TRUE
Adam39	Adam39.2217	17	NA	-0.309654	0.994377			TRUE
Adam39	Adam39.6	17	NA	0.885044	0.994377			TRUE
Adam39	Adam39.683	17	NA	0.924283	0.994377			FALSE
Adam4	Adam4.1191	17	NA	1.20008	0.398205			TRUE
Adam4	Adam4.1427	17	NA	1.21072	0.398205			TRUE
Adam4	Adam4.2295	17	NA	-2.76229	0.398205			TRUE
Adam4	Adam4.630	17	NA	2.27047	0.398205			TRUE
Adam4	Adam4.759	17	NA	-0.421422	0.398205			TRUE
Adam4	Adam4.760	17	NA	0.73163	0.398205			TRUE
Adam4	Adam4.886	17	NA	0.558249	0.398205			FALSE
Adam5	Adam5.1315	17	NA	1.2308	-1.06928			TRUE
Adam5	Adam5.2057	17	NA	-5.4713	-1.06928			TRUE
Adam5	Adam5.2186	17	NA	-0.275825	-1.06928			TRUE
Adam5	Adam5.290	17	NA	-2.52179	-1.06928			TRUE
Adam5	Adam5.409	17	NA	1.05954	-1.06928			TRUE
Adam5	Adam5.539	17	NA	-0.43711	-1.06928			FALSE
Adam6a	Adam6a.2046	17	NA	-0.15131	0.386595			TRUE
Adam6a	Adam6a.2212	17	NA	0.803632	0.386595			TRUE
Adam6a	Adam6a.2286	17	NA	0.135204	0.386595			TRUE
Adam6a	Adam6a.2354	17	NA	0.952306	0.386595			TRUE
Adam6a	Adam6a.528	17	NA	0.127336	0.386595			TRUE
Adam6a	Adam6a.542	17	NA	0.4524	0.386595			FALSE
Adam6b	Adam6b.1239	17	NA	0.95357	0.615836			TRUE
Adam6b	Adam6b.1545	17	NA	2.23044	0.615836			TRUE
Adam6b	Adam6b.2098	17	NA	-3.51573	0.615836			TRUE
Adam6b	Adam6b.461	17	NA	1.11749	0.615836			TRUE
Adam6b	Adam6b.509	17	NA	2.70962	0.615836			TRUE
Adam6b	Adam6b.685	17	NA	0.0888604	0.615836			TRUE
Adam6b	Adam6b.919	17	NA	0.7266	0.615836			FALSE
Adam7	Adam7.167	17	NA	2.89968	1.21745			TRUE
Adam7	Adam7.180	17	NA	2.71117	1.21745			TRUE
Adam7	Adam7.1928	17	NA	1.76825	1.21745			TRUE
Adam7	Adam7.2852	17	NA	1.7228	1.21745			TRUE
Adam7	Adam7.2945	17	NA	1.51807	1.21745			TRUE
Adam7	Adam7.3185	17	NA	-0.916931	1.21745			TRUE
Adam7	Adam7.554	17	NA	-1.18088	1.21745			FALSE
Adam8	Adam8.1638	17	NA	1.94904	0.462579			TRUE
Adam8	Adam8.2275	17	NA	-1.23499	0.462579			TRUE
Adam8	Adam8.2673	17	NA	0.583039	0.462579			TRUE
Adam8	Adam8.3018	17	NA	0.619341	0.462579			TRUE
Adam8	Adam8.3040	17	NA	0.39647	0.462579			FALSE
Adam9	Adam9.2671	17	NA	-0.276741	0.472849			TRUE
Adam9	Adam9.2679	17	NA	0.629845	0.472849			TRUE
Adam9	Adam9.3631	17	NA	1.21193	0.472849			TRUE
Adam9	Adam9.3807	17	NA	-0.505485	0.472849			TRUE
Adam9	Adam9.3860	17	NA	0.267041	0.472849			TRUE
Adam9	Adam9.881	17	NA	1.5105	0.472849			FALSE
Adamdec1	Adamdec1.124	17	NA	2.85754	1.19475			TRUE
Adamdec1	Adamdec1.1446	17	NA	-0.238116	1.19475			TRUE
Adamdec1	Adamdec1.163	17	NA	1.17479	1.19475			TRUE
Adamdec1	Adamdec1.1704	17	NA	0.94183	1.19475			TRUE
Adamdec1	Adamdec1.1723	17	NA	2.49595	1.19475			TRUE
Adamdec1	Adamdec1.747	17	NA	-0.0635075	1.19475			FALSE
Adamts1	Adamts1.2525	17	NA	0.317912	0.0770677			TRUE
Adamts1	Adamts1.2588	17	NA	0.749519	0.0770677			TRUE
Adamts1	Adamts1.3878	17	NA	-0.00279134	0.0770677			TRUE
Adamts1	Adamts1.4364	17	NA	-1.75732	0.0770677			TRUE
Adamts1	Adamts1.4367	17	NA	-0.265806	0.0770677			TRUE
Adamts1	Adamts1.4443	17	NA	-0.0174101	0.0770677			TRUE
Adamts1	Adamts1.4687	17	NA	1.51537	0.0770677			FALSE
Adamts10	Adamts10.1922	17	NA	-1.14527	-0.238376			TRUE
Adamts10	Adamts10.3204	17	NA	-0.275256	-0.238376			TRUE
Adamts10	Adamts10.3509	17	NA	-2.45124	-0.238376			TRUE
Adamts10	Adamts10.3736	17	NA	0.876807	-0.238376			TRUE
Adamts10	Adamts10.4080	17	NA	1.45966	-0.238376			TRUE
Adamts10	Adamts10.4081	17	NA	0.105046	-0.238376			FALSE
Adamts12	Adamts12.1724	17	NA	1.09443	-0.00888287			TRUE
Adamts12	Adamts12.2115	17	NA	-6.46892	-0.00888287			TRUE
Adamts12	Adamts12.5083	17	NA	0.9787	-0.00888287			TRUE
Adamts12	Adamts12.5321	17	NA	2.64178	-0.00888287			TRUE
Adamts12	Adamts12.5392	17	NA	-0.0306209	-0.00888287			TRUE
Adamts12	Adamts12.5518	17	NA	-0.010653	-0.00888287			TRUE
Adamts12	Adamts12.6031	17	NA	1.7331	-0.00888287			FALSE
Adamts13	Adamts13.2151	17	NA	1.84154	0.692579			TRUE
Adamts13	Adamts13.2682	17	NA	1.09858	0.692579			TRUE
Adamts13	Adamts13.3093	17	NA	-1.40003	0.692579			TRUE
Adamts13	Adamts13.3273V	17	NA	3.70254	0.692579			TRUE
Adamts13	Adamts13.455	17	NA	0.704317	0.692579			TRUE
Adamts13	Adamts13.456	17	NA	1.07656	0.692579			TRUE
Adamts13	Adamts13.461	17	NA	-2.17545	0.692579			FALSE
Adamts14	Adamts14.1031	17	NA	2.27168	0.625965			TRUE
Adamts14	Adamts14.2017	17	NA	1.25726	0.625965			TRUE
Adamts14	Adamts14.2753	17	NA	-0.61005	0.625965			TRUE
Adamts14	Adamts14.2814	17	NA	-1.09533	0.625965			TRUE
Adamts14	Adamts14.3587	18	YES	1.80507	0.625965			TRUE
Adamts14	Adamts14.4673	18	NA	-3.32947	0.625965			TRUE
Adamts14	Adamts14.695	18	NA	4.0826	0.625965			FALSE
Adamts15	Adamts15.3558	18	NA	2.95843	-0.40629			TRUE
Adamts15	Adamts15.4442	18	NA	1.08016	-0.40629			TRUE
Adamts15	Adamts15.4815	18	NA	1.02978	-0.40629			TRUE
Adamts15	Adamts15.4920	18	NA	-8.59905	-0.40629			TRUE
Adamts15	Adamts15.5065	18	NA	-1.83393	-0.40629			TRUE
Adamts15	Adamts15.5500	18	NA	1.95088	-0.40629			TRUE
Adamts15	Adamts15.5898	18	NA	0.569702	-0.40629			FALSE
Adamts16	Adamts16.1105	18	NA	-0.821995	0.522188			TRUE
Adamts16	Adamts16.1106	18	NA	1.52825	0.522188			TRUE
Adamts16	Adamts16.1778	18	NA	-3.59439	0.522188			TRUE
Adamts16	Adamts16.2374	18	NA	0.58999	0.522188			TRUE
Adamts16	Adamts16.2536	18	NA	3.07608	0.522188			TRUE
Adamts16	Adamts16.4913	18	NA	0.0822611	0.522188			TRUE
Adamts16	Adamts16.88	18	NA	2.79513	0.522188			FALSE
Adamts17	Adamts17.2499	18	NA	1.02102	1.65985			TRUE
Adamts17	Adamts17.3566	18	NA	0.560692	1.65985			TRUE
Adamts17	Adamts17.3952	18	NA	4.83129	1.65985			TRUE
Adamts17	Adamts17.5161	18	NA	0.609447	1.65985			TRUE
Adamts17	Adamts17.5526	18	NA	3.84595	1.65985			TRUE
Adamts17	Adamts17.5792	18	NA	2.0818	1.65985			TRUE
Adamts17	Adamts17.836	18	NA	-1.33122	1.65985			FALSE
Adamts18	Adamts18.2034	18	NA	-9.37601	0.32366			TRUE
Adamts18	Adamts18.3910	18	NA	-3.57478	0.32366			TRUE
Adamts18	Adamts18.3978	18	NA	2.88318	0.32366			TRUE
Adamts18	Adamts18.4044	18	NA	3.27228	0.32366			TRUE
Adamts18	Adamts18.4461	18	NA	4.78698	0.32366			TRUE
Adamts18	Adamts18.4487	18	NA	1.77775	0.32366			TRUE
Adamts18	Adamts18.4605	18	NA	2.49623	0.32366			FALSE
Adamts19	Adamts19.2251	18	NA	5.62412	1.62627			TRUE
Adamts19	Adamts19.2338	18	NA	0.92627	1.62627			TRUE
Adamts19	Adamts19.3842	18	NA	1.9529	1.62627			TRUE
Adamts19	Adamts19.4004	18	NA	-1.2647	1.62627			TRUE
Adamts19	Adamts19.4212	18	NA	1.48309	1.62627			TRUE
Adamts19	Adamts19.4385	18	NA	0.624282	1.62627			TRUE
Adamts19	Adamts19.4590	18	NA	2.03795	1.62627			FALSE
Adamts2	Adamts2.2389	18	NA	1.36911	1.13473			TRUE
Adamts2	Adamts2.2531	18	NA	1.4432	1.13473			TRUE
Adamts2	Adamts2.2560	18	NA	-2.94002	1.13473			TRUE
Adamts2	Adamts2.2572	18	NA	1.72213	1.13473			TRUE
Adamts2	Adamts2.3705	18	NA	2.11955	1.13473			TRUE
Adamts2	Adamts2.632	18	NA	3.85949	1.13473			TRUE
Adamts2	Adamts2.964	18	NA	0.369667	1.13473			FALSE
Adamts20	Adamts20.1109	18	NA	2.37636	1.29033			TRUE
Adamts20	Adamts20.1411	18	NA	-1.39299	1.29033			TRUE
Adamts20	Adamts20.1501	18	NA	1.7792	1.29033			TRUE
Adamts20	Adamts20.720	18	NA	0.819221	1.29033			TRUE
Adamts20	Adamts20.769	18	NA	0.252285	1.29033			TRUE
Adamts20	Adamts20.835	18	NA	1.01802	1.29033			TRUE
Adamts20	Adamts20.981	18	NA	4.18021	1.29033			FALSE
Adamts3	Adamts3.2235	18	NA	0.482182	-0.752602			TRUE
Adamts3	Adamts3.529	18	NA	0.719701	-0.752602			TRUE
Adamts3	Adamts3.5990	18	NA	0.458966	-0.752602			TRUE
Adamts3	Adamts3.6267	18	NA	0.885004	-0.752602			TRUE
Adamts3	Adamts3.6740	18	NA	0.544289	-0.752602			TRUE
Adamts3	Adamts3.6952	18	NA	-1.00313	-0.752602			TRUE
Adamts3	Adamts3.7127	18	NA	-7.35522	-0.752602			FALSE
Adamts4	Adamts4.1442	18	NA	2.32039	1.29367			TRUE
Adamts4	Adamts4.22	18	NA	2.65276	1.29367			TRUE
Adamts4	Adamts4.3332	18	NA	-1.23483	1.29367			TRUE
Adamts4	Adamts4.3489	18	NA	1.97044	1.29367			TRUE
Adamts4	Adamts4.3630	18	NA	1.19502	1.29367			TRUE
Adamts4	Adamts4.3631	18	NA	0.86804	1.29367			TRUE
Adamts4	Adamts4.3633	18	NA	1.28386	1.29367			FALSE
Adamts5	Adamts5.2839	18	NA	-0.21146	0.688624			TRUE
Adamts5	Adamts5.5571	18	NA	1.10366	0.688624			TRUE
Adamts5	Adamts5.5927	18	NA	1.26882	0.688624			TRUE
Adamts5	Adamts5.6077	18	NA	-0.921151	0.688624			TRUE
Adamts5	Adamts5.7125	18	NA	-0.23905	0.688624			TRUE
Adamts5	Adamts5.7407	18	NA	2.14323	0.688624			TRUE
Adamts5	Adamts5.7699	18	NA	1.67632	0.688624			FALSE
Adamts6	Adamts6.1852	18	NA	2.11775	0.558926			TRUE
Adamts6	Adamts6.3684	18	NA	-1.09813	0.558926			TRUE
Adamts6	Adamts6.3901	18	NA	1.54151	0.558926			TRUE
Adamts6	Adamts6.4179	18	NA	-0.319833	0.558926			TRUE
Adamts6	Adamts6.4180	18	NA	0.358095	0.558926			TRUE
Adamts6	Adamts6.4270	18	NA	0.607426	0.558926			TRUE
Adamts6	Adamts6.63	18	NA	0.705666	0.558926			FALSE
Adamts7	Adamts7.1086	18	NA	-0.27552	0.986124			TRUE
Adamts7	Adamts7.1669	18	NA	1.51726	0.986124			TRUE
Adamts7	Adamts7.2359	18	NA	0.608831	0.986124			TRUE
Adamts7	Adamts7.2930	18	NA	1.53816	0.986124			TRUE
Adamts7	Adamts7.3752	18	NA	1.11323	0.986124			TRUE
Adamts7	Adamts7.5329	18	NA	1.30398	0.986124			TRUE
Adamts7	Adamts7.827	18	NA	1.09693	0.986124			FALSE
Adamts8	Adamts8.1351	18	NA	2.79648	1.08729			TRUE
Adamts8	Adamts8.1748	18	NA	0.650224	1.08729			TRUE
Adamts8	Adamts8.3060	18	NA	0.674184	1.08729			TRUE
Adamts8	Adamts8.3483	18	NA	1.73698	1.08729			TRUE
Adamts8	Adamts8.3581	18	NA	0.989066	1.08729			TRUE
Adamts8	Adamts8.842	18	NA	-0.323168	1.08729			FALSE
Adamts9	Adamts9.2220	18	NA	-0.866028	1.87226			TRUE
Adamts9	Adamts9.3347	18	NA	1.1304	1.87226			TRUE
Adamts9	Adamts9.5479	18	NA	0.224491	1.87226			TRUE
Adamts9	Adamts9.6116	18	NA	4.56843	1.87226			TRUE
Adamts9	Adamts9.6472	18	NA	2.60808	1.87226			TRUE
Adamts9	Adamts9.6598	18	NA	2.26411	1.87226			TRUE
Adamts9	Adamts9.7820	18	NA	3.17631	1.87226			FALSE
Adamtsl1	Adamtsl1.3991V	18	NA	-9.43851	-0.689481			TRUE
Adamtsl1	Adamtsl1.5819V	18	NA	-2.20243	-0.689481			TRUE
Adamtsl1	Adamtsl1.7057V	18	NA	0.697993	-0.689481			TRUE
Adamtsl1	Adamtsl1.7167V	18	NA	0.754346	-0.689481			TRUE
Adamtsl1	Adamtsl1.7168V	18	NA	1.09488	-0.689481			TRUE
Adamtsl1	Adamtsl1.7191V	18	NA	2.50626	-0.689481			TRUE
Adamtsl1	Adamtsl1.7192V	18	NA	1.7611	-0.689481			FALSE
Adamtsl2	Adamtsl2.144	18	NA	-4.37078	0.560441			TRUE
Adamtsl2	Adamtsl2.1617	18	NA	-0.319055	0.560441			TRUE
Adamtsl2	Adamtsl2.1704	18	NA	2.30774	0.560441			TRUE
Adamtsl2	Adamtsl2.2481	18	NA	3.69332	0.560441			TRUE
Adamtsl2	Adamtsl2.2538	18	NA	-0.166785	0.560441			TRUE
Adamtsl2	Adamtsl2.537	18	NA	4.25588	0.560441			TRUE
Adamtsl2	Adamtsl2.839	18	NA	-1.47723	0.560441			FALSE
Adamtsl3	Adamtsl3.1090	18	NA	3.00636	1.53647			TRUE
Adamtsl3	Adamtsl3.5511	18	NA	0.949234	1.53647			TRUE
Adamtsl3	Adamtsl3.6050	18	NA	3.17619	1.53647			TRUE
Adamtsl3	Adamtsl3.6119	18	NA	0.721007	1.53647			TRUE
Adamtsl3	Adamtsl3.6764	18	NA	2.29213	1.53647			TRUE
Adamtsl3	Adamtsl3.6896	18	NA	0.0822452	1.53647			TRUE
Adamtsl3	Adamtsl3.7109	18	NA	0.528082	1.53647			FALSE
Adamtsl4	Adamtsl4.1837	18	NA	1.93183	0.93793			TRUE
Adamtsl4	Adamtsl4.2964	18	NA	0.0201106	0.93793			TRUE
Adamtsl4	Adamtsl4.3525	18	NA	1.13436	0.93793			TRUE
Adamtsl4	Adamtsl4.3684	18	NA	-0.316704	0.93793			TRUE
Adamtsl4	Adamtsl4.3965	18	NA	0.88316	0.93793			TRUE
Adamtsl4	Adamtsl4.3989	18	NA	2.10452	0.93793			TRUE
Adamtsl4	Adamtsl4.3997	18	NA	0.808237	0.93793			FALSE
Adamtsl5	Adamtsl5.1919	18	NA	1.05842	3.42342			TRUE
Adamtsl5	Adamtsl5.2405V	18	NA	1.49205	3.42342			TRUE
Adamtsl5	Adamtsl5.2848V	18	NA	-0.0401381	3.42342			TRUE
Adamtsl5	Adamtsl5.2853V	18	NA	1.68788	3.42342			TRUE
Adamtsl5	Adamtsl5.501	18	NA	-0.966615	3.42342			TRUE
Adamtsl5	Adamtsl5.502	18	NA	18.8776	3.42342			TRUE
Adamtsl5	Adamtsl5.535	18	NA	1.85475	3.42342			FALSE
Adgb	Adgb.1282	18	NA	2.8669	0.801976			TRUE
Adgb	Adgb.1543	18	NA	1.21961	0.801976			TRUE
Adgb	Adgb.1859	18	NA	-2.31175	0.801976			TRUE
Adgb	Adgb.2368	18	NA	1.23	0.801976			TRUE
Adgb	Adgb.2624	18	NA	0.678341	0.801976			TRUE
Adgb	Adgb.4910	18	NA	0.971289	0.801976			TRUE
Adgb	Adgb.622	18	NA	0.95943	0.801976			FALSE
Aebp1	Aebp1.1651	18	NA	-2.27583	-0.114944			TRUE
Aebp1	Aebp1.1977	18	NA	0.699255	-0.114944			TRUE
Aebp1	Aebp1.3147	18	NA	-0.849134	-0.114944			TRUE
Aebp1	Aebp1.3444	18	NA	0.839816	-0.114944			TRUE
Aebp1	Aebp1.689	18	NA	0.436548	-0.114944			TRUE
Aebp1	Aebp1.918	18	NA	0.459679	-0.114944			FALSE
AF366264	AF366264.1379	18	NA	0.178999	0.851984			TRUE
AF366264	AF366264.1550	18	NA	1.22229	0.851984			TRUE
AF366264	AF366264.1633	18	NA	1.34856	0.851984			TRUE
AF366264	AF366264.2455	18	NA	3.46436	0.851984			TRUE
AF366264	AF366264.255	18	NA	-1.15157	0.851984			TRUE
AF366264	AF366264.2720	18	NA	1.01787	0.851984			TRUE
AF366264	AF366264.2729	18	NA	-0.116623	0.851984			FALSE
Afg3l1	Afg3l1.1675	18	NA	-5.02187	-0.61554			TRUE
Afg3l1	Afg3l1.250	18	NA	-0.272413	-0.61554			TRUE
Afg3l1	Afg3l1.2507	18	NA	-1.48682	-0.61554			TRUE
Afg3l1	Afg3l1.2684	18	NA	0.622226	-0.61554			TRUE
Afg3l1	Afg3l1.4069	18	NA	1.71967	-0.61554			TRUE
Afg3l1	Afg3l1.4186	18	NA	2.2827	-0.61554			TRUE
Afg3l1	Afg3l1.549	18	NA	-2.15228	-0.61554			FALSE
Afg3l2	Afg3l2.2207	18	NA	-2.28586	0.0784343			TRUE
Afg3l2	Afg3l2.2339	18	NA	0.790955	0.0784343			TRUE
Afg3l2	Afg3l2.623	18	NA	0.842796	0.0784343			TRUE
Afg3l2	Afg3l2.671	18	NA	2.0337	0.0784343			TRUE
Afg3l2	Afg3l2.686	18	NA	2.04618	0.0784343			TRUE
Afg3l2	Afg3l2.719	18	NA	-2.95717	0.0784343			FALSE
Afmid	Afmid.1397	18	NA	2.67135	0.652161			TRUE
Afmid	Afmid.1477	18	NA	-0.90253	0.652161			TRUE
Afmid	Afmid.1915	18	NA	-0.132277	0.652161			TRUE
Afmid	Afmid.2091	18	NA	0.861599	0.652161			TRUE
Afmid	Afmid.445	18	NA	1.10131	0.652161			TRUE
Afmid	Afmid.781	18	NA	0.202438	0.652161			TRUE
Afmid	Afmid.907	18	NA	0.763242	0.652161			FALSE
Aga	Aga.1135	18	NA	1.20607	1.13432			TRUE
Aga	Aga.1243	18	NA	-0.475563	1.13432			TRUE
Aga	Aga.647	18	NA	1.40913	1.13432			TRUE
Aga	Aga.723	18	NA	1.3893	1.13432			TRUE
Aga	Aga.904	18	NA	0.419113	1.13432			TRUE
Aga	Aga.911	18	NA	2.00862	1.13432			TRUE
Aga	Aga.966	18	NA	1.98357	1.13432			FALSE
Agbl1	Agbl1.1201	18	NA	2.84206	0.154298			TRUE
Agbl1	Agbl1.1617	18	NA	0.535091	0.154298			TRUE
Agbl1	Agbl1.1809	18	NA	1.67096	0.154298			TRUE
Agbl1	Agbl1.3306V	18	NA	-2.58079	0.154298			TRUE
Agbl1	Agbl1.425V	18	YES	NA	0.154298			TRUE
Agbl1	Agbl1.782	18	NA	0.583997	0.154298			TRUE
Agbl1	Agbl1.984	18	NA	-2.12553	0.154298			FALSE
Agbl2	Agbl2.1542	18	NA	1.38313	0.909513			TRUE
Agbl2	Agbl2.2329	18	NA	2.65826	0.909513			TRUE
Agbl2	Agbl2.3098V	18	NA	-1.77614	0.909513			TRUE
Agbl2	Agbl2.3326V	18	NA	1.24581	0.909513			TRUE
Agbl2	Agbl2.3347V	18	NA	-0.031705	0.909513			TRUE
Agbl2	Agbl2.3372V	18	NA	1.8306	0.909513			TRUE
Agbl2	Agbl2.3539V	18	NA	1.05664	0.909513			FALSE
Agbl3	Agbl3.1996	18	NA	-1.47852	0.850334			TRUE
Agbl3	Agbl3.2721	18	NA	2.17393	0.850334			TRUE
Agbl3	Agbl3.2949	18	NA	0.788274	0.850334			TRUE
Agbl3	Agbl3.3124	18	NA	-1.00222	0.850334			TRUE
Agbl3	Agbl3.3221	18	NA	0.136073	0.850334			TRUE
Agbl3	Agbl3.3229	18	NA	0.454429	0.850334			TRUE
Agbl3	Agbl3.662	18	NA	4.88037	0.850334			FALSE
Agbl4	Agbl4.1348V	18	NA	2.15734	0.649842			TRUE
Agbl4	Agbl4.1465V	18	NA	0.715049	0.649842			TRUE
Agbl4	Agbl4.1466V	18	NA	0.62651	0.649842			TRUE
Agbl4	Agbl4.1920V	18	NA	-0.386146	0.649842			TRUE
Agbl4	Agbl4.409	18	NA	0.185594	0.649842			TRUE
Agbl4	Agbl4.416	18	NA	0.046199	0.649842			TRUE
Agbl4	Agbl4.941	18	NA	1.20435	0.649842			FALSE
Agbl5	Agbl5.1509	18	NA	0.261377	0.319374			TRUE
Agbl5	Agbl5.1658	18	NA	0.386564	0.319374			TRUE
Agbl5	Agbl5.308	18	NA	0.515648	0.319374			TRUE
Agbl5	Agbl5.377	18	NA	1.59322	0.319374			TRUE
Agbl5	Agbl5.842	18	NA	2.71979	0.319374			TRUE
Agbl5	Agbl5.893	18	NA	-2.2672	0.319374			TRUE
Agbl5	Agbl5.965	18	NA	-0.973784	0.319374			FALSE
Agtpbp1	Agtpbp1.1216	18	NA	0.914466	-0.157933			TRUE
Agtpbp1	Agtpbp1.1798	18	NA	-1.43447	-0.157933			TRUE
Agtpbp1	Agtpbp1.2185	18	NA	1.1066	-0.157933			TRUE
Agtpbp1	Agtpbp1.2192	18	NA	2.03805	-0.157933			TRUE
Agtpbp1	Agtpbp1.265	18	NA	-5.55809	-0.157933			TRUE
Agtpbp1	Agtpbp1.340	18	NA	1.98586	-0.157933			FALSE
Amz1	Amz1.2084	18	NA	1.53087	0.208489			TRUE
Amz1	Amz1.2085	18	NA	0.951909	0.208489			TRUE
Amz1	Amz1.2161	18	NA	0.829273	0.208489			TRUE
Amz1	Amz1.2629	18	NA	1.04045	0.208489			TRUE
Amz1	Amz1.2633	18	NA	-0.075462	0.208489			TRUE
Amz1	Amz1.2657	18	NA	-3.07832	0.208489			TRUE
Amz1	Amz1.589	18	NA	0.260701	0.208489			FALSE
Amz2	Amz2.1429V	18	NA	0.444723	-0.92541			TRUE
Amz2	Amz2.1430V	18	NA	1.01991	-0.92541			TRUE
Amz2	Amz2.1451V	18	NA	-2.98265	-0.92541			TRUE
Amz2	Amz2.1571V	18	NA	-2.62986	-0.92541			TRUE
Amz2	Amz2.1694V	18	NA	0.422676	-0.92541			TRUE
Amz2	Amz2.1697V	18	NA	-2.6839	-0.92541			TRUE
Amz2	Amz2.994	18	NA	-0.068769	-0.92541			FALSE
Anpep	Anpep.2229	18	NA	5.10583	3.42827			TRUE
Anpep	Anpep.2352	18	NA	4.21581	3.42827			TRUE
Anpep	Anpep.2478	18	NA	2.15553	3.42827			TRUE
Anpep	Anpep.2847	18	NA	4.33416	3.42827			TRUE
Anpep	Anpep.3229	18	NA	5.67608	3.42827			TRUE
Anpep	Anpep.3402	18	NA	2.12472	3.42827			TRUE
Anpep	Anpep.3613	18	NA	0.385729	3.42827			FALSE
Apeh	Apeh.1595	18	NA	1.19905	1.46582			TRUE
Apeh	Apeh.2017	18	NA	-0.662575	1.46582			TRUE
Apeh	Apeh.2358	18	NA	0.86981	1.46582			TRUE
Apeh	Apeh.414	18	NA	3.15868	1.46582			TRUE
Apeh	Apeh.639	18	NA	3.65995	1.46582			TRUE
Apeh	Apeh.643	18	NA	0.569977	1.46582			FALSE
Aph1a	Aph1a.1689V	18	NA	-0.279004	1.29564			TRUE
Aph1a	Aph1a.1798V	18	NA	1.03898	1.29564			TRUE
Aph1a	Aph1a.1941V	18	NA	-0.509959	1.29564			TRUE
Aph1a	Aph1a.2270V	18	NA	1.69365	1.29564			TRUE
Aph1a	Aph1a.2887V	18	NA	3.65287	1.29564			TRUE
Aph1a	Aph1a.2893V	18	NA	0.676903	1.29564			TRUE
Aph1a	Aph1a.584	18	NA	2.79604	1.29564			FALSE
Aph1b	Aph1b.1867	18	NA	2.60865	1.03247			TRUE
Aph1b	Aph1b.2945	18	NA	0.671151	1.03247			TRUE
Aph1b	Aph1b.3270	18	NA	1.39722	1.03247			TRUE
Aph1b	Aph1b.3272	18	NA	1.45067	1.03247			TRUE
Aph1b	Aph1b.3522	18	NA	0.786393	1.03247			TRUE
Aph1b	Aph1b.3740	18	NA	1.15195	1.03247			TRUE
Aph1b	Aph1b.3911	18	NA	-0.838718	1.03247			FALSE
Aph1c	Aph1c.1378	18	NA	2.35432	0.931701			TRUE
Aph1c	Aph1c.289	18	NA	0.653375	0.931701			TRUE
Aph1c	Aph1c.3178	18	NA	2.24142	0.931701			TRUE
Aph1c	Aph1c.3197	18	NA	0.956393	0.931701			TRUE
Aph1c	Aph1c.3542	18	NA	0.360211	0.931701			TRUE
Aph1c	Aph1c.4449	18	NA	0.339399	0.931701			TRUE
Aph1c	Aph1c.5171	18	NA	-0.383211	0.931701			FALSE
Arxes2	Arxes2.1058V	18	NA	2.11867	1.60127			TRUE
Arxes2	Arxes2.1139	18	NA	2.51928	1.60127			TRUE
Arxes2	Arxes2.1193V	18	NA	0.740657	1.60127			TRUE
Arxes2	Arxes2.1277	18	NA	-0.886897	1.60127			TRUE
Arxes2	Arxes2.1418	18	NA	2.3979	1.60127			TRUE
Arxes2	Arxes2.1427V	18	NA	2.75468	1.60127			TRUE
Arxes2	Arxes2.1484	18	NA	1.16928	1.60127			TRUE
Arxes2	Arxes2.406	18	NA	0.0806676	1.60127			TRUE
Arxes2	Arxes2.407	18	NA	4.02066	1.60127			TRUE
Arxes2	Arxes2.718V	18	NA	0.596337	1.60127			TRUE
Arxes2	Arxes2.719V	18	NA	1.5052	1.60127			TRUE
Arxes2	Arxes2.911	18	NA	2.1988	1.60127			FALSE
Asprv1	Asprv1.1254	18	NA	0.975954	1.18503			TRUE
Asprv1	Asprv1.1478	18	NA	0.49444	1.18503			TRUE
Asprv1	Asprv1.1479	18	NA	0.567007	1.18503			TRUE
Asprv1	Asprv1.258	18	NA	1.11161	1.18503			TRUE
Asprv1	Asprv1.350	18	NA	3.33479	1.18503			TRUE
Asprv1	Asprv1.542	18	NA	1.40758	1.18503			TRUE
Asprv1	Asprv1.692	18	NA	0.403858	1.18503			FALSE
Asrgl1	Asrgl1.1093	18	NA	-1.29322	0.561003			TRUE
Asrgl1	Asrgl1.1114	18	NA	-0.12704	0.561003			TRUE
Asrgl1	Asrgl1.1435	18	NA	2.46047	0.561003			TRUE
Asrgl1	Asrgl1.1479	18	NA	-3.07364	0.561003			TRUE
Asrgl1	Asrgl1.1598	18	NA	2.35088	0.561003			TRUE
Asrgl1	Asrgl1.1606	18	NA	2.51058	0.561003			TRUE
Asrgl1	Asrgl1.1968	18	NA	1.09899	0.561003			FALSE
Astl	Astl.120	18	YES	-0.234366	0.712658			TRUE
Astl	Astl.2113	18	NA	1.37439	0.712658			TRUE
Astl	Astl.2186	18	NA	2.25954	0.712658			TRUE
Astl	Astl.443	19	NA	-1.65782	0.712658			TRUE
Astl	Astl.615	19	NA	1.05665	0.712658			TRUE
Astl	Astl.852	19	NA	1.47756	0.712658			FALSE
Atg4a	Atg4a.1582	19	NA	3.3494	0.903585			TRUE
Atg4a	Atg4a.1620	19	NA	-1.08333	0.903585			TRUE
Atg4a	Atg4a.1631	19	NA	1.69589	0.903585			TRUE
Atg4a	Atg4a.1705	19	NA	0.815226	0.903585			TRUE
Atg4a	Atg4a.1997	19	NA	0.826153	0.903585			TRUE
Atg4a	Atg4a.74	19	NA	1.07472	0.903585			TRUE
Atg4a	Atg4a.895	19	NA	-0.352954	0.903585			FALSE
Atg4b	Atg4b.1241	19	NA	-0.927876	0.335899			TRUE
Atg4b	Atg4b.170	19	NA	2.43069	0.335899			TRUE
Atg4b	Atg4b.1794	19	NA	-1.78064	0.335899			TRUE
Atg4b	Atg4b.2947	19	NA	1.68571	0.335899			TRUE
Atg4b	Atg4b.2948	19	NA	1.41165	0.335899			TRUE
Atg4b	Atg4b.2953	19	NA	0.54856	0.335899			TRUE
Atg4b	Atg4b.457	19	NA	-1.0168	0.335899			FALSE
Atg4c	Atg4c.2292	19	NA	0.725361	1.23895			TRUE
Atg4c	Atg4c.2520	19	NA	0.538806	1.23895			TRUE
Atg4c	Atg4c.2575	19	NA	0.840525	1.23895			TRUE
Atg4c	Atg4c.593	19	NA	2.05532	1.23895			TRUE
Atg4c	Atg4c.594	19	NA	2.03476	1.23895			FALSE
Atg4d	Atg4d.1068	19	NA	-1.72204	-0.571365			TRUE
Atg4d	Atg4d.1198	19	NA	-1.56006	-0.571365			TRUE
Atg4d	Atg4d.1585	19	NA	-0.566053	-0.571365			TRUE
Atg4d	Atg4d.1893	19	NA	0.0519623	-0.571365			TRUE
Atg4d	Atg4d.1899	19	NA	-0.636894	-0.571365			TRUE
Atg4d	Atg4d.2425	19	NA	-0.616872	-0.571365			TRUE
Atg4d	Atg4d.77	19	NA	1.0504	-0.571365			FALSE
Atp6ap2	Atp6ap2.1187	19	NA	-5.49349	-2.90712			TRUE
Atp6ap2	Atp6ap2.1233	19	NA	-3.92511	-2.90712			TRUE
Atp6ap2	Atp6ap2.1342	19	NA	-2.99403	-2.90712			TRUE
Atp6ap2	Atp6ap2.172	19	NA	-3.5107	-2.90712			TRUE
Atp6ap2	Atp6ap2.1983	19	NA	-4.35383	-2.90712			TRUE
Atp6ap2	Atp6ap2.2026	19	NA	1.72781	-2.90712			TRUE
Atp6ap2	Atp6ap2.2215	19	NA	-1.80053	-2.90712			FALSE
Atxn3	Atxn3.328	19	NA	-1.53795	0.389775			TRUE
Atxn3	Atxn3.389	19	NA	0.510134	0.389775			TRUE
Atxn3	Atxn3.506	19	NA	-0.638498	0.389775			TRUE
Atxn3	Atxn3.552	19	NA	1.10426	0.389775			TRUE
Atxn3	Atxn3.554	19	NA	1.64939	0.389775			TRUE
Atxn3	Atxn3.938	19	NA	1.25132	0.389775			FALSE
Bace1	Bace1.2169	19	NA	0.529416	-0.3123			TRUE
Bace1	Bace1.2455	19	NA	-2.11247	-0.3123			TRUE
Bace1	Bace1.2585	19	NA	1.03838	-0.3123			TRUE
Bace1	Bace1.2785	19	NA	-0.798239	-0.3123			TRUE
Bace1	Bace1.3654	19	NA	-0.532764	-0.3123			TRUE
Bace1	Bace1.3655	19	NA	-1.87128	-0.3123			TRUE
Bace1	Bace1.3875	19	NA	1.56086	-0.3123			FALSE
Bace2	Bace2.1784	19	NA	0.221518	2.15381			TRUE
Bace2	Bace2.1875	19	NA	1.96137	2.15381			TRUE
Bace2	Bace2.1996	19	NA	3.62674	2.15381			TRUE
Bace2	Bace2.2028	19	NA	2.59683	2.15381			TRUE
Bace2	Bace2.2456	19	NA	0.829379	2.15381			TRUE
Bace2	Bace2.867	19	NA	3.68703	2.15381			FALSE
Bap1	Bap1.1476	19	NA	-1.9841	-3.95092			TRUE
Bap1	Bap1.2093	19	NA	-7.53746	-3.95092			TRUE
Bap1	Bap1.2139	19	NA	-5.66255	-3.95092			TRUE
Bap1	Bap1.2380	19	NA	-6.73433	-3.95092			TRUE
Bap1	Bap1.2589	19	NA	-4.02189	-3.95092			TRUE
Bap1	Bap1.3349	19	NA	-0.832236	-3.95092			TRUE
Bap1	Bap1.3350	19	NA	-0.883889	-3.95092			FALSE
BC051665	BC051665.1270	19	NA	1.30076	1.16468			TRUE
BC051665	BC051665.1271	19	NA	0.207814	1.16468			TRUE
BC051665	BC051665.1312	19	NA	1.35898	1.16468			TRUE
BC051665	BC051665.299	19	NA	1.89238	1.16468			TRUE
BC051665	BC051665.529	19	NA	1.04857	1.16468			TRUE
BC051665	BC051665.728	19	NA	1.17955	1.16468			FALSE
Blmh	Blmh.1377V	19	NA	2.31269	1.34384			TRUE
Blmh	Blmh.1884V	19	NA	0.853668	1.34384			TRUE
Blmh	Blmh.535	19	NA	0.896001	1.34384			TRUE
Blmh	Blmh.671V	19	NA	1.37278	1.34384			TRUE
Blmh	Blmh.693V	19	NA	0.127091	1.34384			TRUE
Blmh	Blmh.705V	19	NA	2.50837	1.34384			TRUE
Blmh	Blmh.744V	19	NA	1.33628	1.34384			FALSE
Bmp1	Bmp1.1305	19	NA	1.66771	0.302945			TRUE
Bmp1	Bmp1.2742	19	NA	-4.68402	0.302945			TRUE
Bmp1	Bmp1.3532	19	NA	1.99554	0.302945			TRUE
Bmp1	Bmp1.3536	19	NA	1.17382	0.302945			TRUE
Bmp1	Bmp1.355	19	NA	1.12525	0.302945			TRUE
Bmp1	Bmp1.3655	19	NA	-0.565945	0.302945			TRUE
Bmp1	Bmp1.756	19	NA	1.40825	0.302945			FALSE
Bphl	Bphl.1073	19	NA	1.00796	1.2815			TRUE
Bphl	Bphl.1170	19	NA	0.0292702	1.2815			TRUE
Bphl	Bphl.1171	19	NA	1.07616	1.2815			TRUE
Bphl	Bphl.465	19	NA	3.58105	1.2815			TRUE
Bphl	Bphl.557	19	NA	0.881788	1.2815			TRUE
Bphl	Bphl.879	19	NA	3.65259	1.2815			TRUE
Bphl	Bphl.923	19	NA	-1.25831	1.2815			FALSE
Brcc3	Brcc3.288	19	NA	0.86148	-0.240064			TRUE
Brcc3	Brcc3.354	19	NA	1.15642	-0.240064			TRUE
Brcc3	Brcc3.487	19	NA	-6.46422	-0.240064			TRUE
Brcc3	Brcc3.634	19	NA	1.04693	-0.240064			TRUE
Brcc3	Brcc3.635	19	NA	1.99369	-0.240064			TRUE
Brcc3	Brcc3.807	19	NA	-0.034698	-0.240064			FALSE
C1ra	C1ra.1906	19	NA	-3.94148	0.367473			TRUE
C1ra	C1ra.1961	19	NA	0.644974	0.367473			TRUE
C1ra	C1ra.2361	19	NA	0.357084	0.367473			TRUE
C1ra	C1ra.2364	19	NA	1.54064	0.367473			TRUE
C1ra	C1ra.2500	19	NA	1.64179	0.367473			TRUE
C1ra	C1ra.538	19	NA	1.96184	0.367473			FALSE
C1rb	C1rb.1204	19	NA	-7.24897	-1.32383			TRUE
C1rb	C1rb.1900	19	NA	-0.326884	-1.32383			TRUE
C1rb	C1rb.1958	19	NA	0.0572902	-1.32383			TRUE
C1rb	C1rb.870	19	NA	0.684401	-1.32383			TRUE
C1rb	C1rb.918	19	NA	0.214991	-1.32383			FALSE
C1rl	C1rl.1715	19	NA	2.03051	0.630578			TRUE
C1rl	C1rl.2611	19	NA	0.773711	0.630578			TRUE
C1rl	C1rl.2613	19	NA	0.650024	0.630578			TRUE
C1rl	C1rl.2614	19	NA	-0.379092	0.630578			TRUE
C1rl	C1rl.2620	19	NA	0.90413	0.630578			TRUE
C1rl	C1rl.2621	19	NA	-0.172338	0.630578			TRUE
C1rl	C1rl.2627	19	NA	0.6071	0.630578			FALSE
C1s	C1s.1627	19	NA	-0.261575	1.01547			TRUE
C1s	C1s.170	19	NA	-0.601791	1.01547			TRUE
C1s	C1s.1992	19	NA	2.1316	1.01547			TRUE
C1s	C1s.2508	19	NA	4.11121	1.01547			TRUE
C1s	C1s.2805	19	NA	1.28139	1.01547			TRUE
C1s	C1s.2818	19	NA	-1.36274	1.01547			TRUE
C1s	C1s.927	19	NA	1.8102	1.01547			FALSE
C2	C2.1509	19	NA	3.27051	1.57521			TRUE
C2	C2.1652	19	NA	1.28656	1.57521			TRUE
C2	C2.2109	19	NA	0.237404	1.57521			TRUE
C2	C2.2118	19	NA	0.749632	1.57521			TRUE
C2	C2.618	19	NA	0.954456	1.57521			TRUE
C2	C2.793	19	NA	2.95271	1.57521			FALSE
Capn1	Capn1.1130	19	NA	-0.427562	-0.619887			TRUE
Capn1	Capn1.1800	19	NA	-5.97179	-0.619887			TRUE
Capn1	Capn1.1959	19	NA	-3.56057	-0.619887			TRUE
Capn1	Capn1.2634	19	NA	1.11724	-0.619887			TRUE
Capn1	Capn1.3016	19	NA	0.857098	-0.619887			TRUE
Capn1	Capn1.3020	19	NA	2.01429	-0.619887			TRUE
Capn1	Capn1.3021	19	NA	1.63208	-0.619887			FALSE
Capn10	Capn10.129	19	NA	-4.33219	0.214159			TRUE
Capn10	Capn10.2401	19	NA	1.38992	0.214159			TRUE
Capn10	Capn10.2702	19	NA	2.05693	0.214159			TRUE
Capn10	Capn10.2820	19	NA	0.0846834	0.214159			TRUE
Capn10	Capn10.2825	19	NA	1.23825	0.214159			TRUE
Capn10	Capn10.2866	19	NA	0.761597	0.214159			TRUE
Capn10	Capn10.657	19	NA	0.299925	0.214159			FALSE
Capn11	Capn11.2401	19	NA	0.77446	-0.768224			TRUE
Capn11	Capn11.2553	19	NA	2.02814	-0.768224			TRUE
Capn11	Capn11.2557	19	NA	1.36401	-0.768224			TRUE
Capn11	Capn11.259	19	NA	-6.19395	-0.768224			TRUE
Capn11	Capn11.35	19	NA	1.33013	-0.768224			TRUE
Capn11	Capn11.827	19	NA	-3.91213	-0.768224			FALSE
Capn12	Capn12.1068	19	NA	1.38448	1.33179			TRUE
Capn12	Capn12.2543	19	NA	1.25836	1.33179			TRUE
Capn12	Capn12.2544	19	NA	0.268188	1.33179			TRUE
Capn12	Capn12.2752	19	NA	4.59019	1.33179			TRUE
Capn12	Capn12.2773	19	NA	0.436795	1.33179			TRUE
Capn12	Capn12.2796	19	NA	0.774905	1.33179			TRUE
Capn12	Capn12.2801	19	NA	0.609613	1.33179			FALSE
Capn13	Capn13.1210	19	NA	2.7046	-0.480225			TRUE
Capn13	Capn13.1255	19	NA	-5.25024	-0.480225			TRUE
Capn13	Capn13.1541	19	NA	1.85804	-0.480225			TRUE
Capn13	Capn13.1924	19	NA	-2.42509	-0.480225			TRUE
Capn13	Capn13.244	19	NA	-0.870686	-0.480225			TRUE
Capn13	Capn13.2569	19	NA	0.0373113	-0.480225			TRUE
Capn13	Capn13.2571	19	NA	0.584493	-0.480225			FALSE
Capn15	Capn15.1691	19	NA	0.831317	-0.893395			TRUE
Capn15	Capn15.2355	19	NA	-0.153851	-0.893395			TRUE
Capn15	Capn15.2883	19	NA	0.984692	-0.893395			TRUE
Capn15	Capn15.595	19	NA	1.75435	-0.893395			TRUE
Capn15	Capn15.607	19	NA	-8.17859	-0.893395			TRUE
Capn15	Capn15.616	19	NA	-1.5051	-0.893395			TRUE
Capn15	Capn15.964	19	NA	0.0134208	-0.893395			FALSE
Capn2	Capn2.1940	19	NA	0.60145	0.934706			TRUE
Capn2	Capn2.1944	19	NA	1.63345	0.934706			TRUE
Capn2	Capn2.2150	19	NA	1.24286	0.934706			TRUE
Capn2	Capn2.2428	19	NA	1.12103	0.934706			TRUE
Capn2	Capn2.2478	19	NA	2.3786	0.934706			TRUE
Capn2	Capn2.3136	19	NA	-1.38223	0.934706			TRUE
Capn2	Capn2.3163	19	NA	0.947781	0.934706			FALSE
Capn3	Capn3.1889	19	NA	1.00282	0.219193			TRUE
Capn3	Capn3.1944	19	NA	1.34586	0.219193			TRUE
Capn3	Capn3.2499	19	NA	1.24207	0.219193			TRUE
Capn3	Capn3.2561	19	NA	1.19683	0.219193			TRUE
Capn3	Capn3.2663	19	NA	-2.57521	0.219193			TRUE
Capn3	Capn3.2745	19	NA	-1.02915	0.219193			TRUE
Capn3	Capn3.744	19	NA	0.351144	0.219193			FALSE
Capn5	Capn5.2824	19	NA	2.21976	1.27559			TRUE
Capn5	Capn5.3148	19	NA	-0.960401	1.27559			TRUE
Capn5	Capn5.3278	19	NA	1.48216	1.27559			TRUE
Capn5	Capn5.3561	19	NA	3.76449	1.27559			TRUE
Capn5	Capn5.3573	19	NA	0.996645	1.27559			TRUE
Capn5	Capn5.3575	19	NA	0.725152	1.27559			TRUE
Capn5	Capn5.3576	19	NA	0.701307	1.27559			FALSE
Capn6	Capn6.1327	19	NA	2.03572	-0.188626			TRUE
Capn6	Capn6.2297	19	NA	-1.85146	-0.188626			TRUE
Capn6	Capn6.2361	19	NA	0.436815	-0.188626			TRUE
Capn6	Capn6.3211	19	NA	0.143706	-0.188626			TRUE
Capn6	Capn6.3531	19	NA	0.579499	-0.188626			TRUE
Capn6	Capn6.930	19	NA	-5.69946	-0.188626			TRUE
Capn6	Capn6.978	19	NA	3.03479	-0.188626			FALSE
Capn7	Capn7.1324	19	NA	1.08315	-0.157963			TRUE
Capn7	Capn7.3102	19	NA	-2.99365	-0.157963			TRUE
Capn7	Capn7.3490	19	NA	0.419588	-0.157963			TRUE
Capn7	Capn7.396	19	NA	1.58455	-0.157963			TRUE
Capn7	Capn7.468	19	NA	-1.59065	-0.157963			TRUE
Capn7	Capn7.508	19	NA	1.03667	-0.157963			TRUE
Capn7	Capn7.667	19	NA	-0.645404	-0.157963			FALSE
Capn8	Capn8.1097	19	NA	-2.82652	-0.607673			TRUE
Capn8	Capn8.1103	19	NA	-0.499047	-0.607673			TRUE
Capn8	Capn8.284	19	NA	0.655391	-0.607673			TRUE
Capn8	Capn8.437	19	NA	-0.947854	-0.607673			TRUE
Capn8	Capn8.677	19	NA	-0.102451	-0.607673			TRUE
Capn8	Capn8.715	19	NA	-1.06472	-0.607673			TRUE
Capn8	Capn8.954	19	NA	0.531486	-0.607673			FALSE
Capn9	Capn9.1365	19	NA	0.395019	1.36214			TRUE
Capn9	Capn9.1965	19	NA	1.66261	1.36214			TRUE
Capn9	Capn9.2241	19	NA	1.89032	1.36214			TRUE
Capn9	Capn9.2244	19	NA	2.69514	1.36214			TRUE
Capn9	Capn9.344	19	NA	0.64898	1.36214			TRUE
Capn9	Capn9.576	19	NA	0.299205	1.36214			TRUE
Capn9	Capn9.670	19	NA	1.94374	1.36214			FALSE
Capns1	Capns1.1184	19	NA	-0.463218	-0.553644			TRUE
Capns1	Capns1.1232	19	NA	-1.96209	-0.553644			TRUE
Capns1	Capns1.1336	19	NA	-0.388932	-0.553644			TRUE
Capns1	Capns1.167	19	NA	-1.29298	-0.553644			TRUE
Capns1	Capns1.421	19	NA	-1.35037	-0.553644			TRUE
Capns1	Capns1.423	19	NA	2.13573	-0.553644			FALSE
Casp1	Casp1.1120	19	NA	1.14265	1.23116			TRUE
Casp1	Casp1.1473	19	NA	1.4911	1.23116			TRUE
Casp1	Casp1.308	19	NA	1.33599	1.23116			TRUE
Casp1	Casp1.542	19	NA	-1.38047	1.23116			TRUE
Casp1	Casp1.618	19	NA	3.72265	1.23116			TRUE
Casp1	Casp1.880	19	NA	2.39673	1.23116			TRUE
Casp1	Casp1.941	19	NA	-0.0905352	1.23116			FALSE
Casp12	Casp12.1446	19	NA	0.134515	0.545669			TRUE
Casp12	Casp12.1944	19	NA	0.465633	0.545669			TRUE
Casp12	Casp12.1984	19	NA	1.48884	0.545669			TRUE
Casp12	Casp12.2035	19	NA	1.00529	0.545669			TRUE
Casp12	Casp12.695	19	NA	0.823135	0.545669			TRUE
Casp12	Casp12.715	19	NA	-0.594658	0.545669			TRUE
Casp12	Casp12.752	19	NA	0.49693	0.545669			FALSE
Casp14	Casp14.120	19	NA	-4.37723	0.998627			TRUE
Casp14	Casp14.1231	19	NA	1.23538	0.998627			TRUE
Casp14	Casp14.1237	19	NA	2.09672	0.998627			TRUE
Casp14	Casp14.1246	19	NA	2.64881	0.998627			TRUE
Casp14	Casp14.1406	19	NA	1.98712	0.998627			TRUE
Casp14	Casp14.1963	19	NA	0.0499031	0.998627			TRUE
Casp14	Casp14.833	19	NA	3.34969	0.998627			FALSE
Casp2	Casp2.1099	19	NA	1.7708	0.283548			TRUE
Casp2	Casp2.1698	19	NA	1.3909	0.283548			TRUE
Casp2	Casp2.2163	19	NA	-0.998277	0.283548			TRUE
Casp2	Casp2.2421	19	NA	-0.824129	0.283548			TRUE
Casp2	Casp2.2441	19	NA	-0.684539	0.283548			TRUE
Casp2	Casp2.2649	19	NA	-0.950451	0.283548			TRUE
Casp2	Casp2.3169	19	NA	2.28053	0.283548			FALSE
Casp3	Casp3.1063	19	NA	1.03375	-0.331338			TRUE
Casp3	Casp3.1095	19	NA	-7.14381	-0.331338			TRUE
Casp3	Casp3.1247	19	NA	0.674312	-0.331338			TRUE
Casp3	Casp3.1279	19	NA	0.987893	-0.331338			TRUE
Casp3	Casp3.2557V	19	NA	0.217557	-0.331338			TRUE
Casp3	Casp3.869	19	NA	2.24227	-0.331338			FALSE
Casp4	Casp4.1041V	19	NA	2.33157	0.623889			TRUE
Casp4	Casp4.1124V	19	NA	-1.79046	0.623889			TRUE
Casp4	Casp4.1262V	19	NA	0.828498	0.623889			TRUE
Casp4	Casp4.1271V	19	NA	0.98926	0.623889			TRUE
Casp4	Casp4.140V	19	NA	1.45657	0.623889			TRUE
Casp4	Casp4.728V	19	NA	-0.25657	0.623889			TRUE
Casp4	Casp4.731V	19	NA	0.808355	0.623889			FALSE
Casp6	Casp6.1038	19	NA	0.71039	-0.0960309			TRUE
Casp6	Casp6.1110	19	NA	-3.39077	-0.0960309			TRUE
Casp6	Casp6.1135	19	NA	0.730994	-0.0960309			TRUE
Casp6	Casp6.1422	19	NA	1.63978	-0.0960309			TRUE
Casp6	Casp6.308	19	NA	0.844552	-0.0960309			TRUE
Casp6	Casp6.433	19	NA	0.44674	-0.0960309			TRUE
Casp6	Casp6.463	19	NA	-1.65391	-0.0960309			FALSE
Casp7	Casp7.1290	19	NA	0.582739	0.481611			TRUE
Casp7	Casp7.1401	19	NA	0.701117	0.481611			TRUE
Casp7	Casp7.2071	19	NA	-1.64499	0.481611			TRUE
Casp7	Casp7.2201	19	NA	2.02736	0.481611			TRUE
Casp7	Casp7.2225	19	NA	0.661368	0.481611			TRUE
Casp7	Casp7.225	19	NA	-0.503699	0.481611			TRUE
Casp7	Casp7.2282	19	NA	1.54739	0.481611			FALSE
Casp8	Casp8.1055	19	NA	0.543367	0.617558			TRUE
Casp8	Casp8.1221	19	NA	1.04578	0.617558			TRUE
Casp8	Casp8.1698	19	NA	-0.0826152	0.617558			TRUE
Casp8	Casp8.2053	19	NA	-0.126669	0.617558			TRUE
Casp8	Casp8.2054	19	NA	1.3296	0.617558			TRUE
Casp8	Casp8.2096	19	NA	-0.0130076	0.617558			TRUE
Casp8	Casp8.916	19	NA	1.62645	0.617558			FALSE
Casp9	Casp9.1894V	19	NA	-2.46313	0.466615			TRUE
Casp9	Casp9.2767V	19	NA	1.01712	0.466615			TRUE
Casp9	Casp9.2830V	19	NA	0.987564	0.466615			TRUE
Casp9	Casp9.2833V	19	NA	0.424322	0.466615			TRUE
Casp9	Casp9.3669V	19	NA	0.13694	0.466615			TRUE
Casp9	Casp9.844	19	NA	2.38653	0.466615			TRUE
Casp9	Casp9.969	19	NA	0.77696	0.466615			FALSE
Cela1	Cela1.1031	19	NA	0.405427	-0.0370027			TRUE
Cela1	Cela1.1056	19	NA	0.0824404	-0.0370027			TRUE
Cela1	Cela1.1067	19	NA	-2.23982	-0.0370027			TRUE
Cela1	Cela1.302	19	NA	2.03378	-0.0370027			TRUE
Cela1	Cela1.401	19	NA	-0.470207	-0.0370027			TRUE
Cela1	Cela1.404	19	NA	-0.438218	-0.0370027			TRUE
Cela1	Cela1.406	19	NA	0.367579	-0.0370027			FALSE
Cela2a	Cela2a.1018	19	NA	0.871655	-0.478881			TRUE
Cela2a	Cela2a.1027	19	NA	-1.07705	-0.478881			TRUE
Cela2a	Cela2a.1032	20	NA	-1.09083	-0.478881			TRUE
Cela2a	Cela2a.474	20	NA	-2.95163	-0.478881			TRUE
Cela2a	Cela2a.541	20	NA	1.50336	-0.478881			TRUE
Cela2a	Cela2a.630	20	NA	-2.80724	-0.478881			TRUE
Cela2a	Cela2a.973	20	NA	2.19956	-0.478881			FALSE
Cela3b	Cela3b.411	20	YES	-0.668649	0.114158			TRUE
Cela3b	Cela3b.495	20	YES	1.79224	0.114158			TRUE
Cela3b	Cela3b.796	20	NA	0.75889	0.114158			TRUE
Cela3b	Cela3b.797	20	NA	-1.70924	0.114158			TRUE
Cela3b	Cela3b.818	20	NA	1.78283	0.114158			TRUE
Cela3b	Cela3b.880	20	NA	-1.27112	0.114158			FALSE
Ces2a	Ces2a.1757	20	NA	0.947878	1.40213			TRUE
Ces2a	Ces2a.1891	20	NA	1.79458	1.40213			TRUE
Ces2a	Ces2a.359	20	NA	-0.260659	1.40213			TRUE
Ces2a	Ces2a.383	20	NA	2.51909	1.40213			TRUE
Ces2a	Ces2a.690	20	NA	2.00977	1.40213			FALSE
Ces2b	Ces2b.1196	20	NA	-0.264262	-1.00025			TRUE
Ces2b	Ces2b.1296	20	NA	-0.913676	-1.00025			TRUE
Ces2b	Ces2b.1355	20	NA	1.97344	-1.00025			TRUE
Ces2b	Ces2b.1465	20	NA	-2.73138	-1.00025			TRUE
Ces2b	Ces2b.1759	20	NA	1.27277	-1.00025			TRUE
Ces2b	Ces2b.402	20	NA	-2.30167	-1.00025			TRUE
Ces2b	Ces2b.981	20	NA	-4.03701	-1.00025			FALSE
Ces2c	Ces2c.1186	20	NA	1.43835	0.366968			TRUE
Ces2c	Ces2c.1699	20	NA	-0.551575	0.366968			TRUE
Ces2c	Ces2c.1796	20	NA	-0.0479028	0.366968			TRUE
Ces2c	Ces2c.1905	20	NA	-1.23144	0.366968			TRUE
Ces2c	Ces2c.1910	20	NA	0.252159	0.366968			TRUE
Ces2c	Ces2c.539	20	NA	0.0770195	0.366968			TRUE
Ces2c	Ces2c.550	20	NA	2.63217	0.366968			FALSE
Ces2e	Ces2e.1325	20	NA	-1.14334	0.403555			TRUE
Ces2e	Ces2e.2551	20	NA	2.13132	0.403555			TRUE
Ces2e	Ces2e.2557	20	NA	0.40046	0.403555			TRUE
Ces2e	Ces2e.2580	20	NA	0.499051	0.403555			TRUE
Ces2e	Ces2e.2642	20	NA	1.74168	0.403555			TRUE
Ces2e	Ces2e.333	20	NA	0.303387	0.403555			TRUE
Ces2e	Ces2e.344	20	NA	-1.10767	0.403555			FALSE
Ces2g	Ces2g.1133	20	NA	-7.16824	-0.723059			TRUE
Ces2g	Ces2g.1225	20	NA	-0.147419	-0.723059			TRUE
Ces2g	Ces2g.1701	20	NA	-1.38429	-0.723059			TRUE
Ces2g	Ces2g.1811	20	NA	-1.0597	-0.723059			TRUE
Ces2g	Ces2g.2116	20	NA	-0.295516	-0.723059			TRUE
Ces2g	Ces2g.2285	20	NA	2.1753	-0.723059			TRUE
Ces2g	Ces2g.2290	20	NA	2.81846	-0.723059			FALSE
Ces2h	Ces2h.1364	20	NA	0.591015	-0.763435			TRUE
Ces2h	Ces2h.1370	20	NA	1.16847	-0.763435			TRUE
Ces2h	Ces2h.1625	20	NA	-1.41617	-0.763435			TRUE
Ces2h	Ces2h.285	20	YES	-3.39705	-0.763435			FALSE
Cfb	Cfb.1402V	20	YES	-1.54743	-0.915259			TRUE
Cfb	Cfb.315	20	NA	1.056	-0.915259			TRUE
Cfb	Cfb.492	20	NA	0.698118	-0.915259			TRUE
Cfb	Cfb.531	20	NA	1.31131	-0.915259			TRUE
Cfb	Cfb.948	20	NA	0.537902	-0.915259			TRUE
Cfb	Cfb.999V	20	NA	-7.54746	-0.915259			FALSE
Cfd	Cfd.415	20	NA	0.510884	-0.885681			TRUE
Cfd	Cfd.474	20	NA	-6.29662	-0.885681			TRUE
Cfd	Cfd.475	20	NA	-5.33488	-0.885681			TRUE
Cfd	Cfd.484	20	NA	0.862486	-0.885681			TRUE
Cfd	Cfd.635	20	NA	0.468717	-0.885681			TRUE
Cfd	Cfd.803	20	NA	-2.49527	-0.885681			TRUE
Cfd	Cfd.823	20	NA	6.08491	-0.885681			FALSE
Cfi	Cfi.1019	20	NA	2.52163	1.38786			TRUE
Cfi	Cfi.1370	20	NA	0.984961	1.38786			TRUE
Cfi	Cfi.1513	20	NA	1.32975	1.38786			TRUE
Cfi	Cfi.410	20	NA	0.36005	1.38786			TRUE
Cfi	Cfi.449	20	NA	2.56312	1.38786			TRUE
Cfi	Cfi.484	20	NA	1.44865	1.38786			TRUE
Cfi	Cfi.572	20	NA	0.506827	1.38786			FALSE
Cflar	Cflar.112	20	NA	2.1852	1.75978			TRUE
Cflar	Cflar.444	20	YES	-0.978347	1.75978			TRUE
Cflar	Cflar.678	20	NA	2.77882	1.75978			TRUE
Cflar	Cflar.705	20	NA	2.55584	1.75978			TRUE
Cflar	Cflar.764	20	NA	1.58592	1.75978			TRUE
Cflar	Cflar.87	20	NA	2.62476	1.75978			TRUE
Cflar	Cflar.89	20	NA	1.56627	1.75978			FALSE
Clec4a3	Clec4a3.1063	20	NA	1.68362	1.40713			TRUE
Clec4a3	Clec4a3.225	20	NA	-0.957906	1.40713			TRUE
Clec4a3	Clec4a3.280	20	NA	1.58503	1.40713			TRUE
Clec4a3	Clec4a3.434	20	NA	0.815467	1.40713			TRUE
Clec4a3	Clec4a3.693	20	NA	-0.087907	1.40713			TRUE
Clec4a3	Clec4a3.859	20	NA	2.55464	1.40713			TRUE
Clec4a3	Clec4a3.879	20	NA	4.25694	1.40713			FALSE
Clpp	Clpp.1186	20	NA	2.74609	4.7503			TRUE
Clpp	Clpp.354	20	NA	2.27044	4.7503			TRUE
Clpp	Clpp.369	20	NA	-0.298859	4.7503			TRUE
Clpp	Clpp.636	20	NA	4.69415	4.7503			TRUE
Clpp	Clpp.977	20	NA	23.1509	4.7503			TRUE
Clpp	Clpp.982	20	NA	0.816059	4.7503			TRUE
Clpp	Clpp.988	20	NA	-0.126664	4.7503			FALSE
Clpx	Clpx.1058	20	NA	1.31792	0.394164			TRUE
Clpx	Clpx.1199	20	NA	3.4726	0.394164			TRUE
Clpx	Clpx.2454	20	NA	0.823406	0.394164			TRUE
Clpx	Clpx.2571	20	YES	-4.51002	0.394164			TRUE
Clpx	Clpx.2572	20	NA	-0.794639	0.394164			TRUE
Clpx	Clpx.2766	20	NA	1.82806	0.394164			TRUE
Clpx	Clpx.642	20	NA	0.62182	0.394164			FALSE
Cma1	Cma1.1000	20	NA	6.49465	1.62543			TRUE
Cma1	Cma1.1006	20	NA	-0.0599565	1.62543			TRUE
Cma1	Cma1.126	20	NA	1.93618	1.62543			TRUE
Cma1	Cma1.452	20	NA	1.51615	1.62543			TRUE
Cma1	Cma1.470	20	NA	-0.206574	1.62543			TRUE
Cma1	Cma1.702	20	NA	1.54073	1.62543			TRUE
Cma1	Cma1.995	20	NA	0.156849	1.62543			FALSE
Cma2	Cma2.293	20	NA	1.71801	1.51308			TRUE
Cma2	Cma2.296	20	NA	2.39476	1.51308			TRUE
Cma2	Cma2.299	20	NA	0.0584387	1.51308			TRUE
Cma2	Cma2.348	20	NA	1.56987	1.51308			TRUE
Cma2	Cma2.356	20	NA	1.52377	1.51308			TRUE
Cma2	Cma2.478	20	NA	0.842043	1.51308			TRUE
Cma2	Cma2.744	20	NA	2.48468	1.51308			FALSE
Cndp1	Cndp1.1374	20	NA	0.46238	0.114826			TRUE
Cndp1	Cndp1.2247	20	NA	1.29193	0.114826			TRUE
Cndp1	Cndp1.2492	20	NA	-0.610281	0.114826			TRUE
Cndp1	Cndp1.2563	20	NA	2.02927	0.114826			TRUE
Cndp1	Cndp1.64	20	NA	1.35339	0.114826			TRUE
Cndp1	Cndp1.72	20	NA	-2.22584	0.114826			TRUE
Cndp1	Cndp1.938	20	NA	-1.49708	0.114826			FALSE
Cndp2	Cndp2.1108	20	YES	-7.82454	1.70762			TRUE
Cndp2	Cndp2.1119	20	NA	22.4984	1.70762			TRUE
Cndp2	Cndp2.1559	20	NA	0.871799	1.70762			TRUE
Cndp2	Cndp2.1570	20	NA	1.175	1.70762			TRUE
Cndp2	Cndp2.597	20	NA	-0.0902957	1.70762			TRUE
Cndp2	Cndp2.690	20	YES	-4.51901	1.70762			TRUE
Cndp2	Cndp2.85	20	NA	-0.158049	1.70762			FALSE
Cntnap5a	Cntnap5a.2592	20	NA	0.448442	1.81387			TRUE
Cntnap5a	Cntnap5a.2654	20	NA	0.782578	1.81387			TRUE
Cntnap5a	Cntnap5a.3014	20	NA	1.69486	1.81387			TRUE
Cntnap5a	Cntnap5a.3604	20	NA	0.12834	1.81387			TRUE
Cntnap5a	Cntnap5a.4013	20	NA	2.63998	1.81387			TRUE
Cntnap5a	Cntnap5a.4187	20	NA	4.78939	1.81387			TRUE
Cntnap5a	Cntnap5a.4271	20	NA	2.21348	1.81387			FALSE
Cops5	Cops5.1219	20	NA	0.124749	-0.246413			TRUE
Cops5	Cops5.1340	20	NA	-1.73042	-0.246413			TRUE
Cops5	Cops5.1362	20	NA	-4.33259	-0.246413			TRUE
Cops5	Cops5.1645	20	NA	0.867481	-0.246413			TRUE
Cops5	Cops5.1661	20	NA	-0.130196	-0.246413			TRUE
Cops5	Cops5.756	20	NA	4.0813	-0.246413			TRUE
Cops5	Cops5.923	20	NA	-0.605215	-0.246413			FALSE
Corin	Corin.1057	20	NA	0.691882	0.287426			TRUE
Corin	Corin.255	20	NA	1.54156	0.287426			TRUE
Corin	Corin.3469	20	NA	1.14189	0.287426			TRUE
Corin	Corin.4050	20	NA	-1.6444	0.287426			TRUE
Corin	Corin.4280	20	NA	1.50956	0.287426			TRUE
Corin	Corin.4401	20	NA	-1.51593	0.287426			FALSE
Cpa1	Cpa1.1296	20	NA	0.460617	1.08005			TRUE
Cpa1	Cpa1.1494	20	NA	-0.157342	1.08005			TRUE
Cpa1	Cpa1.1555	20	NA	5.84278	1.08005			TRUE
Cpa1	Cpa1.1556	20	NA	2.37142	1.08005			TRUE
Cpa1	Cpa1.1557	20	NA	1.52448	1.08005			TRUE
Cpa1	Cpa1.70	20	NA	1.0178	1.08005			TRUE
Cpa1	Cpa1.806	20	YES	-3.49939	1.08005			FALSE
Cpa2	Cpa2.1129	20	NA	1.38059	0.329781			TRUE
Cpa2	Cpa2.382	20	YES	-10.8177	0.329781			TRUE
Cpa2	Cpa2.453	20	NA	1.01508	0.329781			TRUE
Cpa2	Cpa2.514	20	NA	7.59899	0.329781			TRUE
Cpa2	Cpa2.910	20	NA	2.35261	0.329781			TRUE
Cpa2	Cpa2.911	20	NA	-1.37064	0.329781			TRUE
Cpa2	Cpa2.922	20	NA	2.14953	0.329781			FALSE
Cpa3	Cpa3.1012	20	NA	1.16219	1.39676			TRUE
Cpa3	Cpa3.1185	20	NA	0.112095	1.39676			TRUE
Cpa3	Cpa3.1211	20	NA	2.30842	1.39676			TRUE
Cpa3	Cpa3.180	20	NA	1.47563	1.39676			TRUE
Cpa3	Cpa3.393	20	NA	1.55927	1.39676			TRUE
Cpa3	Cpa3.444	20	NA	1.76296	1.39676			FALSE
Cpa4	Cpa4.1283	20	NA	-5.98732	-0.464428			TRUE
Cpa4	Cpa4.246	20	NA	1.94795	-0.464428			TRUE
Cpa4	Cpa4.609	20	NA	-1.04571	-0.464428			TRUE
Cpa4	Cpa4.610	20	NA	1.03795	-0.464428			TRUE
Cpa4	Cpa4.611	20	NA	0.96488	-0.464428			TRUE
Cpa4	Cpa4.889	20	NA	0.295693	-0.464428			FALSE
Cpa5	Cpa5.1042	20	NA	0.177906	0.211042			TRUE
Cpa5	Cpa5.11	20	NA	0.212938	0.211042			TRUE
Cpa5	Cpa5.1556	20	YES	-13.5486	0.211042			TRUE
Cpa5	Cpa5.169	20	NA	3.08324	0.211042			TRUE
Cpa5	Cpa5.583	20	NA	9.3323	0.211042			TRUE
Cpa5	Cpa5.588	20	NA	0.0943067	0.211042			TRUE
Cpa5	Cpa5.798	20	NA	2.12516	0.211042			FALSE
Cpa6	Cpa6.1201	20	NA	0.723385	1.25708			TRUE
Cpa6	Cpa6.1394	20	NA	1.24381	1.25708			TRUE
Cpa6	Cpa6.1561	20	NA	2.69246	1.25708			TRUE
Cpa6	Cpa6.1828	20	YES	1.31717	1.25708			TRUE
Cpa6	Cpa6.1873	20	NA	1.58402	1.25708			TRUE
Cpa6	Cpa6.623	20	NA	0.714421	1.25708			TRUE
Cpa6	Cpa6.660	20	NA	0.524274	1.25708			FALSE
Cpb1	Cpb1.1404	20	YES	-0.75089	0.463325			TRUE
Cpb1	Cpb1.1411	20	NA	0.889326	0.463325			TRUE
Cpb1	Cpb1.1426	20	NA	-0.228801	0.463325			TRUE
Cpb1	Cpb1.211	20	NA	0.862345	0.463325			TRUE
Cpb1	Cpb1.271	20	NA	-0.538717	0.463325			TRUE
Cpb1	Cpb1.272	20	NA	2.06988	0.463325			TRUE
Cpb1	Cpb1.418	20	NA	0.940134	0.463325			FALSE
Cpb2	Cpb2.1418	20	NA	-0.346707	1.14322			TRUE
Cpb2	Cpb2.172	20	NA	-1.51963	1.14322			TRUE
Cpb2	Cpb2.287	20	YES	1.79168	1.14322			TRUE
Cpb2	Cpb2.298	20	NA	4.67847	1.14322			TRUE
Cpb2	Cpb2.434	20	NA	1.79788	1.14322			TRUE
Cpb2	Cpb2.458	20	NA	1.16664	1.14322			TRUE
Cpb2	Cpb2.511	20	NA	0.434233	1.14322			FALSE
Cpd	Cpd.2305	20	NA	-0.065116	-0.798269			TRUE
Cpd	Cpd.2419	20	NA	-3.21072	-0.798269			TRUE
Cpd	Cpd.3887	20	NA	-3.62586	-0.798269			TRUE
Cpd	Cpd.4856	20	NA	0.562135	-0.798269			TRUE
Cpd	Cpd.6087	20	NA	-1.34827	-0.798269			TRUE
Cpd	Cpd.7852	20	NA	0.852787	-0.798269			TRUE
Cpd	Cpd.9095V	20	NA	1.24716	-0.798269			FALSE
Cpe	Cpe.1201	20	NA	-5.99599	0.835145			TRUE
Cpe	Cpe.1592	20	NA	1.22959	0.835145			TRUE
Cpe	Cpe.1593	20	NA	2.18345	0.835145			TRUE
Cpe	Cpe.1708	20	NA	-0.323914	0.835145			TRUE
Cpe	Cpe.1712	20	NA	3.19068	0.835145			TRUE
Cpe	Cpe.394	20	NA	4.06034	0.835145			TRUE
Cpe	Cpe.722	20	NA	1.50187	0.835145			FALSE
Cpm	Cpm.1260	20	NA	-7.95228	-0.0206681			TRUE
Cpm	Cpm.1781	20	NA	4.35836	-0.0206681			TRUE
Cpm	Cpm.2863	20	NA	-1.95612	-0.0206681			TRUE
Cpm	Cpm.3097	20	NA	-0.481951	-0.0206681			TRUE
Cpm	Cpm.4188	20	NA	0.186975	-0.0206681			TRUE
Cpm	Cpm.4726	20	NA	5.53024	-0.0206681			TRUE
Cpm	Cpm.506	20	NA	0.170102	-0.0206681			FALSE
Cpn1	Cpn1.1363	20	NA	11.1443	-0.831881			TRUE
Cpn1	Cpn1.1587	20	NA	0.32053	-0.831881			TRUE
Cpn1	Cpn1.1718	20	NA	-3.35632	-0.831881			TRUE
Cpn1	Cpn1.1797	20	NA	0.564118	-0.831881			TRUE
Cpn1	Cpn1.578	20	YES	-16.5605	-0.831881			TRUE
Cpn1	Cpn1.759	20	NA	2.8966	-0.831881			FALSE
Cpq	Cpq.1666	20	NA	-2.93304	0.62075			TRUE
Cpq	Cpq.1728	20	NA	2.1751	0.62075			TRUE
Cpq	Cpq.1729	20	NA	0.563839	0.62075			TRUE
Cpq	Cpq.332	20	NA	-1.95	0.62075			TRUE
Cpq	Cpq.455	20	NA	3.30439	0.62075			TRUE
Cpq	Cpq.709	20	NA	2.5642	0.62075			FALSE
Cps1	Cps1.1188	20	NA	0.84014	0.766545			TRUE
Cps1	Cps1.1776	20	NA	-0.0462787	0.766545			TRUE
Cps1	Cps1.2821	20	NA	1.3415	0.766545			TRUE
Cps1	Cps1.38	20	YES	-0.339936	0.766545			TRUE
Cps1	Cps1.5179	20	NA	1.16685	0.766545			TRUE
Cps1	Cps1.5249	20	NA	1.3989	0.766545			TRUE
Cps1	Cps1.5495	20	NA	1.00464	0.766545			FALSE
Cpvl	Cpvl.1004	20	NA	-0.759322	1.68933			TRUE
Cpvl	Cpvl.1021	20	NA	2.09898	1.68933			TRUE
Cpvl	Cpvl.1056	20	NA	3.6726	1.68933			TRUE
Cpvl	Cpvl.1103	20	NA	1.07971	1.68933			TRUE
Cpvl	Cpvl.1243	20	NA	3.01933	1.68933			TRUE
Cpvl	Cpvl.1545	20	NA	0.760554	1.68933			TRUE
Cpvl	Cpvl.947	20	NA	1.95343	1.68933			FALSE
Cpxm1	Cpxm1.1131	20	YES	-4.94552	-1.03785			TRUE
Cpxm1	Cpxm1.1772	20	NA	1.75367	-1.03785			TRUE
Cpxm1	Cpxm1.2052	20	YES	-0.403835	-1.03785			TRUE
Cpxm1	Cpxm1.2084	20	NA	-6.67813	-1.03785			TRUE
Cpxm1	Cpxm1.236	20	NA	1.76301	-1.03785			TRUE
Cpxm1	Cpxm1.721	20	YES	-1.45973	-1.03785			TRUE
Cpxm1	Cpxm1.943	20	NA	2.70555	-1.03785			FALSE
Cpxm2	Cpxm2.1124	20	NA	0.867106	-1.04941			TRUE
Cpxm2	Cpxm2.1156	20	NA	-0.0483946	-1.04941			TRUE
Cpxm2	Cpxm2.1493	20	NA	-4.66544	-1.04941			TRUE
Cpxm2	Cpxm2.1508	20	NA	1.20777	-1.04941			TRUE
Cpxm2	Cpxm2.2064	20	YES	-3.17201	-1.04941			TRUE
Cpxm2	Cpxm2.2929	20	NA	0.47478	-1.04941			TRUE
Cpxm2	Cpxm2.3446	20	NA	-2.00968	-1.04941			FALSE
Cpz	Cpz.1204	20	NA	2.41219	0.959486			TRUE
Cpz	Cpz.1364	20	NA	1.85286	0.959486			TRUE
Cpz	Cpz.1392	20	NA	-1.45364	0.959486			TRUE
Cpz	Cpz.1696	20	NA	1.24624	0.959486			TRUE
Cpz	Cpz.1703	20	NA	4.48105	0.959486			TRUE
Cpz	Cpz.2106	20	YES	1.24538	0.959486			TRUE
Cpz	Cpz.2208	20	YES	-3.06767	0.959486			FALSE
Crbn	Crbn.1595V	20	NA	2.17802	1.47811			TRUE
Crbn	Crbn.1991V	20	NA	0.38022	1.47811			TRUE
Crbn	Crbn.2032V	20	YES	0.902555	1.47811			TRUE
Crbn	Crbn.2242	20	NA	0.907766	1.47811			TRUE
Crbn	Crbn.2264	20	NA	-0.444249	1.47811			TRUE
Crbn	Crbn.2265	20	NA	5.03292	1.47811			TRUE
Crbn	Crbn.96	20	NA	1.38957	1.47811			FALSE
Ctla2a	Ctla2a.1310	20	NA	1.66826	1.74328			TRUE
Ctla2a	Ctla2a.280	20	NA	1.56055	1.74328			TRUE
Ctla2a	Ctla2a.378	20	NA	0.724691	1.74328			TRUE
Ctla2a	Ctla2a.654	20	NA	2.63505	1.74328			TRUE
Ctla2a	Ctla2a.666	20	NA	1.35822	1.74328			TRUE
Ctla2a	Ctla2a.716	20	NA	3.26641	1.74328			TRUE
Ctla2a	Ctla2a.845	20	NA	0.989816	1.74328			FALSE
Ctla2b	Ctla2b.693	20	NA	1.34975	0.79795			TRUE
Ctla2b	Ctla2b.698	20	YES	-0.584828	0.79795			TRUE
Ctla2b	Ctla2b.759	20	NA	0.541034	0.79795			TRUE
Ctla2b	Ctla2b.792	20	NA	-0.536228	0.79795			TRUE
Ctla2b	Ctla2b.797	20	NA	2.55295	0.79795			TRUE
Ctla2b	Ctla2b.816	20	NA	1.46502	0.79795			FALSE
Ctrb1	Ctrb1.243	20	YES	0.598605	-0.0927639			TRUE
Ctrb1	Ctrb1.287	20	NA	3.97439	-0.0927639			TRUE
Ctrb1	Ctrb1.323	20	NA	0.849381	-0.0927639			TRUE
Ctrb1	Ctrb1.785	20	NA	-0.406513	-0.0927639			TRUE
Ctrb1	Ctrb1.788	20	YES	-8.61634	-0.0927639			TRUE
Ctrb1	Ctrb1.843	20	NA	1.36292	-0.0927639			TRUE
Ctrb1	Ctrb1.844	20	NA	1.58821	-0.0927639			FALSE
Ctrc	Ctrc.169	20	NA	0.932008	0.62974			TRUE
Ctrc	Ctrc.218	20	YES	3.26739	0.62974			TRUE
Ctrc	Ctrc.254	20	NA	1.67634	0.62974			TRUE
Ctrc	Ctrc.306V	20	NA	0.133226	0.62974			TRUE
Ctrc	Ctrc.445	20	YES	-2.31052	0.62974			TRUE
Ctrc	Ctrc.674	20	NA	1.4827	0.62974			TRUE
Ctrc	Ctrc.695	20	NA	-0.772958	0.62974			FALSE
Ctrl	Ctrl.2	21	NA	-0.245811	-1.47342			TRUE
Ctrl	Ctrl.283	21	NA	0.790297	-1.47342			TRUE
Ctrl	Ctrl.548	21	YES	-2.86559	-1.47342			TRUE
Ctrl	Ctrl.805	21	NA	-5.15583	-1.47342			TRUE
Ctrl	Ctrl.840	21	NA	-0.106825	-1.47342			TRUE
Ctrl	Ctrl.865	21	NA	-5.3764	-1.47342			TRUE
Ctrl	Ctrl.870V	21	NA	2.64622	-1.47342			FALSE
Cts3	Cts3.1039	21	NA	0.614477	0.790293			TRUE
Cts3	Cts3.1302	21	NA	2.3785	0.790293			TRUE
Cts3	Cts3.1326	21	NA	1.00758	0.790293			TRUE
Cts3	Cts3.553	21	NA	-1.3235	0.790293			TRUE
Cts3	Cts3.700	21	NA	0.975265	0.790293			TRUE
Cts3	Cts3.705	21	NA	1.08944	0.790293			FALSE
Cts6	Cts6.1130	21	NA	-0.38632	1.84922			TRUE
Cts6	Cts6.1198	21	NA	0.89101	1.84922			TRUE
Cts6	Cts6.406	21	YES	6.40128	1.84922			TRUE
Cts6	Cts6.473	21	NA	3.40831	1.84922			TRUE
Cts6	Cts6.577	21	NA	0.67205	1.84922			TRUE
Cts6	Cts6.641	21	NA	1.25016	1.84922			TRUE
Cts6	Cts6.775	21	NA	0.708074	1.84922			FALSE
Cts7	Cts7.1341	21	NA	2.54202	0.426263			TRUE
Cts7	Cts7.1417	21	NA	-0.255633	0.426263			TRUE
Cts7	Cts7.1447	21	NA	0.208208	0.426263			TRUE
Cts7	Cts7.1448	21	NA	-0.839647	0.426263			TRUE
Cts7	Cts7.440	21	NA	0.577267	0.426263			TRUE
Cts7	Cts7.658	21	NA	0.133654	0.426263			TRUE
Cts7	Cts7.863	21	NA	0.617974	0.426263			FALSE
Cts8	Cts8.128	21	NA	-0.203603	0.801497			TRUE
Cts8	Cts8.172	21	NA	1.8975	0.801497			TRUE
Cts8	Cts8.1875	21	NA	2.07809	0.801497			TRUE
Cts8	Cts8.2395	21	NA	1.55608	0.801497			TRUE
Cts8	Cts8.2396	21	NA	0.449388	0.801497			TRUE
Cts8	Cts8.264	21	NA	0.410896	0.801497			TRUE
Cts8	Cts8.526	21	NA	-0.577872	0.801497			FALSE
Ctsa	Ctsa.1452	21	NA	-2.99837	-0.624564			TRUE
Ctsa	Ctsa.2270	21	NA	-3.83036	-0.624564			TRUE
Ctsa	Ctsa.2485	21	NA	0.94772	-0.624564			TRUE
Ctsa	Ctsa.3138V	21	NA	2.18346	-0.624564			TRUE
Ctsa	Ctsa.3478V	21	NA	-0.362817	-0.624564			TRUE
Ctsa	Ctsa.3509V	21	NA	0.947736	-0.624564			TRUE
Ctsa	Ctsa.801	21	NA	-1.25931	-0.624564			FALSE
Ctsb	Ctsb.1224	21	NA	-4.2803	0.605178			TRUE
Ctsb	Ctsb.1832	21	NA	1.11938	0.605178			TRUE
Ctsb	Ctsb.2414	21	NA	1.61708	0.605178			TRUE
Ctsb	Ctsb.2518	21	NA	2.77258	0.605178			TRUE
Ctsb	Ctsb.2710	21	NA	0.802553	0.605178			TRUE
Ctsb	Ctsb.3499	21	NA	0.378439	0.605178			TRUE
Ctsb	Ctsb.4339	21	NA	1.82651	0.605178			FALSE
Ctsc	Ctsc.1265	21	NA	-4.19942	0.242078			TRUE
Ctsc	Ctsc.1485	21	NA	2.45359	0.242078			TRUE
Ctsc	Ctsc.1781	21	NA	1.09056	0.242078			TRUE
Ctsc	Ctsc.1912	21	NA	4.02715	0.242078			TRUE
Ctsc	Ctsc.387	21	NA	1.28524	0.242078			TRUE
Ctsc	Ctsc.58	21	NA	-4.52182	0.242078			TRUE
Ctsc	Ctsc.857	21	NA	1.55925	0.242078			FALSE
Ctsd	Ctsd.1375V	21	NA	-1.04661	-0.890856			TRUE
Ctsd	Ctsd.1916V	21	NA	-1.78043	-0.890856			TRUE
Ctsd	Ctsd.260V	21	NA	-2.68128	-0.890856			TRUE
Ctsd	Ctsd.261V	21	NA	-0.922173	-0.890856			TRUE
Ctsd	Ctsd.262V	21	NA	0.721088	-0.890856			TRUE
Ctsd	Ctsd.273	21	NA	-0.439698	-0.890856			TRUE
Ctsd	Ctsd.648	21	NA	-0.086883	-0.890856			FALSE
Ctse	Ctse.129	21	NA	-4.53546	-0.473092			TRUE
Ctse	Ctse.1667	21	NA	-2.71795	-0.473092			TRUE
Ctse	Ctse.194	21	NA	1.39363	-0.473092			TRUE
Ctse	Ctse.1989	21	NA	0.231429	-0.473092			TRUE
Ctse	Ctse.591	21	NA	1.48979	-0.473092			TRUE
Ctse	Ctse.639	21	NA	1.30001	-0.473092			FALSE
Ctsf	Ctsf.1225	21	NA	1.0532	-0.873111			TRUE
Ctsf	Ctsf.1266	21	NA	-6.10246	-0.873111			TRUE
Ctsf	Ctsf.1801	21	NA	2.104	-0.873111			TRUE
Ctsf	Ctsf.1805	21	NA	-0.986975	-0.873111			TRUE
Ctsf	Ctsf.279	21	YES	-2.98899	-0.873111			TRUE
Ctsf	Ctsf.685	21	NA	-0.178785	-0.873111			TRUE
Ctsf	Ctsf.765	21	NA	0.98823	-0.873111			FALSE
Ctsg	Ctsg.231	21	NA	0.128523	0.300432			TRUE
Ctsg	Ctsg.298	21	NA	1.86756	0.300432			TRUE
Ctsg	Ctsg.334	21	NA	-1.1911	0.300432			TRUE
Ctsg	Ctsg.339	21	NA	-0.65071	0.300432			TRUE
Ctsg	Ctsg.420	21	NA	0.966379	0.300432			TRUE
Ctsg	Ctsg.784	21	NA	-0.0905135	0.300432			TRUE
Ctsg	Ctsg.960	21	NA	1.07288	0.300432			FALSE
Ctsh	Ctsh.1079	21	NA	0.992237	0.584758			TRUE
Ctsh	Ctsh.360	21	NA	0.18285	0.584758			TRUE
Ctsh	Ctsh.362	21	NA	0.703935	0.584758			TRUE
Ctsh	Ctsh.7	21	NA	1.30873	0.584758			TRUE
Ctsh	Ctsh.747	21	NA	0.402819	0.584758			TRUE
Ctsh	Ctsh.846	21	NA	-0.409901	0.584758			TRUE
Ctsh	Ctsh.905	21	NA	0.912639	0.584758			FALSE
Ctsj	Ctsj.1207	21	NA	-0.853604	0.453312			TRUE
Ctsj	Ctsj.393	21	NA	0.746678	0.453312			TRUE
Ctsj	Ctsj.514	21	NA	2.25252	0.453312			TRUE
Ctsj	Ctsj.58	21	NA	2.11925	0.453312			TRUE
Ctsj	Ctsj.622	21	NA	-0.106553	0.453312			TRUE
Ctsj	Ctsj.632	21	NA	0.165597	0.453312			TRUE
Ctsj	Ctsj.726	21	NA	-1.15071	0.453312			FALSE
Ctsk	Ctsk.1374	21	NA	-1.14621	0.317972			TRUE
Ctsk	Ctsk.1397	21	NA	0.526404	0.317972			TRUE
Ctsk	Ctsk.403	21	NA	1.83408	0.317972			TRUE
Ctsk	Ctsk.413	21	NA	1.20801	0.317972			TRUE
Ctsk	Ctsk.45	21	YES	NA	0.317972			TRUE
Ctsk	Ctsk.667	21	NA	-0.832424	0.317972			FALSE
Ctsl	Ctsl.1122	21	NA	2.00807	0.556393			TRUE
Ctsl	Ctsl.1399	21	NA	-2.10807	0.556393			TRUE
Ctsl	Ctsl.1939	21	NA	1.44526	0.556393			TRUE
Ctsl	Ctsl.1945	21	NA	0.599966	0.556393			TRUE
Ctsl	Ctsl.1946	21	NA	0.879804	0.556393			TRUE
Ctsl	Ctsl.938	21	NA	1.31226	0.556393			TRUE
Ctsl	Ctsl.944	21	NA	-0.242544	0.556393			FALSE
Ctsll3	Ctsll3.1271	21	NA	0.896892	0.240432			TRUE
Ctsll3	Ctsll3.1275	21	NA	2.60991	0.240432			TRUE
Ctsll3	Ctsll3.1299	21	NA	2.06515	0.240432			TRUE
Ctsll3	Ctsll3.200	21	NA	-1.89443	0.240432			TRUE
Ctsll3	Ctsll3.379	21	NA	-2.08855	0.240432			TRUE
Ctsll3	Ctsll3.531	21	NA	-0.146383	0.240432			FALSE
Ctsm	Ctsm.1175	21	NA	-0.711243	0.613052			TRUE
Ctsm	Ctsm.153	21	NA	2.26981	0.613052			TRUE
Ctsm	Ctsm.335	21	NA	2.3437	0.613052			TRUE
Ctsm	Ctsm.376	21	NA	1.28035	0.613052			TRUE
Ctsm	Ctsm.482	21	NA	-2.24896	0.613052			TRUE
Ctsm	Ctsm.641	21	NA	1.50968	0.613052			TRUE
Ctsm	Ctsm.759	21	NA	-0.151972	0.613052			FALSE
Ctso	Ctso.1122	21	NA	1.07832	0.268872			TRUE
Ctso	Ctso.2192	21	NA	-1.14285	0.268872			TRUE
Ctso	Ctso.2358	21	NA	-0.806705	0.268872			TRUE
Ctso	Ctso.237	21	NA	1.14834	0.268872			TRUE
Ctso	Ctso.2539	21	NA	-0.127251	0.268872			TRUE
Ctso	Ctso.3299	21	NA	0.0643811	0.268872			TRUE
Ctso	Ctso.385	21	NA	1.66786	0.268872			FALSE
Ctsq	Ctsq.1108	21	NA	0.752642	1.8527			TRUE
Ctsq	Ctsq.1180	21	NA	0.28641	1.8527			TRUE
Ctsq	Ctsq.1261	21	NA	1.10589	1.8527			TRUE
Ctsq	Ctsq.1292	21	NA	2.74089	1.8527			TRUE
Ctsq	Ctsq.366	21	NA	3.09744	1.8527			TRUE
Ctsq	Ctsq.550	21	NA	2.03557	1.8527			TRUE
Ctsq	Ctsq.923	21	NA	2.95009	1.8527			FALSE
Ctsr	Ctsr.1169	21	NA	1.63851	0.827885			TRUE
Ctsr	Ctsr.225	21	NA	0.195981	0.827885			TRUE
Ctsr	Ctsr.226	21	NA	0.595905	0.827885			TRUE
Ctsr	Ctsr.230	21	NA	1.3133	0.827885			TRUE
Ctsr	Ctsr.234	21	NA	-1.1919	0.827885			TRUE
Ctsr	Ctsr.259	21	NA	2.36507	0.827885			TRUE
Ctsr	Ctsr.349	21	NA	0.878339	0.827885			FALSE
Ctss	Ctss.1122	21	NA	-0.0563309	0.296534			TRUE
Ctss	Ctss.1211	21	NA	1.01523	0.296534			TRUE
Ctss	Ctss.255	21	NA	1.43567	0.296534			TRUE
Ctss	Ctss.292	21	NA	1.39124	0.296534			TRUE
Ctss	Ctss.305	21	NA	-0.785028	0.296534			TRUE
Ctss	Ctss.383	21	NA	-0.150729	0.296534			TRUE
Ctss	Ctss.766	21	NA	-0.774309	0.296534			FALSE
Ctsw	Ctsw.1082	21	NA	0.0272053	-1.43826			TRUE
Ctsw	Ctsw.1193	21	NA	0.0433379	-1.43826			TRUE
Ctsw	Ctsw.1199	21	NA	1.3377	-1.43826			TRUE
Ctsw	Ctsw.127	21	NA	-0.58399	-1.43826			TRUE
Ctsw	Ctsw.186	21	NA	0.643595	-1.43826			TRUE
Ctsw	Ctsw.222	21	NA	-6.72729	-1.43826			TRUE
Ctsw	Ctsw.791	21	NA	-4.80834	-1.43826			FALSE
Ctsz	Ctsz.1198	21	NA	-1.08825	0.699844			TRUE
Ctsz	Ctsz.1403	21	NA	-1.86871	0.699844			TRUE
Ctsz	Ctsz.1407	21	NA	1.24556	0.699844			TRUE
Ctsz	Ctsz.397	21	NA	1.29819	0.699844			TRUE
Ctsz	Ctsz.628	21	NA	2.13539	0.699844			TRUE
Ctsz	Ctsz.797	21	NA	2.80886	0.699844			TRUE
Ctsz	Ctsz.800	21	NA	0.367877	0.699844			FALSE
Cyld	Cyld.1139	21	NA	3.04318	1.08803			TRUE
Cyld	Cyld.2475	21	NA	1.87417	1.08803			TRUE
Cyld	Cyld.4140	21	NA	0.773305	1.08803			TRUE
Cyld	Cyld.4141	21	NA	2.17335	1.08803			TRUE
Cyld	Cyld.4246	21	NA	-0.713208	1.08803			TRUE
Cyld	Cyld.6809	21	NA	-0.625733	1.08803			TRUE
Cyld	Cyld.868	21	NA	1.09113	1.08803			FALSE
Cym	Cym.1152	21	NA	-0.913255	0.64269			TRUE
Cym	Cym.1176	21	NA	2.17664	0.64269			TRUE
Cym	Cym.1198	21	NA	-0.036908	0.64269			TRUE
Cym	Cym.163	21	NA	0.518772	0.64269			TRUE
Cym	Cym.230	21	NA	-0.809421	0.64269			TRUE
Cym	Cym.526	21	NA	4.20887	0.64269			TRUE
Cym	Cym.781	21	NA	-0.645867	0.64269			FALSE
Ddi1	Ddi1.1006	21	NA	-0.226915	1.32855			TRUE
Ddi1	Ddi1.1140	21	NA	0.0748622	1.32855			TRUE
Ddi1	Ddi1.1143	21	NA	1.13323	1.32855			TRUE
Ddi1	Ddi1.1211	21	NA	4.52333	1.32855			TRUE
Ddi1	Ddi1.129	21	NA	2.0837	1.32855			TRUE
Ddi1	Ddi1.828	21	NA	0.805293	1.32855			TRUE
Ddi1	Ddi1.834	21	NA	0.906377	1.32855			FALSE
Ddi2	Ddi2.1461	21	NA	1.89336	0.987404			TRUE
Ddi2	Ddi2.1683	21	NA	1.61975	0.987404			TRUE
Ddi2	Ddi2.2232	21	NA	-0.250835	0.987404			TRUE
Ddi2	Ddi2.3272	21	NA	1.14724	0.987404			TRUE
Ddi2	Ddi2.3336	21	NA	1.65787	0.987404			TRUE
Ddi2	Ddi2.3385	21	NA	-0.0504774	0.987404			TRUE
Ddi2	Ddi2.446	21	NA	0.894913	0.987404			FALSE
Desi1	Desi1.1747	21	NA	1.7611	1.30951			TRUE
Desi1	Desi1.2849	21	NA	2.21809	1.30951			TRUE
Desi1	Desi1.311	21	YES	NA	1.30951			TRUE
Desi1	Desi1.428	21	NA	1.26944	1.30951			TRUE
Desi1	Desi1.762	21	NA	0.716856	1.30951			TRUE
Desi1	Desi1.853	21	NA	1.15089	1.30951			TRUE
Desi1	Desi1.896	21	NA	0.74067	1.30951			FALSE
Desi2	Desi2.1102	21	NA	0.549341	0.347413			TRUE
Desi2	Desi2.2361	21	NA	-0.224971	0.347413			TRUE
Desi2	Desi2.2362	21	NA	0.0153968	0.347413			TRUE
Desi2	Desi2.2539	21	NA	0.122866	0.347413			TRUE
Desi2	Desi2.2595	21	NA	0.495671	0.347413			TRUE
Desi2	Desi2.3111	21	NA	1.12617	0.347413			FALSE
Dhh	Dhh.1476	21	NA	0.0898732	0.628835			TRUE
Dhh	Dhh.1487	21	NA	3.12624	0.628835			TRUE
Dhh	Dhh.1726	21	NA	0.75111	0.628835			TRUE
Dhh	Dhh.1730	21	NA	1.32359	0.628835			TRUE
Dhh	Dhh.1847	21	YES	-2.82734	0.628835			TRUE
Dhh	Dhh.53	21	NA	-0.331783	0.628835			TRUE
Dhh	Dhh.820	21	NA	2.27016	0.628835			FALSE
Dnpep	Dnpep.1238	21	NA	-1.77264	1.09368			TRUE
Dnpep	Dnpep.1402	21	NA	1.16431	1.09368			TRUE
Dnpep	Dnpep.1782	21	NA	1.35446	1.09368			TRUE
Dnpep	Dnpep.437	21	NA	3.43929	1.09368			TRUE
Dnpep	Dnpep.473	21	NA	1.58399	1.09368			TRUE
Dnpep	Dnpep.474	21	NA	-0.0958926	1.09368			TRUE
Dnpep	Dnpep.475	21	NA	1.98221	1.09368			FALSE
Dpep1	Dpep1.1262	21	YES	3.41233	0.497561			TRUE
Dpep1	Dpep1.1270	21	NA	-1.98835	0.497561			TRUE
Dpep1	Dpep1.1310	21	NA	-0.886145	0.497561			TRUE
Dpep1	Dpep1.1998	21	NA	2.08116	0.497561			TRUE
Dpep1	Dpep1.2026	21	NA	-1.42136	0.497561			TRUE
Dpep1	Dpep1.2029	21	NA	1.64165	0.497561			TRUE
Dpep1	Dpep1.2031	21	NA	0.643625	0.497561			FALSE
Dpep2	Dpep2.1382	21	NA	-4.29347	-1.76232			TRUE
Dpep2	Dpep2.1538	21	NA	-1.57762	-1.76232			TRUE
Dpep2	Dpep2.1675	21	NA	-1.50308	-1.76232			TRUE
Dpep2	Dpep2.577	21	NA	-0.285738	-1.76232			TRUE
Dpep2	Dpep2.760	21	NA	-3.06464	-1.76232			TRUE
Dpep2	Dpep2.796	21	NA	0.150649	-1.76232			FALSE
Dpep3	Dpep3.1007	21	NA	0.480774	0.730998			TRUE
Dpep3	Dpep3.1030	21	NA	0.809552	0.730998			TRUE
Dpep3	Dpep3.1099	21	NA	2.1921	0.730998			TRUE
Dpep3	Dpep3.1647	21	NA	-0.841227	0.730998			TRUE
Dpep3	Dpep3.421	21	NA	1.01379	0.730998			FALSE
Dpp10	Dpp10.1907	21	NA	1.76488	1.11393			TRUE
Dpp10	Dpp10.2380	21	NA	2.1999	1.11393			TRUE
Dpp10	Dpp10.2647	21	NA	1.26176	1.11393			TRUE
Dpp10	Dpp10.2870	21	NA	-0.644301	1.11393			TRUE
Dpp10	Dpp10.3098	21	NA	1.18977	1.11393			TRUE
Dpp10	Dpp10.3405	21	NA	1.21139	1.11393			TRUE
Dpp10	Dpp10.3443	21	NA	0.814135	1.11393			FALSE
Dpp3	Dpp3.1677	21	NA	0.125089	-0.663304			TRUE
Dpp3	Dpp3.2074	21	NA	-3.31227	-0.663304			TRUE
Dpp3	Dpp3.402	21	NA	1.80156	-0.663304			TRUE
Dpp3	Dpp3.597	21	NA	-2.01603	-0.663304			TRUE
Dpp3	Dpp3.762	21	NA	-1.92599	-0.663304			TRUE
Dpp3	Dpp3.963	21	NA	1.34783	-0.663304			FALSE
Dpp4	Dpp4.1454	21	NA	-6.027	-0.587055			TRUE
Dpp4	Dpp4.1547	21	NA	-0.464073	-0.587055			TRUE
Dpp4	Dpp4.1701	21	NA	2.02486	-0.587055			TRUE
Dpp4	Dpp4.2278	21	NA	-2.57552	-0.587055			TRUE
Dpp4	Dpp4.404	21	NA	2.12863	-0.587055			TRUE
Dpp4	Dpp4.854	21	NA	-0.719324	-0.587055			TRUE
Dpp4	Dpp4.926	21	NA	1.52304	-0.587055			FALSE
Dpp6	Dpp6.1043	21	NA	2.22744	0.698199			TRUE
Dpp6	Dpp6.1167	21	NA	0.523227	0.698199			TRUE
Dpp6	Dpp6.1761	21	NA	0.925529	0.698199			TRUE
Dpp6	Dpp6.2219	21	NA	1.4084	0.698199			TRUE
Dpp6	Dpp6.2574	21	NA	-0.435688	0.698199			TRUE
Dpp6	Dpp6.3585V	21	NA	-0.80179	0.698199			TRUE
Dpp6	Dpp6.971	21	NA	1.04027	0.698199			FALSE
Dpp7	Dpp7.146	21	NA	1.11421	0.967597			TRUE
Dpp7	Dpp7.148	21	NA	2.14509	0.967597			TRUE
Dpp7	Dpp7.1488	21	YES	NA	0.967597			TRUE
Dpp7	Dpp7.1573	21	NA	-0.713136	0.967597			TRUE
Dpp7	Dpp7.1644	21	NA	-1.52798	0.967597			TRUE
Dpp7	Dpp7.1645	21	NA	-0.111096	0.967597			TRUE
Dpp7	Dpp7.226	21	YES	4.89848	0.967597			FALSE
Dpp8	Dpp8.3068	21	NA	1.93291	1.37504			TRUE
Dpp8	Dpp8.3112	21	NA	1.65319	1.37504			TRUE
Dpp8	Dpp8.3120	21	NA	2.70121	1.37504			TRUE
Dpp8	Dpp8.3778	21	NA	1.60597	1.37504			TRUE
Dpp8	Dpp8.4417	21	NA	0.853021	1.37504			TRUE
Dpp8	Dpp8.4613	21	NA	0.0590119	1.37504			TRUE
Dpp8	Dpp8.508	21	NA	0.819972	1.37504			FALSE
Dpp9	Dpp9.1594	21	NA	0.133862	-0.748666			TRUE
Dpp9	Dpp9.1648	21	NA	-3.65969	-0.748666			TRUE
Dpp9	Dpp9.1936	21	NA	-1.36459	-0.748666			TRUE
Dpp9	Dpp9.2650	21	NA	-0.116503	-0.748666			TRUE
Dpp9	Dpp9.2856	21	NA	-0.0740678	-0.748666			TRUE
Dpp9	Dpp9.3457	21	NA	0.992421	-0.748666			TRUE
Dpp9	Dpp9.820	21	NA	-1.1521	-0.748666			FALSE
E030019B06Rik	E030019B06Rik.1045	21	NA	-1.57222	0.317483			TRUE
E030019B06Rik	E030019B06Rik.1292	21	NA	3.66987	0.317483			TRUE
E030019B06Rik	E030019B06Rik.225	21	NA	-1.7765	0.317483			TRUE
E030019B06Rik	E030019B06Rik.411	21	NA	2.43815	0.317483			TRUE
E030019B06Rik	E030019B06Rik.445	21	NA	0.143168	0.317483			TRUE
E030019B06Rik	E030019B06Rik.603	21	NA	2.59559	0.317483			TRUE
E030019B06Rik	E030019B06Rik.841	21	NA	-3.27567	0.317483			FALSE
Ece1	Ece1.1331	21	YES	NA	-1.63025			TRUE
Ece1	Ece1.160	21	NA	1.91075	-1.63025			TRUE
Ece1	Ece1.2653	21	NA	3.84458	-1.63025			TRUE
Ece1	Ece1.3114	21	YES	-5.20192	-1.63025			TRUE
Ece1	Ece1.3311	21	NA	-11.2969	-1.63025			TRUE
Ece1	Ece1.3817	21	NA	-0.0529215	-1.63025			TRUE
Ece1	Ece1.985	21	NA	1.01488	-1.63025			FALSE
Ece2	Ece2.1048V	21	NA	-0.941036	1.19709			TRUE
Ece2	Ece2.1549V	22	YES	4.16485	1.19709			TRUE
Ece2	Ece2.3663V	22	YES	0.367465	1.19709			FALSE
Ecel1	Ecel1.1212	22	YES	1.94843	0.371694			TRUE
Ecel1	Ecel1.1332	22	YES	0.0881437	0.371694			TRUE
Ecel1	Ecel1.1551	22	YES	NA	0.371694			TRUE
Ecel1	Ecel1.1962	22	YES	0.169416	0.371694			TRUE
Ecel1	Ecel1.1964	22	YES	1.68411	0.371694			TRUE
Ecel1	Ecel1.2008	22	YES	-0.51878	0.371694			TRUE
Ecel1	Ecel1.2994	22	YES	-1.14116	0.371694			FALSE
Eif3f	Eif3f.1244	22	YES	3.75224	-2.91707			TRUE
Eif3f	Eif3f.1445	22	YES	-0.968356	-2.91707			TRUE
Eif3f	Eif3f.1453	22	YES	-3.91461	-2.91707			TRUE
Eif3f	Eif3f.1456	22	YES	-2.46055	-2.91707			TRUE
Eif3f	Eif3f.441	22	YES	NA	-2.91707			TRUE
Eif3f	Eif3f.864	22	YES	-10.9941	-2.91707			TRUE
Eif3f	Eif3f.995	22	YES	NA	-2.91707			FALSE
Elane	Elane.517	22	YES	2.49585	0.148517			TRUE
Elane	Elane.635	22	YES	-5.42363	0.148517			TRUE
Elane	Elane.770	22	YES	2.29686	0.148517			TRUE
Elane	Elane.872	22	YES	0.793829	0.148517			TRUE
Elane	Elane.880	22	YES	0.0774344	0.148517			TRUE
Elane	Elane.883	22	YES	0.650752	0.148517			FALSE
Endou	Endou.2055	22	YES	0.794514	-0.158058			TRUE
Endou	Endou.2072	22	YES	-1.05837	-0.158058			TRUE
Endou	Endou.2109	22	YES	-1.58721	-0.158058			TRUE
Endou	Endou.2281	22	YES	3.16875	-0.158058			TRUE
Endou	Endou.2366	22	YES	-2.10797	-0.158058			FALSE
Enpep	Enpep.179	22	YES	0.765234	3.77452			TRUE
Enpep	Enpep.180	22	YES	0.319864	3.77452			TRUE
Enpep	Enpep.3261	22	YES	0.744701	3.77452			TRUE
Enpep	Enpep.3266	22	YES	-0.22747	3.77452			TRUE
Enpep	Enpep.3553	22	YES	-0.396888	3.77452			TRUE
Enpep	Enpep.3874	22	YES	21.4417	3.77452			FALSE
Erap1	Erap1.140	22	YES	1.7595	-2.10743			TRUE
Erap1	Erap1.1574	22	YES	0.0894047	-2.10743			TRUE
Erap1	Erap1.1946	22	YES	-7.66218	-2.10743			TRUE
Erap1	Erap1.2751	22	YES	-8.32633	-2.10743			TRUE
Erap1	Erap1.2806	22	YES	1.36702	-2.10743			TRUE
Erap1	Erap1.3845	22	YES	-0.780283	-2.10743			TRUE
Erap1	Erap1.3846	22	YES	-1.19916	-2.10743			FALSE
Ermp1	Ermp1.2366	22	YES	-0.313641	0.181071			TRUE
Ermp1	Ermp1.3658	22	YES	2.38315	0.181071			TRUE
Ermp1	Ermp1.4356	22	YES	0.811802	0.181071			TRUE
Ermp1	Ermp1.4552	22	YES	-1.05562	0.181071			TRUE
Ermp1	Ermp1.4988	22	YES	0.570456	0.181071			TRUE
Ermp1	Ermp1.5035	22	YES	3.09406	0.181071			TRUE
Ermp1	Ermp1.845	22	YES	-4.22271	0.181071			FALSE
Esd	Esd.1488	22	YES	1.65021	0.314663			TRUE
Esd	Esd.1511	22	YES	1.75664	0.314663			TRUE
Esd	Esd.1628	22	YES	0.0167903	0.314663			TRUE
Esd	Esd.1639	22	YES	2.12429	0.314663			TRUE
Esd	Esd.770	22	YES	-4.10081	0.314663			TRUE
Esd	Esd.843	22	YES	0.440853	0.314663			FALSE
Espl1	Espl1.1644	22	YES	-0.452255	-0.555143			TRUE
Espl1	Espl1.2234	22	YES	-0.532326	-0.555143			TRUE
Espl1	Espl1.2290	22	YES	1.83764	-0.555143			TRUE
Espl1	Espl1.4490	22	YES	-3.86659	-0.555143			TRUE
Espl1	Espl1.5941	22	YES	-3.29839	-0.555143			TRUE
Espl1	Espl1.6522	22	YES	-0.155715	-0.555143			TRUE
Espl1	Espl1.972	22	YES	2.58164	-0.555143			FALSE
F10	F10.1435	22	YES	-3.10381	-2.49115			TRUE
F10	F10.1915	22	YES	-1.55313	-2.49115			TRUE
F10	F10.1981	22	YES	-6.34211	-2.49115			TRUE
F10	F10.2011	22	YES	NA	-2.49115			TRUE
F10	F10.2020	22	YES	-0.420602	-2.49115			TRUE
F10	F10.2424	22	YES	0.998668	-2.49115			TRUE
F10	F10.476	22	YES	-4.52588	-2.49115			FALSE
F11	F11.106	22	YES	-0.30114	0.245823			TRUE
F11	F11.190	22	YES	1.76112	0.245823			TRUE
F11	F11.2165	22	YES	1.22052	0.245823			TRUE
F11	F11.2195	22	YES	-0.745343	0.245823			TRUE
F11	F11.420	22	YES	-0.153262	0.245823			TRUE
F11	F11.615	22	YES	-1.20104	0.245823			TRUE
F11	F11.795	22	YES	1.1399	0.245823			FALSE
F12	F12.133	22	YES	-0.769807	-0.54991			TRUE
F12	F12.1798	22	YES	-3.28186	-0.54991			TRUE
F12	F12.1802	22	YES	1.60856	-0.54991			TRUE
F12	F12.1926	22	YES	1.31016	-0.54991			TRUE
F12	F12.456	22	YES	-1.33521	-0.54991			TRUE
F12	F12.458	22	YES	0.827752	-0.54991			TRUE
F12	F12.766	22	YES	-2.20897	-0.54991			FALSE
F2	F2.1294	22	YES	1.40524	-2.14588			TRUE
F2	F2.1519	22	YES	-9.01776	-2.14588			TRUE
F2	F2.1615	22	YES	-1.66403	-2.14588			TRUE
F2	F2.1673	22	YES	-5.06279	-2.14588			TRUE
F2	F2.1808	22	YES	-0.385814	-2.14588			TRUE
F2	F2.1913	22	YES	0.696974	-2.14588			TRUE
F2	F2.1940	22	YES	-0.992974	-2.14588			FALSE
F7	F7.1423	22	YES	-1.03492	-2.25031			TRUE
F7	F7.15	22	YES	NA	-2.25031			TRUE
F7	F7.1819	22	YES	-6.37618	-2.25031			TRUE
F7	F7.381	22	YES	0.274437	-2.25031			TRUE
F7	F7.409	22	YES	-2.11965	-2.25031			TRUE
F7	F7.561	22	YES	-1.99524	-2.25031			FALSE
F8	F8.2989	22	YES	0.118721	-0.321129			TRUE
F8	F8.3134	22	YES	-0.170374	-0.321129			TRUE
F8	F8.4028	22	YES	-0.644659	-0.321129			TRUE
F8	F8.4886	22	YES	1.61462	-0.321129			TRUE
F8	F8.5474	22	YES	1.35463	-0.321129			TRUE
F8	F8.5846	22	YES	-4.34833	-0.321129			TRUE
F8	F8.6623	22	YES	-0.172507	-0.321129			FALSE
F9	F9.1473	22	YES	-4.01172	-0.900256			TRUE
F9	F9.1559	22	YES	2.54943	-0.900256			TRUE
F9	F9.1603	22	YES	2.42478	-0.900256			TRUE
F9	F9.1604	22	YES	1.47762	-0.900256			TRUE
F9	F9.2085	22	YES	1.08253	-0.900256			TRUE
F9	F9.416	22	YES	NA	-0.900256			TRUE
F9	F9.885	22	YES	-8.92417	-0.900256			FALSE
Fam105b	Fam105b.1019	22	YES	-0.528474	-1.58461			TRUE
Fam105b	Fam105b.1262	22	YES	0.310905	-1.58461			TRUE
Fam105b	Fam105b.1285	22	YES	1.71928	-1.58461			TRUE
Fam105b	Fam105b.1286	22	YES	1.19594	-1.58461			TRUE
Fam105b	Fam105b.252	22	YES	-0.695465	-1.58461			TRUE
Fam105b	Fam105b.539	22	YES	-8.71843	-1.58461			TRUE
Fam105b	Fam105b.554	22	YES	-4.37606	-1.58461			FALSE
Fam111a	Fam111a.1107	22	YES	-1.39724	0.656131			TRUE
Fam111a	Fam111a.2181	22	YES	1.07922	0.656131			TRUE
Fam111a	Fam111a.3718	22	YES	1.36843	0.656131			TRUE
Fam111a	Fam111a.3799	22	YES	1.57412	0.656131			FALSE
Fap	Fap.1328	22	YES	0.992028	-0.0212111			TRUE
Fap	Fap.1432	22	YES	1.85023	-0.0212111			TRUE
Fap	Fap.1588	22	YES	-0.122377	-0.0212111			TRUE
Fap	Fap.1679	22	YES	-1.83325	-0.0212111			TRUE
Fap	Fap.2021	22	YES	-1.40147	-0.0212111			TRUE
Fap	Fap.2719	22	YES	-0.36969	-0.0212111			TRUE
Fap	Fap.722	22	YES	0.736061	-0.0212111			FALSE
Folh1	Folh1.1874	22	YES	0.361882	0.304452			TRUE
Folh1	Folh1.2211	22	YES	-2.47535	0.304452			TRUE
Folh1	Folh1.2429	22	YES	-1.29153	0.304452			TRUE
Folh1	Folh1.2657V	22	YES	0.709649	0.304452			TRUE
Folh1	Folh1.427	22	YES	2.85335	0.304452			TRUE
Folh1	Folh1.497	22	YES	1.10429	0.304452			TRUE
Folh1	Folh1.981	22	YES	0.868864	0.304452			FALSE
Furin	Furin.1470	22	YES	2.25651	0.0410365			TRUE
Furin	Furin.1777	22	YES	-2.99756	0.0410365			TRUE
Furin	Furin.2098	22	YES	-2.42934	0.0410365			TRUE
Furin	Furin.3271	22	YES	3.31046	0.0410365			TRUE
Furin	Furin.3625	22	YES	0.320305	0.0410365			TRUE
Furin	Furin.3665	22	YES	0.293571	0.0410365			TRUE
Furin	Furin.4272	22	YES	-0.466698	0.0410365			FALSE
Ggh	Ggh.1022	22	YES	1.53697	-1.01053			TRUE
Ggh	Ggh.1152	22	YES	-6.65811	-1.01053			TRUE
Ggh	Ggh.418	22	YES	2.0934	-1.01053			TRUE
Ggh	Ggh.570	22	YES	0.943453	-1.01053			TRUE
Ggh	Ggh.575	22	YES	-3.49529	-1.01053			TRUE
Ggh	Ggh.622	22	YES	NA	-1.01053			TRUE
Ggh	Ggh.718	22	YES	-0.483621	-1.01053			FALSE
Ggt1	Ggt1.1107	22	YES	-0.601385	-0.561511			TRUE
Ggt1	Ggt1.1108	22	YES	0.095541	-0.561511			TRUE
Ggt1	Ggt1.1247	22	YES	0.799328	-0.561511			TRUE
Ggt1	Ggt1.1618	22	YES	-2.26924	-0.561511			TRUE
Ggt1	Ggt1.191	22	YES	-1.31881	-0.561511			TRUE
Ggt1	Ggt1.517	22	YES	NA	-0.561511			TRUE
Ggt1	Ggt1.604	22	YES	-0.0744971	-0.561511			FALSE
Ggt5	Ggt5.1604	22	YES	-0.35577	-0.861414			TRUE
Ggt5	Ggt5.3115	22	YES	-1.67461	-0.861414			TRUE
Ggt5	Ggt5.3256	22	YES	-0.879265	-0.861414			TRUE
Ggt5	Ggt5.3259	22	YES	1.5275	-0.861414			TRUE
Ggt5	Ggt5.4029	22	YES	0.974329	-0.861414			TRUE
Ggt5	Ggt5.4076	22	YES	-4.76066	-0.861414			FALSE
Ggt6	Ggt6.111	22	YES	-1.1604	-0.742295			TRUE
Ggt6	Ggt6.1205	22	YES	1.09719	-0.742295			TRUE
Ggt6	Ggt6.1695	22	YES	0.229378	-0.742295			TRUE
Ggt6	Ggt6.171	22	YES	-6.21268	-0.742295			TRUE
Ggt6	Ggt6.1783	22	YES	0.550034	-0.742295			TRUE
Ggt6	Ggt6.211	22	YES	2.47486	-0.742295			TRUE
Ggt6	Ggt6.808	22	YES	-2.17445	-0.742295			FALSE
Ggt7	Ggt7.1091	22	YES	NA	-2.10008			TRUE
Ggt7	Ggt7.1093	22	YES	2.34138	-2.10008			TRUE
Ggt7	Ggt7.1769	22	YES	-7.42448	-2.10008			TRUE
Ggt7	Ggt7.1872	22	YES	-4.42201	-2.10008			TRUE
Ggt7	Ggt7.2429	22	YES	-0.107345	-2.10008			TRUE
Ggt7	Ggt7.2430	22	YES	-0.88795	-2.10008			TRUE
Ggt7	Ggt7.419	22	YES	NA	-2.10008			FALSE
Gm10334	Gm10334.121	22	YES	1.42883	-0.234916			TRUE
Gm10334	Gm10334.22	22	YES	-0.0747877	-0.234916			TRUE
Gm10334	Gm10334.3	22	YES	-1.6093	-0.234916			TRUE
Gm10334	Gm10334.346	22	YES	-0.684406	-0.234916			FALSE
Gm13011	Gm13011.252	22	YES	-2.76008	-0.101146			TRUE
Gm13011	Gm13011.650	22	YES	1.25404	-0.101146			TRUE
Gm13011	Gm13011.655	22	YES	1.27137	-0.101146			TRUE
Gm13011	Gm13011.808	22	YES	-0.169912	-0.101146			FALSE
Gm2663	Gm2663.26	22	YES	-1.40938	-1.40938			FALSE
Gm4787	Gm4787.1169	22	YES	-0.252361	1.07785			TRUE
Gm4787	Gm4787.1997	22	YES	2.27907	1.07785			TRUE
Gm4787	Gm4787.2374	22	YES	1.08657	1.07785			TRUE
Gm4787	Gm4787.2419	22	YES	-0.397675	1.07785			TRUE
Gm4787	Gm4787.701	22	YES	0.559914	1.07785			TRUE
Gm4787	Gm4787.740	22	YES	-0.0957187	1.07785			TRUE
Gm4787	Gm4787.905	22	YES	4.36512	1.07785			FALSE
Gm5077	Gm5077.1619	22	YES	0.441929	-1.68208			TRUE
Gm5077	Gm5077.1917	22	YES	-4.52623	-1.68208			TRUE
Gm5077	Gm5077.2550	22	YES	-4.66211	-1.68208			TRUE
Gm5077	Gm5077.415	22	YES	NA	-1.68208			TRUE
Gm5077	Gm5077.447	22	YES	0.563505	-1.68208			TRUE
Gm5077	Gm5077.448	22	YES	-1.59448	-1.68208			TRUE
Gm5077	Gm5077.453	22	YES	-0.315097	-1.68208			FALSE
Gm5346	Gm5346.1163	22	YES	-5.02481	-1.82074			TRUE
Gm5346	Gm5346.1385	22	YES	0.100518	-1.82074			TRUE
Gm5346	Gm5346.1564	22	YES	-4.2494	-1.82074			TRUE
Gm5346	Gm5346.215	22	YES	-2.13096	-1.82074			TRUE
Gm5346	Gm5346.966	22	YES	1.41353	-1.82074			TRUE
Gm5346	Gm5346.975	22	YES	-1.03334	-1.82074			FALSE
Gm5347	Gm5347.1124	22	YES	0.0501963	0.822704			TRUE
Gm5347	Gm5347.1995	22	YES	-3.4483	0.822704			TRUE
Gm5347	Gm5347.67	22	YES	6.4025	0.822704			TRUE
Gm5347	Gm5347.89	22	YES	2.39715	0.822704			TRUE
Gm5347	Gm5347.895	22	YES	1.85487	0.822704			TRUE
Gm5347	Gm5347.911	22	YES	1.56152	0.822704			TRUE
Gm5347	Gm5347.936	22	YES	-3.05901	0.822704			FALSE
Gm5409	Gm5409.144V	22	YES	1.38395	0.765313			TRUE
Gm5409	Gm5409.26V	22	YES	-0.278055	0.765313			TRUE
Gm5409	Gm5409.29V	22	YES	3.0133	0.765313			TRUE
Gm5409	Gm5409.525V	22	YES	2.03115	0.765313			TRUE
Gm5409	Gm5409.526V	22	YES	0.100729	0.765313			TRUE
Gm5409	Gm5409.527V	22	YES	-1.6592	0.765313			FALSE
Gm5415	Gm5415.1028	22	YES	-1.33476	-0.539488			TRUE
Gm5415	Gm5415.1295	22	YES	2.26488	-0.539488			TRUE
Gm5415	Gm5415.1973	22	YES	-0.0577444	-0.539488			TRUE
Gm5415	Gm5415.259	22	YES	-0.389229	-0.539488			TRUE
Gm5415	Gm5415.3517	22	YES	1.17851	-0.539488			TRUE
Gm5415	Gm5415.3554	22	YES	-4.75072	-0.539488			TRUE
Gm5415	Gm5415.3562	22	YES	1.47378	-0.539488			TRUE
Gm5415	Gm5415.47	22	YES	-3.91025	-0.539488			TRUE
Gm5415	Gm5415.525	22	YES	1.3166	-0.539488			TRUE
Gm5415	Gm5415.643	22	YES	-1.18594	-0.539488			FALSE
Gm5771	Gm5771.344	22	YES	1.8002	1.24019			TRUE
Gm5771	Gm5771.345	22	YES	-1.00059	1.24019			TRUE
Gm5771	Gm5771.781	22	YES	0.354328	1.24019			TRUE
Gm5771	Gm5771.785	22	YES	3.45651	1.24019			TRUE
Gm5771	Gm5771.786	22	YES	0.3468	1.24019			TRUE
Gm5771	Gm5771.799	22	YES	2.48388	1.24019			FALSE
Gzma	Gzma.127	22	YES	0.500561	1.04291			TRUE
Gzma	Gzma.159	22	YES	1.99773	1.04291			TRUE
Gzma	Gzma.296	22	YES	0.658424	1.04291			TRUE
Gzma	Gzma.301	22	YES	1.32132	1.04291			TRUE
Gzma	Gzma.334	22	YES	-0.00772342	1.04291			TRUE
Gzma	Gzma.445	22	YES	1.04193	1.04291			TRUE
Gzma	Gzma.831	22	YES	1.78811	1.04291			FALSE
Gzmb	Gzmb.1133	22	YES	1.51053	0.693176			TRUE
Gzmb	Gzmb.1286	22	YES	3.46322	0.693176			TRUE
Gzmb	Gzmb.1289	22	YES	2.31059	0.693176			TRUE
Gzmb	Gzmb.1332	22	YES	-3.21421	0.693176			TRUE
Gzmb	Gzmb.300	22	YES	1.55312	0.693176			TRUE
Gzmb	Gzmb.500	22	YES	-0.250173	0.693176			TRUE
Gzmb	Gzmb.800	22	YES	-0.520844	0.693176			FALSE
Gzmc	Gzmc.179	22	YES	-1.43013	1.60193			TRUE
Gzmc	Gzmc.258	22	YES	7.87353	1.60193			TRUE
Gzmc	Gzmc.394	22	YES	1.80457	1.60193			TRUE
Gzmc	Gzmc.622	22	YES	1.08657	1.60193			TRUE
Gzmc	Gzmc.692	22	YES	5.01673	1.60193			TRUE
Gzmc	Gzmc.787	22	YES	-1.42443	1.60193			TRUE
Gzmc	Gzmc.814	22	YES	-1.71332	1.60193			FALSE
Gzmd	Gzmd.288	22	YES	-1.60772	1.26074			TRUE
Gzmd	Gzmd.392	22	YES	3.51204	1.26074			TRUE
Gzmd	Gzmd.418	22	YES	-1.22728	1.26074			TRUE
Gzmd	Gzmd.765	22	YES	3.18866	1.26074			TRUE
Gzmd	Gzmd.813	22	YES	1.71376	1.26074			TRUE
Gzmd	Gzmd.916	22	YES	1.985	1.26074			FALSE
Gzme	Gzme.186	22	YES	-0.663379	-0.117017			TRUE
Gzme	Gzme.187	22	YES	1.38113	-0.117017			TRUE
Gzme	Gzme.221	22	YES	-0.386512	-0.117017			TRUE
Gzme	Gzme.389	22	YES	1.76578	-0.117017			TRUE
Gzme	Gzme.519	22	YES	-0.648618	-0.117017			TRUE
Gzme	Gzme.606	22	YES	-2.1505	-0.117017			FALSE
Gzmf	Gzmf.202	22	YES	0.267953	0.839593			TRUE
Gzmf	Gzmf.370	22	YES	0.288831	0.839593			TRUE
Gzmf	Gzmf.624	22	YES	1.44202	0.839593			TRUE
Gzmf	Gzmf.673	22	YES	2.93599	0.839593			TRUE
Gzmf	Gzmf.862	22	YES	2.06479	0.839593			TRUE
Gzmf	Gzmf.867	22	YES	-1.96203	0.839593			FALSE
Gzmg	Gzmg.239	22	YES	NA	1.18905			TRUE
Gzmg	Gzmg.343	22	YES	-2.63858	1.18905			TRUE
Gzmg	Gzmg.373	22	YES	2.94499	1.18905			TRUE
Gzmg	Gzmg.375	22	YES	2.35148	1.18905			TRUE
Gzmg	Gzmg.376	22	YES	2.5224	1.18905			TRUE
Gzmg	Gzmg.770	22	YES	0.764957	1.18905			FALSE
Gzmk	Gzmk.521	22	YES	1.29514	1.08608			TRUE
Gzmk	Gzmk.522	22	YES	-0.0855514	1.08608			TRUE
Gzmk	Gzmk.55V	22	YES	5.2418	1.08608			TRUE
Gzmk	Gzmk.584	22	YES	2.25792	1.08608			TRUE
Gzmk	Gzmk.60V	22	YES	0.466264	1.08608			TRUE
Gzmk	Gzmk.971	22	YES	0.542551	1.08608			TRUE
Gzmk	Gzmk.992	22	YES	-2.11554	1.08608			FALSE
Gzmm	Gzmm.1264	22	YES	0.469759	-0.601246			TRUE
Gzmm	Gzmm.156	22	YES	-2.21297	-0.601246			TRUE
Gzmm	Gzmm.236	22	YES	-1.05352	-0.601246			TRUE
Gzmm	Gzmm.237	22	YES	0.685188	-0.601246			TRUE
Gzmm	Gzmm.238	22	YES	1.61769	-0.601246			TRUE
Gzmm	Gzmm.763	22	YES	-3.11363	-0.601246			FALSE
Gzmn	Gzmn.209	22	YES	0.170663	1.97359			TRUE
Gzmn	Gzmn.220	22	YES	3.0745	1.97359			TRUE
Gzmn	Gzmn.251	22	YES	8.80606	1.97359			TRUE
Gzmn	Gzmn.417	22	YES	-1.99601	1.97359			TRUE
Gzmn	Gzmn.419	22	YES	0.799936	1.97359			TRUE
Gzmn	Gzmn.605	22	YES	2.62551	1.97359			TRUE
Gzmn	Gzmn.636	22	YES	0.334449	1.97359			FALSE
H13	H13.310	22	YES	3.76204	-0.663964			TRUE
H13	H13.314	22	YES	-0.113532	-0.663964			TRUE
H13	H13.423	22	YES	-4.65503	-0.663964			TRUE
H13	H13.5	23	YES	-0.240421	-0.663964			TRUE
H13	H13.6	23	YES	-0.38928	-0.663964			TRUE
H13	H13.7	23	YES	-2.34756	-0.663964			FALSE
Habp2	Habp2.1281	23	NA	-2.07685	-4.0776			TRUE
Habp2	Habp2.1308	23	NA	-0.817337	-4.0776			TRUE
Habp2	Habp2.1349	23	YES	-12.2319	-4.0776			TRUE
Habp2	Habp2.1365	23	NA	-5.92364	-4.0776			TRUE
Habp2	Habp2.1371	23	NA	-2.53939	-4.0776			TRUE
Habp2	Habp2.2273	23	NA	-3.28317	-4.0776			TRUE
Habp2	Habp2.723	23	NA	-1.67095	-4.0776			FALSE
Hgf	Hgf.1526	23	NA	0.107235	-1.71561			TRUE
Hgf	Hgf.1533	23	NA	-2.88705	-1.71561			TRUE
Hgf	Hgf.1644	23	NA	0.135023	-1.71561			TRUE
Hgf	Hgf.1706	23	NA	-2.28986	-1.71561			TRUE
Hgf	Hgf.2019	23	NA	0.219072	-1.71561			TRUE
Hgf	Hgf.2371	23	YES	-4.46763	-1.71561			TRUE
Hgf	Hgf.962	23	NA	-2.82609	-1.71561			FALSE
Hgfac	Hgfac.1492	23	YES	NA	-1.94957			TRUE
Hgfac	Hgfac.1540	23	YES	-1.10205	-1.94957			TRUE
Hgfac	Hgfac.2041	23	NA	-0.142522	-1.94957			TRUE
Hgfac	Hgfac.629	23	NA	-0.70184	-1.94957			TRUE
Hgfac	Hgfac.630	23	NA	-1.11496	-1.94957			TRUE
Hgfac	Hgfac.866	23	NA	-6.68648	-1.94957			FALSE
Hp	Hp.226	23	NA	0.807964	-3.46201			TRUE
Hp	Hp.311	23	NA	-2.54091	-3.46201			TRUE
Hp	Hp.743	23	YES	NA	-3.46201			TRUE
Hp	Hp.837	23	YES	-4.82771	-3.46201			TRUE
Hp	Hp.842	23	NA	-3.26677	-3.46201			TRUE
Hp	Hp.858	23	NA	-1.14011	-3.46201			TRUE
Hp	Hp.909	23	NA	-9.80453	-3.46201			FALSE
Hpn	Hpn.1283	23	YES	NA	-1.86838			TRUE
Hpn	Hpn.1699	23	NA	2.4205	-1.86838			TRUE
Hpn	Hpn.1701	23	YES	-6.79707	-1.86838			TRUE
Hpn	Hpn.367	23	YES	NA	-1.86838			TRUE
Hpn	Hpn.574	23	YES	-4.01134	-1.86838			TRUE
Hpn	Hpn.917	23	NA	5.08189	-1.86838			TRUE
Hpn	Hpn.975	23	YES	-6.0359	-1.86838			FALSE
Htra1	Htra1.1123	23	NA	-0.190036	-1.36207			TRUE
Htra1	Htra1.1466	23	YES	-1.02747	-1.36207			TRUE
Htra1	Htra1.1640	23	YES	-1.17136	-1.36207			TRUE
Htra1	Htra1.1797	23	NA	1.33714	-1.36207			TRUE
Htra1	Htra1.1896	23	YES	-1.37518	-1.36207			TRUE
Htra1	Htra1.609	23	YES	-6.29386	-1.36207			TRUE
Htra1	Htra1.746	23	YES	-0.813705	-1.36207			FALSE
Htra2	Htra2.1247	23	NA	1.11968	0.472566			TRUE
Htra2	Htra2.1249	23	NA	1.98044	0.472566			TRUE
Htra2	Htra2.1250	23	NA	2.44948	0.472566			TRUE
Htra2	Htra2.1255V	23	NA	-1.5968	0.472566			TRUE
Htra2	Htra2.1283	23	NA	0.657903	0.472566			TRUE
Htra2	Htra2.997	23	NA	-1.7753	0.472566			FALSE
Htra3	Htra3.1129	23	YES	NA	-1.39378			TRUE
Htra3	Htra3.1140	23	NA	1.17387	-1.39378			TRUE
Htra3	Htra3.1311	23	YES	NA	-1.39378			TRUE
Htra3	Htra3.1335	23	YES	-1.7067	-1.39378			TRUE
Htra3	Htra3.280	23	YES	NA	-1.39378			TRUE
Htra3	Htra3.860	23	YES	NA	-1.39378			TRUE
Htra3	Htra3.861	23	YES	-3.6485	-1.39378			FALSE
Htra4	Htra4.1179	23	YES	-6.11243	-2.08914			TRUE
Htra4	Htra4.1512	23	YES	-6.39165	-2.08914			TRUE
Htra4	Htra4.1519	23	NA	-1.50458	-2.08914			TRUE
Htra4	Htra4.1893V	23	NA	-3.05635	-2.08914			TRUE
Htra4	Htra4.1952V	23	NA	-0.260908	-2.08914			TRUE
Htra4	Htra4.2122V	23	YES	0.671981	-2.08914			TRUE
Htra4	Htra4.593	23	NA	2.02994	-2.08914			FALSE
Ide	Ide.2271	23	NA	-0.0237381	-1.19558			TRUE
Ide	Ide.2654	23	NA	-3.43106	-1.19558			TRUE
Ide	Ide.3229	23	NA	-1.06867	-1.19558			TRUE
Ide	Ide.3868	23	NA	1.40644	-1.19558			TRUE
Ide	Ide.4780	23	YES	-1.55432	-1.19558			TRUE
Ide	Ide.844	23	NA	-0.860824	-1.19558			TRUE
Ide	Ide.934	23	YES	-2.83688	-1.19558			FALSE
Ihh	Ihh.1831	23	YES	NA	-6.19948			TRUE
Ihh	Ihh.1938	23	YES	-6.20467	-6.19948			TRUE
Ihh	Ihh.2231	23	YES	-9.49946	-6.19948			TRUE
Ihh	Ihh.2396	23	YES	-7.90045	-6.19948			TRUE
Ihh	Ihh.2398	23	YES	-5.81803	-6.19948			TRUE
Ihh	Ihh.2401	23	YES	-1.57481	-6.19948			FALSE
Immp1l	Immp1l.422	23	YES	-2.00898	-2.10728			TRUE
Immp1l	Immp1l.446	23	NA	-1.75955	-2.10728			TRUE
Immp1l	Immp1l.603	23	NA	-4.24727	-2.10728			TRUE
Immp1l	Immp1l.708	23	NA	-2.77145	-2.10728			TRUE
Immp1l	Immp1l.855	23	NA	-0.232745	-2.10728			TRUE
Immp1l	Immp1l.856	23	NA	-1.62368	-2.10728			FALSE
Immp2l	Immp2l.1019	23	NA	0.34372	-2.31534			TRUE
Immp2l	Immp2l.1052	23	NA	-2.2817	-2.31534			TRUE
Immp2l	Immp2l.1053	23	NA	-0.888019	-2.31534			TRUE
Immp2l	Immp2l.420	23	NA	-3.25628	-2.31534			TRUE
Immp2l	Immp2l.511	23	NA	0.231459	-2.31534			TRUE
Immp2l	Immp2l.512	23	NA	0.869761	-2.31534			TRUE
Immp2l	Immp2l.76	23	YES	-11.2263	-2.31534			FALSE
Josd1	Josd1.1275	23	NA	-1.41066	-0.522002			TRUE
Josd1	Josd1.1341	23	NA	1.48676	-0.522002			TRUE
Josd1	Josd1.2457	23	NA	2.47989	-0.522002			TRUE
Josd1	Josd1.3131	23	YES	-3.7521	-0.522002			TRUE
Josd1	Josd1.751	23	NA	1.4517	-0.522002			TRUE
Josd1	Josd1.752	23	NA	-0.178001	-0.522002			TRUE
Josd1	Josd1.835	23	NA	-3.7316	-0.522002			FALSE
Josd2	Josd2.156	23	YES	NA	-1.51555			TRUE
Josd2	Josd2.319	23	NA	-3.89952	-1.51555			TRUE
Josd2	Josd2.614	23	NA	3.04431	-1.51555			TRUE
Josd2	Josd2.616	23	NA	-1.94938	-1.51555			TRUE
Josd2	Josd2.903	23	NA	-3.00373	-1.51555			TRUE
Josd2	Josd2.905	23	NA	2.70814	-1.51555			TRUE
Josd2	Josd2.908	23	NA	-5.99313	-1.51555			FALSE
Kel	Kel.1284	23	YES	-0.819685	-1.55691			TRUE
Kel	Kel.1680	23	NA	-0.702981	-1.55691			TRUE
Kel	Kel.1687	23	NA	-1.36167	-1.55691			TRUE
Kel	Kel.1690	23	NA	-3.47342	-1.55691			TRUE
Kel	Kel.1716	23	NA	-1.07657	-1.55691			TRUE
Kel	Kel.934	23	NA	-1.90714	-1.55691			FALSE
Klk1	Klk1.234	23	NA	1.1719	-2.51066			TRUE
Klk1	Klk1.377	23	YES	-6.24661	-2.51066			TRUE
Klk1	Klk1.525	23	YES	1.50101	-2.51066			TRUE
Klk1	Klk1.769	23	NA	-3.95877	-2.51066			TRUE
Klk1	Klk1.770	23	YES	-4.74188	-2.51066			TRUE
Klk1	Klk1.836	23	NA	-2.78963	-2.51066			FALSE
Klk10	Klk10.1320	23	NA	-2.9548	-1.17394			TRUE
Klk10	Klk10.1328	23	NA	-1.5688	-1.17394			TRUE
Klk10	Klk10.382	23	NA	2.37095	-1.17394			TRUE
Klk10	Klk10.668	23	NA	-0.333696	-1.17394			TRUE
Klk10	Klk10.670	23	YES	-5.09692	-1.17394			TRUE
Klk10	Klk10.910	23	NA	0.674951	-1.17394			TRUE
[truncated: 2,357 more rows]
[truncated: 1 more columns]

## Sheet: Table 1B SO PyMG-TA Hypoxia
Protease	X	Pool.No.	onlyoneR	AvSSMD*	AvSSMD/Protease			Number of proteases
1700074P13Rik	1700074P13Rik.1240	16	NA	-1.82784	0.68769			TRUE
1700074P13Rik	1700074P13Rik.1367	16	NA	-1.3371	0.68769			TRUE
1700074P13Rik	1700074P13Rik.1373	16	NA	4.43276	0.68769			TRUE
1700074P13Rik	1700074P13Rik.417	16	NA	1.9036	0.68769			TRUE
1700074P13Rik	1700074P13Rik.522	16	NA	2.3977	0.68769			TRUE
1700074P13Rik	1700074P13Rik.714	16	NA	-0.224312	0.68769			TRUE
1700074P13Rik	1700074P13Rik.802	16	NA	-0.530991	0.68769			FALSE
1810009J06Rik	1810009J06Rik.405	16	NA	-2.70553	1.642			TRUE
1810009J06Rik	1810009J06Rik.64	16	NA	4.6723	1.642			TRUE
1810009J06Rik	1810009J06Rik.707	16	NA	-2.45638	1.642			TRUE
1810009J06Rik	1810009J06Rik.774	16	NA	1.92576	1.642			TRUE
1810009J06Rik	1810009J06Rik.790	16	NA	-0.867624	1.642			TRUE
1810009J06Rik	1810009J06Rik.816	16	NA	7.77739	1.642			TRUE
1810009J06Rik	1810009J06Rik.819	16	NA	3.14806	1.642			FALSE
2010111I01Rik	2010111I01Rik.162V	16	NA	-0.830185	4.21674			TRUE
2010111I01Rik	2010111I01Rik.1924V	16	NA	8.71322	4.21674			TRUE
2010111I01Rik	2010111I01Rik.2739V2	16	NA	3.64881	4.21674			TRUE
2010111I01Rik	2010111I01Rik.3396V2	16	NA	2.65513	4.21674			TRUE
2010111I01Rik	2010111I01Rik.409V	16	NA	6.42614	4.21674			TRUE
2010111I01Rik	2010111I01Rik.410V	16	NA	4.68735	4.21674			FALSE
2210010C04Rik	2210010C04Rik.1093	16	NA	0.345448	-0.181241			TRUE
2210010C04Rik	2210010C04Rik.1177	16	NA	-4.00302	-0.181241			TRUE
2210010C04Rik	2210010C04Rik.1274	16	NA	-1.75348	-0.181241			TRUE
2210010C04Rik	2210010C04Rik.348	16	NA	0.0127363	-0.181241			TRUE
2210010C04Rik	2210010C04Rik.640	16	NA	-0.288619	-0.181241			TRUE
2210010C04Rik	2210010C04Rik.899	16	NA	4.73023	-0.181241			TRUE
2210010C04Rik	2210010C04Rik.998	16	NA	-0.311987	-0.181241			FALSE
4833403I15Rik	4833403I15Rik.1135	16	NA	17.4495	4.48988			TRUE
4833403I15Rik	4833403I15Rik.1951	16	NA	-0.782929	4.48988			TRUE
4833403I15Rik	4833403I15Rik.2757	16	NA	1.79028	4.48988			TRUE
4833403I15Rik	4833403I15Rik.2758	16	NA	1.16394	4.48988			TRUE
4833403I15Rik	4833403I15Rik.3027	16	NA	7.80022	4.48988			TRUE
4833403I15Rik	4833403I15Rik.3198	16	NA	4.94517	4.48988			TRUE
4833403I15Rik	4833403I15Rik.774	16	NA	-0.937006	4.48988			FALSE
4930444G20Rik	4930444G20Rik.1165	16	NA	2.25396	0.863996			TRUE
4930444G20Rik	4930444G20Rik.1372	16	NA	2.99757	0.863996			TRUE
4930444G20Rik	4930444G20Rik.1558	16	NA	1.98178	0.863996			TRUE
4930444G20Rik	4930444G20Rik.417	16	NA	-1.3915	0.863996			TRUE
4930444G20Rik	4930444G20Rik.546	16	NA	0.642387	0.863996			TRUE
4930444G20Rik	4930444G20Rik.618	16	NA	0.223536	0.863996			TRUE
4930444G20Rik	4930444G20Rik.619	16	NA	-0.659763	0.863996			FALSE
4930486L24Rik	4930486L24Rik.1033	16	NA	-2.14465	0.613527			TRUE
4930486L24Rik	4930486L24Rik.1228	16	NA	-0.716352	0.613527			TRUE
4930486L24Rik	4930486L24Rik.174	16	NA	2.05089	0.613527			TRUE
4930486L24Rik	4930486L24Rik.255	16	NA	3.16617	0.613527			TRUE
4930486L24Rik	4930486L24Rik.318	16	NA	-1.16115	0.613527			TRUE
4930486L24Rik	4930486L24Rik.542	16	NA	1.0388	0.613527			TRUE
4930486L24Rik	4930486L24Rik.861	16	NA	2.06098	0.613527			FALSE
9630033F20Rik	9630033F20Rik.1091	31	NA	2.43982	0.493243			TRUE
9630033F20Rik	9630033F20Rik.1313	31	NA	-2.40551	0.493243			TRUE
9630033F20Rik	9630033F20Rik.1319	31	NA	-0.0407324	0.493243			TRUE
9630033F20Rik	9630033F20Rik.2714	31	NA	2.56353	0.493243			TRUE
9630033F20Rik	9630033F20Rik.3089	31	NA	1.87094	0.493243			TRUE
9630033F20Rik	9630033F20Rik.476	31	NA	4.89133	0.493243			TRUE
9630033F20Rik	9630033F20Rik.477	31	NA	-5.86668	0.493243			FALSE
Abhd10	Abhd10.1348	16	NA	0.0650169	0.904848			TRUE
Abhd10	Abhd10.1353	16	NA	0.689344	0.904848			TRUE
Abhd10	Abhd10.1807	16	NA	-1.08431	0.904848			TRUE
Abhd10	Abhd10.191	16	NA	-0.953186	0.904848			TRUE
Abhd10	Abhd10.197	16	NA	3.42635	0.904848			TRUE
Abhd10	Abhd10.616	16	NA	2.87683	0.904848			TRUE
Abhd10	Abhd10.683	16	NA	1.31389	0.904848			FALSE
Abhd12b	Abhd12b.190	16	NA	-0.717796	0.336066			TRUE
Abhd12b	Abhd12b.191V	16	NA	1.84098	0.336066			TRUE
Abhd12b	Abhd12b.205V	16	NA	-0.0818972	0.336066			TRUE
Abhd12b	Abhd12b.451	16	NA	-2.24505	0.336066			TRUE
Abhd12b	Abhd12b.479	16	NA	-0.875526	0.336066			TRUE
Abhd12b	Abhd12b.598	16	NA	4.09569	0.336066			FALSE
Abhd17b	Abhd17b.1408	16	NA	4.95086	3.3947			TRUE
Abhd17b	Abhd17b.1409	16	NA	6.76798	3.3947			TRUE
Abhd17b	Abhd17b.1550	16	NA	-0.314954	3.3947			TRUE
Abhd17b	Abhd17b.1918	16	NA	0.989405	3.3947			TRUE
Abhd17b	Abhd17b.2395	16	NA	3.26079	3.3947			TRUE
Abhd17b	Abhd17b.2397	16	NA	5.04051	3.3947			TRUE
Abhd17b	Abhd17b.538	16	NA	3.06828	3.3947			FALSE
Abhd17c	Abhd17c.1705	16	NA	0.359261	0.681357			TRUE
Abhd17c	Abhd17c.1780	17	NA	0.224757	0.681357			TRUE
Abhd17c	Abhd17c.1795	17	NA	1.27291	0.681357			TRUE
Abhd17c	Abhd17c.1998	17	NA	0.305747	0.681357			TRUE
Abhd17c	Abhd17c.2130	17	NA	-0.629377	0.681357			TRUE
Abhd17c	Abhd17c.2198	17	NA	2.10896	0.681357			TRUE
Abhd17c	Abhd17c.789	17	NA	1.12723	0.681357			FALSE
Abhd5	Abhd5.1382	17	NA	0.44372	0.838576			TRUE
Abhd5	Abhd5.1683	17	NA	-0.555432	0.838576			TRUE
Abhd5	Abhd5.1685	17	NA	2.67246	0.838576			TRUE
Abhd5	Abhd5.2194	17	YES	-0.174761	0.838576			TRUE
Abhd5	Abhd5.2474	17	NA	4.38836	0.838576			TRUE
Abhd5	Abhd5.519	17	NA	-4.04087	0.838576			TRUE
Abhd5	Abhd5.913	17	NA	3.13655	0.838576			FALSE
Ace	Ace.2031	17	NA	-0.437898	0.700941			TRUE
Ace	Ace.2097	17	YES	1.62184	0.700941			TRUE
Ace	Ace.2250	17	NA	-0.908885	0.700941			TRUE
Ace	Ace.3192	17	NA	-0.427238	0.700941			TRUE
Ace	Ace.3633	17	NA	0.493234	0.700941			TRUE
Ace	Ace.4867	17	NA	1.73859	0.700941			TRUE
Ace	Ace.4870	17	NA	2.82694	0.700941			FALSE
Ace2	Ace2.1407	17	NA	6.12686	1.12373			TRUE
Ace2	Ace2.1682	17	YES	0.834295	1.12373			TRUE
Ace2	Ace2.1687	17	NA	2.7286	1.12373			TRUE
Ace2	Ace2.2281	17	NA	5.37423	1.12373			TRUE
Ace2	Ace2.3311	17	NA	-2.34911	1.12373			TRUE
Ace2	Ace2.800	17	YES	-2.09283	1.12373			TRUE
Ace2	Ace2.997	17	NA	-2.7559	1.12373			FALSE
Ace3	Ace3.1370	17	NA	2.37695	3.71305			TRUE
Ace3	Ace3.1837	17	NA	11.0326	3.71305			TRUE
Ace3	Ace3.235	17	YES	-3.64954	3.71305			TRUE
Ace3	Ace3.239	17	NA	2.01627	3.71305			TRUE
Ace3	Ace3.240	17	NA	5.7622	3.71305			TRUE
Ace3	Ace3.278	17	YES	5.15385	3.71305			TRUE
Ace3	Ace3.914	17	YES	3.29906	3.71305			FALSE
Acp1	Acp1.1491	31	NA	-3.73748	-3.73748			FALSE
Acr	Acr.1350	17	NA	-3.46496	1.42865			TRUE
Acr	Acr.1369	17	NA	0.654737	1.42865			TRUE
Acr	Acr.1467	17	NA	0.357131	1.42865			TRUE
Acr	Acr.298	17	NA	3.8742	1.42865			TRUE
Acr	Acr.347	17	NA	0.771665	1.42865			TRUE
Acr	Acr.352	17	NA	4.08904	1.42865			TRUE
Acr	Acr.517	17	NA	3.71875	1.42865			FALSE
Acy1	Acy1.1227	17	NA	-3.86784	-1.79512			TRUE
Acy1	Acy1.252	17	YES	-0.796388	-1.79512			TRUE
Acy1	Acy1.660	17	YES	-3.71791	-1.79512			TRUE
Acy1	Acy1.661	17	NA	-1.85148	-1.79512			TRUE
Acy1	Acy1.765	17	NA	-0.810839	-1.79512			TRUE
Acy1	Acy1.768	17	NA	0.273718	-1.79512			FALSE
Adam10	Adam10.1748	17	NA	1.51747	0.72239			TRUE
Adam10	Adam10.2684	17	NA	4.06997	0.72239			TRUE
Adam10	Adam10.3150	17	NA	-6.51294	0.72239			TRUE
Adam10	Adam10.3151	17	NA	-0.234908	0.72239			TRUE
Adam10	Adam10.3550	17	NA	0.52174	0.72239			TRUE
Adam10	Adam10.4412	17	NA	2.20557	0.72239			TRUE
Adam10	Adam10.466	17	NA	3.48984	0.72239			FALSE
Adam11	Adam11.2983	17	NA	0.688342	-0.0902653			TRUE
Adam11	Adam11.3002	17	NA	0.85223	-0.0902653			TRUE
Adam11	Adam11.3283	17	NA	-5.84251	-0.0902653			TRUE
Adam11	Adam11.3284	17	NA	-0.0871317	-0.0902653			TRUE
Adam11	Adam11.3656	17	NA	-0.644894	-0.0902653			TRUE
Adam11	Adam11.3861	17	NA	1.93775	-0.0902653			TRUE
Adam11	Adam11.3909	17	NA	2.46436	-0.0902653			FALSE
Adam12	Adam12.2989	17	NA	0.874136	1.46195			TRUE
Adam12	Adam12.3894	17	NA	2.68211	1.46195			TRUE
Adam12	Adam12.3933	17	NA	-0.606159	1.46195			TRUE
Adam12	Adam12.3985	17	NA	-0.240188	1.46195			TRUE
Adam12	Adam12.5082	17	NA	1.09175	1.46195			TRUE
Adam12	Adam12.5129	17	NA	3.1632	1.46195			TRUE
Adam12	Adam12.5130	17	NA	3.26877	1.46195			FALSE
Adam15	Adam15.1248	17	NA	-5.15546	0.301088			TRUE
Adam15	Adam15.1492	17	NA	7.39051	0.301088			TRUE
Adam15	Adam15.2718	17	NA	0.388599	0.301088			TRUE
Adam15	Adam15.348	17	NA	1.68372	0.301088			TRUE
Adam15	Adam15.704	17	NA	-0.730942	0.301088			TRUE
Adam15	Adam15.716	17	NA	-0.383344	0.301088			TRUE
Adam15	Adam15.835	17	YES	-1.08547	0.301088			FALSE
Adam17	Adam17.2328	17	NA	1.31012	0.380155			TRUE
Adam17	Adam17.2666	17	YES	4.89742	0.380155			TRUE
Adam17	Adam17.3069	17	NA	1.45017	0.380155			TRUE
Adam17	Adam17.3855	17	NA	0.243915	0.380155			TRUE
Adam17	Adam17.4274	17	NA	4.21759	0.380155			TRUE
Adam17	Adam17.4442	17	YES	-5.37368	0.380155			TRUE
Adam17	Adam17.620	17	NA	-4.08444	0.380155			FALSE
Adam18	Adam18.1030	17	NA	0.776849	1.02901			TRUE
Adam18	Adam18.1194	17	NA	-0.93536	1.02901			TRUE
Adam18	Adam18.1272	17	NA	3.70309	1.02901			TRUE
Adam18	Adam18.266	17	NA	2.53915	1.02901			TRUE
Adam18	Adam18.492	17	NA	-4.10839	1.02901			TRUE
Adam18	Adam18.778	17	NA	3.36366	1.02901			TRUE
Adam18	Adam18.911	17	NA	1.86409	1.02901			FALSE
Adam19	Adam19.4689	17	NA	4.31228	0.210786			TRUE
Adam19	Adam19.4987	17	NA	-3.70752	0.210786			TRUE
Adam19	Adam19.5219	17	NA	0.919512	0.210786			TRUE
Adam19	Adam19.5883	17	NA	-0.187289	0.210786			TRUE
Adam19	Adam19.6189	17	NA	1.70767	0.210786			TRUE
Adam19	Adam19.925	17	NA	-1.06648	0.210786			TRUE
Adam19	Adam19.926	17	NA	-0.50267	0.210786			FALSE
Adam1a	Adam1a.2082	17	NA	-3.40504	0.161568			TRUE
Adam1a	Adam1a.2132	17	NA	-1.26443	0.161568			TRUE
Adam1a	Adam1a.225	17	NA	1.82007	0.161568			TRUE
Adam1a	Adam1a.2639	17	NA	-1.02421	0.161568			TRUE
Adam1a	Adam1a.2823	17	NA	3.32827	0.161568			TRUE
Adam1a	Adam1a.2834	17	NA	2.3061	0.161568			TRUE
Adam1a	Adam1a.33	17	NA	-0.629789	0.161568			FALSE
Adam1b	Adam1b.1345	17	NA	1.78899	-0.776451			TRUE
Adam1b	Adam1b.2534	17	YES	-10.1075	-0.776451			TRUE
Adam1b	Adam1b.2568	17	NA	3.0102	-0.776451			TRUE
Adam1b	Adam1b.2736	17	NA	1.10926	-0.776451			TRUE
Adam1b	Adam1b.2784	17	NA	-1.32303	-0.776451			TRUE
Adam1b	Adam1b.2828	17	NA	0.863392	-0.776451			FALSE
Adam2	Adam2.1106	17	NA	2.28246	-0.117005			TRUE
Adam2	Adam2.1661	17	NA	0.710078	-0.117005			TRUE
Adam2	Adam2.2119	17	NA	0.139846	-0.117005			TRUE
Adam2	Adam2.2180	17	NA	3.23411	-0.117005			TRUE
Adam2	Adam2.2438	17	NA	-1.58855	-0.117005			TRUE
Adam2	Adam2.680	17	NA	-5.01229	-0.117005			TRUE
Adam2	Adam2.877	17	NA	-0.584686	-0.117005			FALSE
Adam20	Adam20.2087	17	NA	-1.72676	-0.476092			TRUE
Adam20	Adam20.2501	17	NA	1.59069	-0.476092			TRUE
Adam20	Adam20.710	17	NA	-0.896793	-0.476092			TRUE
Adam20	Adam20.842	17	NA	1.90354	-0.476092			TRUE
Adam20	Adam20.847	17	NA	-1.64015	-0.476092			TRUE
Adam20	Adam20.868	17	NA	-0.785524	-0.476092			TRUE
Adam20	Adam20.983	17	NA	-1.77765	-0.476092			FALSE
Adam21	Adam21.1047	17	NA	1.35326	-0.380178			TRUE
Adam21	Adam21.1808	17	NA	-0.939805	-0.380178			TRUE
Adam21	Adam21.1814	17	NA	-3.10769	-0.380178			TRUE
Adam21	Adam21.193	17	NA	0.188323	-0.380178			TRUE
Adam21	Adam21.2012	17	YES	1.35018	-0.380178			TRUE
Adam21	Adam21.261	17	NA	-2.32962	-0.380178			TRUE
Adam21	Adam21.992	17	NA	0.824111	-0.380178			FALSE
Adam22	Adam22.1549	17	NA	0.907482	0.670269			TRUE
Adam22	Adam22.1665	17	NA	-2.65224	0.670269			TRUE
Adam22	Adam22.1666	17	NA	0.911282	0.670269			TRUE
Adam22	Adam22.1670	17	NA	-2.6401	0.670269			TRUE
Adam22	Adam22.359	17	NA	-0.929471	0.670269			TRUE
Adam22	Adam22.784	17	YES	3.60322	0.670269			TRUE
Adam22	Adam22.945	17	NA	5.49171	0.670269			FALSE
Adam23	Adam23.1044	17	NA	2.91075	1.13742			TRUE
Adam23	Adam23.1067	17	NA	0.719562	1.13742			TRUE
Adam23	Adam23.1182	17	NA	4.47	1.13742			TRUE
Adam23	Adam23.1478	17	NA	0.673591	1.13742			TRUE
Adam23	Adam23.2171	17	NA	-1.24374	1.13742			TRUE
Adam23	Adam23.858	17	NA	-0.705648	1.13742			FALSE
Adam24	Adam24.1240	17	NA	2.57293	-0.556575			TRUE
Adam24	Adam24.1748	17	NA	-3.46923	-0.556575			TRUE
Adam24	Adam24.2199	17	NA	-0.980273	-0.556575			TRUE
Adam24	Adam24.2202	17	NA	-3.40662	-0.556575			TRUE
Adam24	Adam24.2762	17	NA	2.80401	-0.556575			TRUE
Adam24	Adam24.2827	17	NA	-0.766124	-0.556575			TRUE
Adam24	Adam24.817	17	NA	-0.650718	-0.556575			FALSE
Adam25	Adam25.2207	17	NA	-0.7964	0.135455			TRUE
Adam25	Adam25.2208	17	NA	-3.49985	0.135455			TRUE
Adam25	Adam25.2381	17	NA	-0.422841	0.135455			TRUE
Adam25	Adam25.2389	17	NA	-0.513822	0.135455			TRUE
Adam25	Adam25.2603V	17	NA	-1.48017	0.135455			TRUE
Adam25	Adam25.395	17	NA	-0.581286	0.135455			TRUE
Adam25	Adam25.983	17	NA	8.24255	0.135455			FALSE
Adam26a	Adam26a.109	17	NA	1.67149	-1.47779			TRUE
Adam26a	Adam26a.1146	17	NA	1.2042	-1.47779			TRUE
Adam26a	Adam26a.1409	17	NA	-1.34928	-1.47779			TRUE
Adam26a	Adam26a.2194	17	NA	-1.56504	-1.47779			TRUE
Adam26a	Adam26a.386	17	NA	-2.71106	-1.47779			TRUE
Adam26a	Adam26a.827	17	YES	-6.11708	-1.47779			FALSE
Adam26b	Adam26b.100	17	NA	2.14078	1.35543			TRUE
Adam26b	Adam26b.2187	17	NA	2.87143	1.35543			TRUE
Adam26b	Adam26b.386	17	NA	-0.945926	1.35543			FALSE
Adam28	Adam28.1436	17	NA	4.42257	2.7412			TRUE
Adam28	Adam28.1516	17	YES	1.21763	2.7412			TRUE
Adam28	Adam28.171	17	YES	0.623749	2.7412			TRUE
Adam28	Adam28.328	17	NA	0.694354	2.7412			TRUE
Adam28	Adam28.486	17	NA	3.61431	2.7412			TRUE
Adam28	Adam28.745	17	NA	5.90506	2.7412			TRUE
Adam28	Adam28.804	17	NA	2.71071	2.7412			FALSE
Adam29	Adam29.163	17	NA	0.821788	1.5009			TRUE
Adam29	Adam29.1663	17	NA	1.72734	1.5009			TRUE
Adam29	Adam29.204	17	NA	1.97855	1.5009			TRUE
Adam29	Adam29.210	17	NA	1.39566	1.5009			TRUE
Adam29	Adam29.2114	17	NA	1.44117	1.5009			TRUE
Adam29	Adam29.40	17	NA	1.64092	1.5009			TRUE
Adam29	Adam29.535	17	YES	NA	1.5009			FALSE
Adam3	Adam3.1989	17	NA	1.38798	0.660402			TRUE
Adam3	Adam3.2508	17	NA	-0.975701	0.660402			TRUE
Adam3	Adam3.266	17	YES	2.50313	0.660402			TRUE
Adam3	Adam3.517	17	NA	1.56265	0.660402			TRUE
Adam3	Adam3.628	17	YES	-1.1502	0.660402			TRUE
Adam3	Adam3.817	17	NA	0.712593	0.660402			TRUE
Adam3	Adam3.822	17	NA	0.582364	0.660402			FALSE
Adam30	Adam30.1000	17	NA	1.22122	0.994093			TRUE
Adam30	Adam30.1157	17	NA	-0.355086	0.994093			TRUE
Adam30	Adam30.1662	17	NA	5.98557	0.994093			TRUE
Adam30	Adam30.2160	17	NA	2.99544	0.994093			TRUE
Adam30	Adam30.224	17	NA	0.0340469	0.994093			TRUE
Adam30	Adam30.613	17	NA	-0.877301	0.994093			TRUE
Adam30	Adam30.769	17	NA	-2.04524	0.994093			FALSE
Adam32	Adam32.117	17	NA	-0.799865	0.236632			TRUE
Adam32	Adam32.1517	17	YES	-0.865399	0.236632			TRUE
Adam32	Adam32.1863	17	NA	0.421675	0.236632			TRUE
Adam32	Adam32.1864	17	NA	0.622887	0.236632			TRUE
Adam32	Adam32.285	17	NA	1.51411	0.236632			TRUE
Adam32	Adam32.626	17	NA	-1.26308	0.236632			TRUE
Adam32	Adam32.627	17	NA	2.02609	0.236632			FALSE
Adam33	Adam33.2482	17	NA	-0.998498	0.17936			TRUE
Adam33	Adam33.3104	17	NA	7.89353	0.17936			TRUE
Adam33	Adam33.3116	17	NA	0.589848	0.17936			TRUE
Adam33	Adam33.35	17	NA	0.941133	0.17936			TRUE
Adam33	Adam33.728	17	NA	-4.32842	0.17936			TRUE
Adam33	Adam33.96	17	NA	-3.02143	0.17936			FALSE
Adam34	Adam34.1030	17	NA	3.0655	0.840644			TRUE
Adam34	Adam34.1294	17	NA	2.53322	0.840644			TRUE
Adam34	Adam34.1328	17	NA	0.457377	0.840644			TRUE
Adam34	Adam34.1727	17	NA	-5.07287	0.840644			TRUE
Adam34	Adam34.815	17	NA	0.853326	0.840644			TRUE
Adam34	Adam34.868	17	NA	3.20731	0.840644			FALSE
Adam39	Adam39.1091	17	NA	0.097158	-0.312486			TRUE
Adam39	Adam39.1266	17	NA	1.6039	-0.312486			TRUE
Adam39	Adam39.2108	17	YES	-0.0122663	-0.312486			TRUE
Adam39	Adam39.2217	17	NA	0.868332	-0.312486			TRUE
Adam39	Adam39.6	17	NA	-1.51467	-0.312486			TRUE
Adam39	Adam39.683	17	NA	-2.91738	-0.312486			FALSE
Adam4	Adam4.1191	17	NA	-0.838353	-0.049527			TRUE
Adam4	Adam4.1427	17	NA	0.0554908	-0.049527			TRUE
Adam4	Adam4.2295	17	NA	-2.96971	-0.049527			TRUE
Adam4	Adam4.630	17	NA	7.127	-0.049527			TRUE
Adam4	Adam4.759	17	YES	-3.58792	-0.049527			TRUE
Adam4	Adam4.760	17	NA	-1.54268	-0.049527			TRUE
Adam4	Adam4.886	17	NA	1.40948	-0.049527			FALSE
Adam5	Adam5.1315	17	NA	3.90134	-0.184771			TRUE
Adam5	Adam5.2057	17	NA	-4.53439	-0.184771			TRUE
Adam5	Adam5.2186	17	NA	0.541354	-0.184771			TRUE
Adam5	Adam5.290	17	NA	-4.70304	-0.184771			TRUE
Adam5	Adam5.409	17	NA	0.735158	-0.184771			TRUE
Adam5	Adam5.539	17	NA	2.95095	-0.184771			FALSE
Adam6a	Adam6a.2046	17	YES	-1.22533	0.10579			TRUE
Adam6a	Adam6a.2212	17	NA	0.974411	0.10579			TRUE
Adam6a	Adam6a.2286	17	NA	0.0626796	0.10579			TRUE
Adam6a	Adam6a.2354	17	NA	1.27439	0.10579			TRUE
Adam6a	Adam6a.528	17	NA	-3.0467	0.10579			TRUE
Adam6a	Adam6a.542	17	NA	2.59529	0.10579			FALSE
Adam6b	Adam6b.1239	17	NA	0.133503	2.1272			TRUE
Adam6b	Adam6b.1545	17	NA	1.9159	2.1272			TRUE
Adam6b	Adam6b.2098	17	NA	4.71535	2.1272			TRUE
Adam6b	Adam6b.461	17	NA	1.8675	2.1272			TRUE
Adam6b	Adam6b.509	17	NA	-0.966375	2.1272			TRUE
Adam6b	Adam6b.685	17	NA	4.93691	2.1272			TRUE
Adam6b	Adam6b.919	17	NA	2.28759	2.1272			FALSE
Adam7	Adam7.167	17	NA	8.18908	1.10372			TRUE
Adam7	Adam7.180	17	NA	-0.0170985	1.10372			TRUE
Adam7	Adam7.1928	17	NA	-0.0656124	1.10372			TRUE
Adam7	Adam7.2852	17	NA	0.571593	1.10372			TRUE
Adam7	Adam7.2945	17	YES	0.776829	1.10372			TRUE
Adam7	Adam7.3185	17	NA	-0.894049	1.10372			TRUE
Adam7	Adam7.554	17	NA	-0.834665	1.10372			FALSE
Adam8	Adam8.1638	17	YES	-1.15614	1.17589			TRUE
Adam8	Adam8.2275	17	NA	1.24072	1.17589			TRUE
Adam8	Adam8.2673	17	NA	2.21548	1.17589			TRUE
Adam8	Adam8.3018	17	NA	1.52006	1.17589			TRUE
Adam8	Adam8.3040	17	NA	2.0593	1.17589			FALSE
Adam9	Adam9.2671	17	NA	-1.94955	0.256827			TRUE
Adam9	Adam9.2679	17	NA	-0.104171	0.256827			TRUE
Adam9	Adam9.3631	17	NA	-1.54485	0.256827			TRUE
Adam9	Adam9.3807	17	NA	0.255595	0.256827			TRUE
Adam9	Adam9.3860	17	NA	1.96754	0.256827			TRUE
Adam9	Adam9.881	17	NA	2.91639	0.256827			FALSE
Adamdec1	Adamdec1.124	17	NA	4.68311	0.816646			TRUE
Adamdec1	Adamdec1.1446	17	NA	-5.70977	0.816646			TRUE
Adamdec1	Adamdec1.163	17	NA	2.17944	0.816646			TRUE
Adamdec1	Adamdec1.1704	17	NA	0.361176	0.816646			TRUE
Adamdec1	Adamdec1.1723	17	NA	1.95926	0.816646			TRUE
Adamdec1	Adamdec1.747	17	NA	1.42665	0.816646			FALSE
Adamts1	Adamts1.2525	17	NA	-2.17292	0.329251			TRUE
Adamts1	Adamts1.2588	17	NA	5.21797	0.329251			TRUE
Adamts1	Adamts1.3878	17	NA	-1.53829	0.329251			TRUE
Adamts1	Adamts1.4364	17	NA	-2.64818	0.329251			TRUE
Adamts1	Adamts1.4367	17	NA	2.60543	0.329251			TRUE
Adamts1	Adamts1.4443	17	NA	0.605679	0.329251			TRUE
Adamts1	Adamts1.4687	17	NA	0.235061	0.329251			FALSE
Adamts10	Adamts10.1922	17	YES	0.953235	-0.365806			TRUE
Adamts10	Adamts10.3204	17	NA	-3.94448	-0.365806			TRUE
Adamts10	Adamts10.3509	17	YES	2.96713	-0.365806			TRUE
Adamts10	Adamts10.3736	17	NA	-0.322549	-0.365806			TRUE
Adamts10	Adamts10.4080	17	NA	0.705457	-0.365806			TRUE
Adamts10	Adamts10.4081	17	NA	-2.55363	-0.365806			FALSE
Adamts12	Adamts12.1724	17	YES	NA	-1.34693			TRUE
Adamts12	Adamts12.2115	17	YES	-5.65669	-1.34693			TRUE
Adamts12	Adamts12.5083	17	NA	0.933693	-1.34693			TRUE
Adamts12	Adamts12.5321	17	NA	-3.95019	-1.34693			TRUE
Adamts12	Adamts12.5392	17	NA	-0.452742	-1.34693			TRUE
Adamts12	Adamts12.5518	17	NA	-1.50021	-1.34693			TRUE
Adamts12	Adamts12.6031	17	NA	2.54453	-1.34693			FALSE
Adamts13	Adamts13.2151	17	NA	-4.61535	1.09713			TRUE
Adamts13	Adamts13.2682	17	YES	2.13194	1.09713			TRUE
Adamts13	Adamts13.3093	17	NA	-5.48801	1.09713			TRUE
Adamts13	Adamts13.3273V	17	NA	10.8301	1.09713			TRUE
Adamts13	Adamts13.455	17	YES	-1.31499	1.09713			TRUE
Adamts13	Adamts13.456	17	NA	-0.130426	1.09713			TRUE
Adamts13	Adamts13.461	17	YES	6.2666	1.09713			FALSE
Adamts14	Adamts14.1031	17	NA	3.72318	-1.86499			TRUE
Adamts14	Adamts14.2017	17	YES	1.19441	-1.86499			TRUE
Adamts14	Adamts14.2753	17	NA	-2.79634	-1.86499			TRUE
Adamts14	Adamts14.2814	17	YES	0.781022	-1.86499			TRUE
Adamts14	Adamts14.3587	18	YES	NA	-1.86499			TRUE
Adamts14	Adamts14.4673	18	YES	-5.60035	-1.86499			TRUE
Adamts14	Adamts14.695	18	YES	-8.4919	-1.86499			FALSE
Adamts15	Adamts15.3558	18	NA	1.66036	1.34437			TRUE
Adamts15	Adamts15.4442	18	YES	7.69542	1.34437			TRUE
Adamts15	Adamts15.4815	18	NA	2.59838	1.34437			TRUE
Adamts15	Adamts15.4920	18	NA	-1.33867	1.34437			TRUE
Adamts15	Adamts15.5065	18	NA	-1.279	1.34437			TRUE
Adamts15	Adamts15.5500	18	NA	0.353937	1.34437			TRUE
Adamts15	Adamts15.5898	18	NA	-0.279863	1.34437			FALSE
Adamts16	Adamts16.1105	18	NA	-0.908622	1.90198			TRUE
Adamts16	Adamts16.1106	18	NA	0.227115	1.90198			TRUE
Adamts16	Adamts16.1778	18	NA	7.04268	1.90198			TRUE
Adamts16	Adamts16.2374	18	NA	3.7846	1.90198			TRUE
Adamts16	Adamts16.2536	18	NA	0.529109	1.90198			TRUE
Adamts16	Adamts16.4913	18	NA	0.737027	1.90198			TRUE
Adamts16	Adamts16.88	18	YES	NA	1.90198			FALSE
Adamts17	Adamts17.2499	18	NA	1.13474	0.832054			TRUE
Adamts17	Adamts17.3566	18	NA	1.86901	0.832054			TRUE
Adamts17	Adamts17.3952	18	YES	-3.48034	0.832054			TRUE
Adamts17	Adamts17.5161	18	NA	2.13899	0.832054			TRUE
Adamts17	Adamts17.5526	18	NA	6.07048	0.832054			TRUE
Adamts17	Adamts17.5792	18	NA	-0.153207	0.832054			TRUE
Adamts17	Adamts17.836	18	NA	-1.75529	0.832054			FALSE
Adamts18	Adamts18.2034	18	YES	1.29018	0.836177			TRUE
Adamts18	Adamts18.3910	18	NA	0.313588	0.836177			TRUE
Adamts18	Adamts18.3978	18	NA	3.2098	0.836177			TRUE
Adamts18	Adamts18.4044	18	NA	1.58619	0.836177			TRUE
Adamts18	Adamts18.4461	18	YES	-1.37373	0.836177			TRUE
Adamts18	Adamts18.4487	18	NA	-0.654439	0.836177			TRUE
Adamts18	Adamts18.4605	18	NA	1.48164	0.836177			FALSE
Adamts19	Adamts19.2251	18	NA	1.875	1.42741			TRUE
Adamts19	Adamts19.2338	18	NA	2.60779	1.42741			TRUE
Adamts19	Adamts19.3842	18	NA	1.91016	1.42741			TRUE
Adamts19	Adamts19.4004	18	NA	1.19414	1.42741			TRUE
Adamts19	Adamts19.4212	18	NA	1.43829	1.42741			TRUE
Adamts19	Adamts19.4385	18	NA	0.646019	1.42741			TRUE
Adamts19	Adamts19.4590	18	NA	0.320445	1.42741			FALSE
Adamts2	Adamts2.2389	18	YES	0.411363	1.17881			TRUE
Adamts2	Adamts2.2531	18	NA	1.33893	1.17881			TRUE
Adamts2	Adamts2.2560	18	NA	1.72905	1.17881			TRUE
Adamts2	Adamts2.2572	18	NA	-2.50334	1.17881			TRUE
Adamts2	Adamts2.3705	18	NA	4.45714	1.17881			TRUE
Adamts2	Adamts2.632	18	NA	2.55075	1.17881			TRUE
Adamts2	Adamts2.964	18	NA	0.267784	1.17881			FALSE
Adamts20	Adamts20.1109	18	NA	4.0312	1.14423			TRUE
Adamts20	Adamts20.1411	18	NA	1.87419	1.14423			TRUE
Adamts20	Adamts20.1501	18	NA	-0.836962	1.14423			TRUE
Adamts20	Adamts20.720	18	NA	-0.260781	1.14423			TRUE
Adamts20	Adamts20.769	18	NA	1.31145	1.14423			TRUE
Adamts20	Adamts20.835	18	NA	1.24951	1.14423			TRUE
Adamts20	Adamts20.981	18	YES	0.641007	1.14423			FALSE
Adamts3	Adamts3.2235	18	NA	1.40393	0.057193			TRUE
Adamts3	Adamts3.529	18	NA	0.447268	0.057193			TRUE
Adamts3	Adamts3.5990	18	NA	1.88566	0.057193			TRUE
Adamts3	Adamts3.6267	18	NA	1.92385	0.057193			TRUE
Adamts3	Adamts3.6740	18	NA	-0.480952	0.057193			TRUE
Adamts3	Adamts3.6952	18	NA	-2.57335	0.057193			TRUE
Adamts3	Adamts3.7127	18	NA	-2.20606	0.057193			FALSE
Adamts4	Adamts4.1442	18	NA	1.33931	1.37659			TRUE
Adamts4	Adamts4.22	18	NA	0.408165	1.37659			TRUE
Adamts4	Adamts4.3332	18	NA	1.80553	1.37659			TRUE
Adamts4	Adamts4.3489	18	NA	3.05066	1.37659			TRUE
Adamts4	Adamts4.3630	18	NA	0.924553	1.37659			TRUE
Adamts4	Adamts4.3631	18	NA	1.01892	1.37659			TRUE
Adamts4	Adamts4.3633	18	NA	1.08902	1.37659			FALSE
Adamts5	Adamts5.2839	18	YES	1.38323	2.04287			TRUE
Adamts5	Adamts5.5571	18	NA	6.31506	2.04287			TRUE
Adamts5	Adamts5.5927	18	NA	1.90424	2.04287			TRUE
Adamts5	Adamts5.6077	18	NA	0.25431	2.04287			TRUE
Adamts5	Adamts5.7125	18	NA	1.39345	2.04287			TRUE
Adamts5	Adamts5.7407	18	NA	2.52018	2.04287			TRUE
Adamts5	Adamts5.7699	18	NA	0.529651	2.04287			FALSE
Adamts6	Adamts6.1852	18	NA	3.77269	1.04457			TRUE
Adamts6	Adamts6.3684	18	YES	1.31668	1.04457			TRUE
Adamts6	Adamts6.3901	18	NA	1.89342	1.04457			TRUE
Adamts6	Adamts6.4179	18	NA	-2.64406	1.04457			TRUE
Adamts6	Adamts6.4180	18	NA	1.1578	1.04457			TRUE
Adamts6	Adamts6.4270	18	NA	0.968506	1.04457			TRUE
Adamts6	Adamts6.63	18	NA	0.846959	1.04457			FALSE
Adamts7	Adamts7.1086	18	NA	1.6481	0.430795			TRUE
Adamts7	Adamts7.1669	18	NA	0.195251	0.430795			TRUE
Adamts7	Adamts7.2359	18	NA	-1.61361	0.430795			TRUE
Adamts7	Adamts7.2930	18	NA	-0.334584	0.430795			TRUE
Adamts7	Adamts7.3752	18	NA	-2.01289	0.430795			TRUE
Adamts7	Adamts7.5329	18	NA	1.7062	0.430795			TRUE
Adamts7	Adamts7.827	18	YES	3.42709	0.430795			FALSE
Adamts8	Adamts8.1351	18	YES	-1.22727	0.529471			TRUE
Adamts8	Adamts8.1748	18	NA	-0.438821	0.529471			TRUE
Adamts8	Adamts8.3060	18	NA	1.5767	0.529471			TRUE
Adamts8	Adamts8.3483	18	NA	1.19065	0.529471			TRUE
Adamts8	Adamts8.3581	18	NA	0.874011	0.529471			TRUE
Adamts8	Adamts8.842	18	YES	1.20155	0.529471			FALSE
Adamts9	Adamts9.2220	18	NA	4.22061	2.46471			TRUE
Adamts9	Adamts9.3347	18	NA	5.1149	2.46471			TRUE
Adamts9	Adamts9.5479	18	NA	3.91712	2.46471			TRUE
Adamts9	Adamts9.6116	18	YES	-1.94	2.46471			TRUE
Adamts9	Adamts9.6472	18	NA	0.901086	2.46471			TRUE
Adamts9	Adamts9.6598	18	NA	2.31072	2.46471			TRUE
Adamts9	Adamts9.7820	18	YES	2.72849	2.46471			FALSE
Adamtsl1	Adamtsl1.3991V	18	NA	-11.6602	-1.02312			TRUE
Adamtsl1	Adamtsl1.5819V	18	NA	1.98261	-1.02312			TRUE
Adamtsl1	Adamtsl1.7057V	18	NA	-1.71088	-1.02312			TRUE
Adamtsl1	Adamtsl1.7167V	18	NA	1.0565	-1.02312			TRUE
Adamtsl1	Adamtsl1.7168V	18	NA	1.76452	-1.02312			TRUE
Adamtsl1	Adamtsl1.7191V	18	NA	0.291992	-1.02312			TRUE
Adamtsl1	Adamtsl1.7192V	18	NA	1.11367	-1.02312			FALSE
Adamtsl2	Adamtsl2.144	18	NA	-3.8112	1.4612			TRUE
Adamtsl2	Adamtsl2.1617	18	NA	4.01361	1.4612			TRUE
Adamtsl2	Adamtsl2.1704	18	NA	-0.783513	1.4612			TRUE
Adamtsl2	Adamtsl2.2481	18	YES	1.81288	1.4612			TRUE
Adamtsl2	Adamtsl2.2538	18	NA	3.11859	1.4612			TRUE
Adamtsl2	Adamtsl2.537	18	YES	2.72488	1.4612			TRUE
Adamtsl2	Adamtsl2.839	18	NA	3.15317	1.4612			FALSE
Adamtsl3	Adamtsl3.1090	18	YES	-0.487548	1.30209			TRUE
Adamtsl3	Adamtsl3.5511	18	NA	3.65439	1.30209			TRUE
Adamtsl3	Adamtsl3.6050	18	NA	-1.03971	1.30209			TRUE
Adamtsl3	Adamtsl3.6119	18	NA	1.63821	1.30209			TRUE
Adamtsl3	Adamtsl3.6764	18	NA	2.90028	1.30209			TRUE
Adamtsl3	Adamtsl3.6896	18	NA	0.26102	1.30209			TRUE
Adamtsl3	Adamtsl3.7109	18	NA	2.18795	1.30209			FALSE
Adamtsl4	Adamtsl4.1837	18	NA	1.03864	2.27232			TRUE
Adamtsl4	Adamtsl4.2964	18	NA	5.41063	2.27232			TRUE
Adamtsl4	Adamtsl4.3525	18	NA	-0.533274	2.27232			TRUE
Adamtsl4	Adamtsl4.3684	18	NA	0.248109	2.27232			TRUE
Adamtsl4	Adamtsl4.3965	18	NA	4.7743	2.27232			TRUE
Adamtsl4	Adamtsl4.3989	18	NA	2.23712	2.27232			TRUE
Adamtsl4	Adamtsl4.3997	18	NA	2.7307	2.27232			FALSE
Adamtsl5	Adamtsl5.1919	18	NA	2.53543	1.91367			TRUE
Adamtsl5	Adamtsl5.2405V	18	NA	0.822115	1.91367			TRUE
Adamtsl5	Adamtsl5.2848V	18	NA	3.57437	1.91367			TRUE
Adamtsl5	Adamtsl5.2853V	18	NA	2.64659	1.91367			TRUE
Adamtsl5	Adamtsl5.501	18	NA	2.54086	1.91367			TRUE
Adamtsl5	Adamtsl5.502	18	NA	-0.470051	1.91367			TRUE
Adamtsl5	Adamtsl5.535	18	YES	1.74637	1.91367			FALSE
Adgb	Adgb.1282	18	NA	1.42267	1.28069			TRUE
Adgb	Adgb.1543	18	NA	1.4867	1.28069			TRUE
Adgb	Adgb.1859	18	NA	0.177369	1.28069			TRUE
Adgb	Adgb.2368	18	NA	-1.75605	1.28069			TRUE
Adgb	Adgb.2624	18	NA	4.22069	1.28069			TRUE
Adgb	Adgb.4910	18	NA	0.631127	1.28069			TRUE
Adgb	Adgb.622	18	NA	2.78229	1.28069			FALSE
Aebp1	Aebp1.1651	18	NA	-0.113492	0.253123			TRUE
Aebp1	Aebp1.1977	18	NA	-0.784908	0.253123			TRUE
Aebp1	Aebp1.3147	18	NA	-1.19009	0.253123			TRUE
Aebp1	Aebp1.3444	18	YES	1.02242	0.253123			TRUE
Aebp1	Aebp1.689	18	NA	2.33169	0.253123			TRUE
Aebp1	Aebp1.918	18	YES	NA	0.253123			FALSE
AF366264	AF366264.1379	18	NA	1.42939	2.20986			TRUE
AF366264	AF366264.1550	18	NA	3.03954	2.20986			TRUE
AF366264	AF366264.1633	18	NA	0.35602	2.20986			TRUE
AF366264	AF366264.2455	18	NA	4.23039	2.20986			TRUE
AF366264	AF366264.255	18	NA	6.23457	2.20986			TRUE
AF366264	AF366264.2720	18	NA	-0.518302	2.20986			TRUE
AF366264	AF366264.2729	18	NA	0.697402	2.20986			FALSE
Afg3l1	Afg3l1.1675	18	NA	-4.35626	-0.697131			TRUE
Afg3l1	Afg3l1.250	18	NA	0.374213	-0.697131			TRUE
Afg3l1	Afg3l1.2507	18	NA	0.899758	-0.697131			TRUE
Afg3l1	Afg3l1.2684	18	NA	1.67271	-0.697131			TRUE
Afg3l1	Afg3l1.4069	18	NA	1.28581	-0.697131			TRUE
Afg3l1	Afg3l1.4186	18	NA	1.93771	-0.697131			TRUE
Afg3l1	Afg3l1.549	18	NA	-6.69385	-0.697131			FALSE
Afg3l2	Afg3l2.2207	18	NA	-0.365498	-0.641359			TRUE
Afg3l2	Afg3l2.2339	18	NA	1.54681	-0.641359			TRUE
Afg3l2	Afg3l2.623	18	NA	-5.71724	-0.641359			TRUE
Afg3l2	Afg3l2.671	18	NA	2.79091	-0.641359			TRUE
Afg3l2	Afg3l2.686	18	NA	0.261553	-0.641359			TRUE
Afg3l2	Afg3l2.719	18	NA	-2.36468	-0.641359			FALSE
Afmid	Afmid.1397	18	NA	0.651186	0.347015			TRUE
Afmid	Afmid.1477	18	NA	-0.316695	0.347015			TRUE
Afmid	Afmid.1915	18	NA	-2.66607	0.347015			TRUE
Afmid	Afmid.2091	18	NA	1.93737	0.347015			TRUE
Afmid	Afmid.445	18	YES	3.48296	0.347015			TRUE
Afmid	Afmid.781	18	YES	NA	0.347015			TRUE
Afmid	Afmid.907	18	NA	-1.00666	0.347015			FALSE
Aga	Aga.1135	18	NA	0.0781365	1.3801			TRUE
Aga	Aga.1243	18	NA	1.54754	1.3801			TRUE
Aga	Aga.647	18	NA	2.36191	1.3801			TRUE
Aga	Aga.723	18	NA	1.28514	1.3801			TRUE
Aga	Aga.904	18	NA	2.14241	1.3801			TRUE
Aga	Aga.911	18	NA	1.50221	1.3801			TRUE
Aga	Aga.966	18	NA	0.743366	1.3801			FALSE
Agbl1	Agbl1.1201	18	NA	-0.14522	0.734964			TRUE
Agbl1	Agbl1.1617	18	NA	1.72344	0.734964			TRUE
Agbl1	Agbl1.1809	18	NA	-0.230886	0.734964			TRUE
Agbl1	Agbl1.3306V	18	NA	-1.12348	0.734964			TRUE
Agbl1	Agbl1.425V	18	YES	NA	0.734964			TRUE
Agbl1	Agbl1.782	18	NA	4.80005	0.734964			TRUE
Agbl1	Agbl1.984	18	NA	-0.614117	0.734964			FALSE
Agbl2	Agbl2.1542	18	NA	-3.69907	-0.139683			TRUE
Agbl2	Agbl2.2329	18	NA	1.81492	-0.139683			TRUE
Agbl2	Agbl2.3098V	18	NA	1.78735	-0.139683			TRUE
Agbl2	Agbl2.3326V	18	NA	1.03235	-0.139683			TRUE
Agbl2	Agbl2.3347V	18	NA	-2.31543	-0.139683			TRUE
Agbl2	Agbl2.3372V	18	NA	1.49084	-0.139683			TRUE
Agbl2	Agbl2.3539V	18	NA	-1.08873	-0.139683			FALSE
Agbl3	Agbl3.1996	18	NA	-1.05138	0.530058			TRUE
Agbl3	Agbl3.2721	18	NA	0.721022	0.530058			TRUE
Agbl3	Agbl3.2949	18	NA	-0.27334	0.530058			TRUE
Agbl3	Agbl3.3124	18	NA	-1.65183	0.530058			TRUE
Agbl3	Agbl3.3221	18	NA	2.17749	0.530058			TRUE
Agbl3	Agbl3.3229	18	NA	-0.752585	0.530058			TRUE
Agbl3	Agbl3.662	18	NA	4.54104	0.530058			FALSE
Agbl4	Agbl4.1348V	18	NA	0.0863095	1.93511			TRUE
Agbl4	Agbl4.1465V	18	NA	2.5449	1.93511			TRUE
Agbl4	Agbl4.1466V	18	NA	1.63644	1.93511			TRUE
Agbl4	Agbl4.1920V	18	NA	4.87744	1.93511			TRUE
Agbl4	Agbl4.409	18	NA	2.81183	1.93511			TRUE
Agbl4	Agbl4.416	18	NA	0.928389	1.93511			TRUE
Agbl4	Agbl4.941	18	NA	0.660461	1.93511			FALSE
Agbl5	Agbl5.1509	18	NA	0.519613	-0.613295			TRUE
Agbl5	Agbl5.1658	18	NA	-3.76769	-0.613295			TRUE
Agbl5	Agbl5.308	18	YES	0.495898	-0.613295			TRUE
Agbl5	Agbl5.377	18	NA	2.39732	-0.613295			TRUE
Agbl5	Agbl5.842	18	NA	-0.80232	-0.613295			TRUE
Agbl5	Agbl5.893	18	NA	-2.65779	-0.613295			TRUE
Agbl5	Agbl5.965	18	YES	-0.478091	-0.613295			FALSE
Agtpbp1	Agtpbp1.1216	18	NA	3.01237	0.573252			TRUE
Agtpbp1	Agtpbp1.1798	18	NA	-1.87381	0.573252			TRUE
Agtpbp1	Agtpbp1.2185	18	NA	1.7941	0.573252			TRUE
Agtpbp1	Agtpbp1.2192	18	NA	0.97311	0.573252			TRUE
Agtpbp1	Agtpbp1.265	18	YES	-1.2366	0.573252			TRUE
Agtpbp1	Agtpbp1.340	18	NA	0.770345	0.573252			FALSE
Amz1	Amz1.2084	18	NA	1.97562	1.31456			TRUE
Amz1	Amz1.2085	18	NA	-0.490234	1.31456			TRUE
Amz1	Amz1.2161	18	NA	-0.826828	1.31456			TRUE
Amz1	Amz1.2629	18	NA	4.46655	1.31456			TRUE
Amz1	Amz1.2633	18	NA	1.83979	1.31456			TRUE
Amz1	Amz1.2657	18	NA	2.18313	1.31456			TRUE
Amz1	Amz1.589	18	YES	0.0539218	1.31456			FALSE
Amz2	Amz2.1429V	18	YES	-4.76308	-0.460746			TRUE
Amz2	Amz2.1430V	18	YES	-3.83493	-0.460746			TRUE
Amz2	Amz2.1451V	18	YES	-1.02478	-0.460746			TRUE
Amz2	Amz2.1571V	18	NA	1.10142	-0.460746			TRUE
Amz2	Amz2.1694V	18	NA	2.4507	-0.460746			TRUE
Amz2	Amz2.1697V	18	NA	0.961873	-0.460746			TRUE
Amz2	Amz2.994	18	NA	1.88357	-0.460746			FALSE
Anpep	Anpep.2229	18	YES	2.10383	3.97128			TRUE
Anpep	Anpep.2352	18	NA	5.69081	3.97128			TRUE
Anpep	Anpep.2478	18	NA	5.34459	3.97128			TRUE
Anpep	Anpep.2847	18	NA	6.32222	3.97128			TRUE
Anpep	Anpep.3229	18	YES	4.36473	3.97128			TRUE
Anpep	Anpep.3402	18	NA	1.90462	3.97128			TRUE
Anpep	Anpep.3613	18	NA	2.06815	3.97128			FALSE
Apeh	Apeh.1595	18	NA	4.76835	2.81765			TRUE
Apeh	Apeh.2017	18	NA	3.20777	2.81765			TRUE
Apeh	Apeh.2358	18	NA	1.12479	2.81765			TRUE
Apeh	Apeh.414	18	YES	3.67347	2.81765			TRUE
Apeh	Apeh.639	18	YES	NA	2.81765			TRUE
Apeh	Apeh.643	18	NA	1.31387	2.81765			FALSE
Aph1a	Aph1a.1689V	18	NA	-3.67742	-0.633121			TRUE
Aph1a	Aph1a.1798V	18	NA	-0.333916	-0.633121			TRUE
Aph1a	Aph1a.1941V	18	YES	-2.26771	-0.633121			TRUE
Aph1a	Aph1a.2270V	18	NA	1.04392	-0.633121			TRUE
Aph1a	Aph1a.2887V	18	NA	-1.33096	-0.633121			TRUE
Aph1a	Aph1a.2893V	18	NA	1.01317	-0.633121			TRUE
Aph1a	Aph1a.584	18	NA	1.12108	-0.633121			FALSE
Aph1b	Aph1b.1867	18	NA	3.58683	1.39483			TRUE
Aph1b	Aph1b.2945	18	NA	2.02241	1.39483			TRUE
Aph1b	Aph1b.3270	18	NA	0.920996	1.39483			TRUE
Aph1b	Aph1b.3272	18	NA	0.422023	1.39483			TRUE
Aph1b	Aph1b.3522	18	NA	2.41741	1.39483			TRUE
Aph1b	Aph1b.3740	18	NA	1.41138	1.39483			TRUE
Aph1b	Aph1b.3911	18	NA	-1.01723	1.39483			FALSE
Aph1c	Aph1c.1378	18	NA	-1.00953	0.665378			TRUE
Aph1c	Aph1c.289	18	NA	2.70957	0.665378			TRUE
Aph1c	Aph1c.3178	18	NA	0.413732	0.665378			TRUE
Aph1c	Aph1c.3197	18	NA	1.29923	0.665378			TRUE
Aph1c	Aph1c.3542	18	NA	-0.0676498	0.665378			TRUE
Aph1c	Aph1c.4449	18	NA	-0.0796729	0.665378			TRUE
Aph1c	Aph1c.5171	18	NA	1.39196	0.665378			FALSE
Arxes2	Arxes2.1058V	18	NA	1.4395	0.676014			TRUE
Arxes2	Arxes2.1139	18	NA	1.77541	0.676014			TRUE
Arxes2	Arxes2.1193V	18	NA	2.9205	0.676014			TRUE
Arxes2	Arxes2.1277	18	NA	-1.87608	0.676014			TRUE
Arxes2	Arxes2.1418	18	NA	0.643887	0.676014			TRUE
Arxes2	Arxes2.1427V	18	NA	2.94916	0.676014			TRUE
Arxes2	Arxes2.1484	18	NA	1.79744	0.676014			TRUE
Arxes2	Arxes2.406	18	YES	-5.78639	0.676014			TRUE
Arxes2	Arxes2.407	18	NA	-1.43856	0.676014			TRUE
Arxes2	Arxes2.718V	18	NA	2.09645	0.676014			TRUE
Arxes2	Arxes2.719V	18	NA	1.6772	0.676014			TRUE
Arxes2	Arxes2.911	18	NA	1.91365	0.676014			FALSE
Asprv1	Asprv1.1254	18	NA	2.36011	1.41381			TRUE
Asprv1	Asprv1.1478	18	NA	2.13874	1.41381			TRUE
Asprv1	Asprv1.1479	18	NA	1.78496	1.41381			TRUE
Asprv1	Asprv1.258	18	YES	3.6037	1.41381			TRUE
Asprv1	Asprv1.350	18	NA	1.14769	1.41381			TRUE
Asprv1	Asprv1.542	18	NA	-0.755701	1.41381			TRUE
Asprv1	Asprv1.692	18	NA	-0.382805	1.41381			FALSE
Asrgl1	Asrgl1.1093	18	NA	4.17488	1.02962			TRUE
Asrgl1	Asrgl1.1114	18	NA	-0.650961	1.02962			TRUE
Asrgl1	Asrgl1.1435	18	NA	4.13672	1.02962			TRUE
Asrgl1	Asrgl1.1479	18	NA	-0.355668	1.02962			TRUE
Asrgl1	Asrgl1.1598	18	NA	-0.019722	1.02962			TRUE
Asrgl1	Asrgl1.1606	18	NA	0.746451	1.02962			TRUE
Asrgl1	Asrgl1.1968	18	NA	-0.824341	1.02962			FALSE
Astl	Astl.120	18	YES	NA	0.557553			TRUE
Astl	Astl.2113	18	NA	2.7993	0.557553			TRUE
Astl	Astl.2186	18	NA	1.83993	0.557553			TRUE
Astl	Astl.443	19	NA	-2.828	0.557553			TRUE
Astl	Astl.615	19	NA	-0.920442	0.557553			TRUE
Astl	Astl.852	19	NA	1.89698	0.557553			FALSE
Atg4a	Atg4a.1582	19	NA	-0.358667	0.588187			TRUE
Atg4a	Atg4a.1620	19	NA	4.61082	0.588187			TRUE
Atg4a	Atg4a.1631	19	NA	-0.748769	0.588187			TRUE
Atg4a	Atg4a.1705	19	NA	3.50722	0.588187			TRUE
Atg4a	Atg4a.1997	19	NA	-1.30264	0.588187			TRUE
Atg4a	Atg4a.74	19	NA	0.647634	0.588187			TRUE
Atg4a	Atg4a.895	19	NA	-2.23829	0.588187			FALSE
Atg4b	Atg4b.1241	19	NA	-5.0397	-0.218897			TRUE
Atg4b	Atg4b.170	19	NA	-2.15333	-0.218897			TRUE
Atg4b	Atg4b.1794	19	NA	-3.52301	-0.218897			TRUE
Atg4b	Atg4b.2947	19	NA	0.440199	-0.218897			TRUE
Atg4b	Atg4b.2948	19	NA	2.49229	-0.218897			TRUE
Atg4b	Atg4b.2953	19	NA	1.42801	-0.218897			TRUE
Atg4b	Atg4b.457	19	NA	4.82327	-0.218897			FALSE
Atg4c	Atg4c.2292	19	NA	-4.14654	1.40576			TRUE
Atg4c	Atg4c.2520	19	NA	1.47283	1.40576			TRUE
Atg4c	Atg4c.2575	19	NA	2.043	1.40576			TRUE
Atg4c	Atg4c.593	19	NA	2.12784	1.40576			TRUE
Atg4c	Atg4c.594	19	NA	5.53166	1.40576			FALSE
Atg4d	Atg4d.1068	19	NA	2.47238	1.89141			TRUE
Atg4d	Atg4d.1198	19	NA	1.61409	1.89141			TRUE
Atg4d	Atg4d.1585	19	NA	2.41063	1.89141			TRUE
Atg4d	Atg4d.1893	19	NA	1.28981	1.89141			TRUE
Atg4d	Atg4d.1899	19	NA	9.74121	1.89141			TRUE
Atg4d	Atg4d.2425	19	NA	-2.67685	1.89141			TRUE
Atg4d	Atg4d.77	19	NA	-1.61143	1.89141			FALSE
Atp6ap2	Atp6ap2.1187	19	NA	0.796565	0.857068			TRUE
Atp6ap2	Atp6ap2.1233	19	NA	1.43363	0.857068			TRUE
Atp6ap2	Atp6ap2.1342	19	NA	3.57054	0.857068			TRUE
Atp6ap2	Atp6ap2.172	19	NA	0.471566	0.857068			TRUE
Atp6ap2	Atp6ap2.1983	19	NA	2.10287	0.857068			TRUE
Atp6ap2	Atp6ap2.2026	19	NA	-1.11829	0.857068			TRUE
Atp6ap2	Atp6ap2.2215	19	NA	-1.2574	0.857068			FALSE
Atxn3	Atxn3.328	19	NA	4.04713	0.117729			TRUE
Atxn3	Atxn3.389	19	NA	0.9528	0.117729			TRUE
Atxn3	Atxn3.506	19	NA	-6.23651	0.117729			TRUE
Atxn3	Atxn3.552	19	NA	-0.703741	0.117729			TRUE
Atxn3	Atxn3.554	19	NA	2.85548	0.117729			TRUE
Atxn3	Atxn3.938	19	NA	-0.208787	0.117729			FALSE
Bace1	Bace1.2169	19	NA	1.51624	1.12195			TRUE
Bace1	Bace1.2455	19	NA	-2.56182	1.12195			TRUE
Bace1	Bace1.2585	19	NA	1.22322	1.12195			TRUE
Bace1	Bace1.2785	19	NA	0.877392	1.12195			TRUE
Bace1	Bace1.3654	19	NA	4.16769	1.12195			TRUE
Bace1	Bace1.3655	19	NA	3.19392	1.12195			TRUE
Bace1	Bace1.3875	19	NA	-0.562983	1.12195			FALSE
Bace2	Bace2.1784	19	NA	4.68554	1.70949			TRUE
Bace2	Bace2.1875	19	NA	0.0106066	1.70949			TRUE
Bace2	Bace2.1996	19	NA	-1.33748	1.70949			TRUE
Bace2	Bace2.2028	19	NA	1.94548	1.70949			TRUE
Bace2	Bace2.2456	19	NA	1.01471	1.70949			TRUE
Bace2	Bace2.867	19	NA	3.93811	1.70949			FALSE
Bap1	Bap1.1476	19	NA	-7.49411	-3.20069			TRUE
Bap1	Bap1.2093	19	NA	-7.68917	-3.20069			TRUE
Bap1	Bap1.2139	19	NA	-3.88309	-3.20069			TRUE
Bap1	Bap1.2380	19	NA	0.975012	-3.20069			TRUE
Bap1	Bap1.2589	19	NA	-4.97359	-3.20069			TRUE
Bap1	Bap1.3349	19	NA	-1.4901	-3.20069			TRUE
Bap1	Bap1.3350	19	NA	2.15023	-3.20069			FALSE
BC051665	BC051665.1270	19	NA	1.75191	1.11729			TRUE
BC051665	BC051665.1271	19	NA	1.13751	1.11729			TRUE
BC051665	BC051665.1312	19	NA	0.368558	1.11729			TRUE
BC051665	BC051665.299	19	NA	-0.44401	1.11729			TRUE
BC051665	BC051665.529	19	NA	1.94294	1.11729			TRUE
BC051665	BC051665.728	19	NA	1.94682	1.11729			FALSE
Blmh	Blmh.1377V	19	NA	2.60139	1.92931			TRUE
Blmh	Blmh.1884V	19	NA	1.15181	1.92931			TRUE
Blmh	Blmh.535	19	NA	2.17194	1.92931			TRUE
Blmh	Blmh.671V	19	NA	2.3829	1.92931			TRUE
Blmh	Blmh.693V	19	NA	3.03975	1.92931			TRUE
Blmh	Blmh.705V	19	NA	0.133603	1.92931			TRUE
Blmh	Blmh.744V	19	NA	2.0238	1.92931			FALSE
Bmp1	Bmp1.1305	19	NA	1.756	0.677632			TRUE
Bmp1	Bmp1.2742	19	NA	-0.478317	0.677632			TRUE
Bmp1	Bmp1.3532	19	NA	-0.429987	0.677632			TRUE
Bmp1	Bmp1.3536	19	NA	1.13879	0.677632			TRUE
Bmp1	Bmp1.355	19	NA	2.41019	0.677632			TRUE
Bmp1	Bmp1.3655	19	NA	1.40276	0.677632			TRUE
Bmp1	Bmp1.756	19	NA	-1.05601	0.677632			FALSE
Bphl	Bphl.1073	19	NA	-0.466222	2.78737			TRUE
Bphl	Bphl.1170	19	NA	1.08553	2.78737			TRUE
Bphl	Bphl.1171	19	NA	2.31243	2.78737			TRUE
Bphl	Bphl.465	19	NA	3.7328	2.78737			TRUE
Bphl	Bphl.557	19	NA	1.70936	2.78737			TRUE
Bphl	Bphl.879	19	NA	5.7279	2.78737			TRUE
Bphl	Bphl.923	19	NA	5.40982	2.78737			FALSE
Brcc3	Brcc3.288	19	NA	0.790428	-0.302691			TRUE
Brcc3	Brcc3.354	19	NA	1.18526	-0.302691			TRUE
Brcc3	Brcc3.487	19	NA	-10.3027	-0.302691			TRUE
Brcc3	Brcc3.634	19	NA	6.3434	-0.302691			TRUE
Brcc3	Brcc3.635	19	NA	3.10981	-0.302691			TRUE
Brcc3	Brcc3.807	19	NA	-2.94235	-0.302691			FALSE
C1ra	C1ra.1906	19	NA	-6.25951	-0.200692			TRUE
C1ra	C1ra.1961	19	NA	-1.94175	-0.200692			TRUE
C1ra	C1ra.2361	19	NA	1.09974	-0.200692			TRUE
C1ra	C1ra.2364	19	NA	1.05795	-0.200692			TRUE
C1ra	C1ra.2500	19	NA	3.77363	-0.200692			TRUE
C1ra	C1ra.538	19	NA	1.06578	-0.200692			FALSE
C1rb	C1rb.1204	19	NA	-5.83905	-1.8111			TRUE
C1rb	C1rb.1900	19	NA	-2.30895	-1.8111			TRUE
C1rb	C1rb.1958	19	NA	-4.19575	-1.8111			TRUE
C1rb	C1rb.870	19	NA	1.16222	-1.8111			TRUE
C1rb	C1rb.918	19	NA	2.12603	-1.8111			FALSE
C1rl	C1rl.1715	19	NA	0.222053	1.70988			TRUE
C1rl	C1rl.2611	19	NA	4.61881	1.70988			TRUE
C1rl	C1rl.2613	19	NA	1.33209	1.70988			TRUE
C1rl	C1rl.2614	19	NA	-2.06021	1.70988			TRUE
C1rl	C1rl.2620	19	NA	2.87003	1.70988			TRUE
C1rl	C1rl.2621	19	NA	1.97996	1.70988			TRUE
C1rl	C1rl.2627	19	NA	3.0064	1.70988			FALSE
C1s	C1s.1627	19	NA	3.01385	-0.678288			TRUE
C1s	C1s.170	19	NA	-7.24651	-0.678288			TRUE
C1s	C1s.1992	19	NA	1.29573	-0.678288			TRUE
C1s	C1s.2508	19	NA	-1.95124	-0.678288			TRUE
C1s	C1s.2805	19	NA	0.861846	-0.678288			TRUE
C1s	C1s.2818	19	NA	-4.64347	-0.678288			TRUE
C1s	C1s.927	19	NA	3.92179	-0.678288			FALSE
C2	C2.1509	19	NA	2.95855	0.625558			TRUE
C2	C2.1652	19	NA	1.0727	0.625558			TRUE
C2	C2.2109	19	NA	1.51397	0.625558			TRUE
C2	C2.2118	19	NA	3.15837	0.625558			TRUE
C2	C2.618	19	NA	0.922178	0.625558			TRUE
C2	C2.793	19	NA	-5.87242	0.625558			FALSE
Capn1	Capn1.1130	19	NA	-7.32509	-0.00972687			TRUE
Capn1	Capn1.1800	19	NA	5.68983	-0.00972687			TRUE
Capn1	Capn1.1959	19	NA	-5.69785	-0.00972687			TRUE
Capn1	Capn1.2634	19	NA	-3.56745	-0.00972687			TRUE
Capn1	Capn1.3016	19	NA	4.90607	-0.00972687			TRUE
Capn1	Capn1.3020	19	NA	3.87826	-0.00972687			TRUE
Capn1	Capn1.3021	19	NA	2.04814	-0.00972687			FALSE
Capn10	Capn10.129	19	NA	-10.275	-0.592801			TRUE
Capn10	Capn10.2401	19	NA	-0.245511	-0.592801			TRUE
Capn10	Capn10.2702	19	NA	0.967499	-0.592801			TRUE
Capn10	Capn10.2820	19	NA	-0.848576	-0.592801			TRUE
Capn10	Capn10.2825	19	NA	2.44723	-0.592801			TRUE
Capn10	Capn10.2866	19	NA	1.64453	-0.592801			TRUE
Capn10	Capn10.657	19	NA	2.16025	-0.592801			FALSE
Capn11	Capn11.2401	19	NA	0.0968248	-0.848695			TRUE
Capn11	Capn11.2553	19	NA	2.63874	-0.848695			TRUE
Capn11	Capn11.2557	19	NA	3.40243	-0.848695			TRUE
Capn11	Capn11.259	19	NA	-9.03627	-0.848695			TRUE
Capn11	Capn11.35	19	NA	-0.0342327	-0.848695			TRUE
Capn11	Capn11.827	19	NA	-2.15967	-0.848695			FALSE
Capn12	Capn12.1068	19	NA	0.848172	1.2303			TRUE
Capn12	Capn12.2543	19	NA	3.84556	1.2303			TRUE
Capn12	Capn12.2544	19	NA	4.28828	1.2303			TRUE
Capn12	Capn12.2752	19	NA	3.26449	1.2303			TRUE
Capn12	Capn12.2773	19	NA	-1.7533	1.2303			TRUE
Capn12	Capn12.2796	19	NA	1.47213	1.2303			TRUE
Capn12	Capn12.2801	19	NA	-3.35325	1.2303			FALSE
Capn13	Capn13.1210	19	NA	2.7764	3.42288			TRUE
Capn13	Capn13.1255	19	NA	-8.02952	3.42288			TRUE
Capn13	Capn13.1541	19	YES	40.0114	3.42288			TRUE
Capn13	Capn13.1924	19	NA	-2.11889	3.42288			TRUE
Capn13	Capn13.244	19	NA	-5.09364	3.42288			TRUE
Capn13	Capn13.2569	19	NA	0.142458	3.42288			TRUE
Capn13	Capn13.2571	19	NA	-3.72804	3.42288			FALSE
Capn15	Capn15.1691	19	NA	0.561409	-0.606192			TRUE
Capn15	Capn15.2355	19	NA	-0.503924	-0.606192			TRUE
Capn15	Capn15.2883	19	NA	3.1961	-0.606192			TRUE
Capn15	Capn15.595	19	NA	5.97243	-0.606192			TRUE
Capn15	Capn15.607	19	NA	-13.9779	-0.606192			TRUE
Capn15	Capn15.616	19	NA	0.778928	-0.606192			TRUE
Capn15	Capn15.964	19	NA	-0.270348	-0.606192			FALSE
Capn2	Capn2.1940	19	NA	-2.32776	-0.223945			TRUE
Capn2	Capn2.1944	19	NA	2.27392	-0.223945			TRUE
Capn2	Capn2.2150	19	NA	0.160177	-0.223945			TRUE
Capn2	Capn2.2428	19	NA	0.422062	-0.223945			TRUE
Capn2	Capn2.2478	19	NA	1.20602	-0.223945			TRUE
Capn2	Capn2.3136	19	NA	-5.77675	-0.223945			TRUE
Capn2	Capn2.3163	19	NA	2.47472	-0.223945			FALSE
Capn3	Capn3.1889	19	NA	-0.378485	-1.98402			TRUE
Capn3	Capn3.1944	19	NA	-0.384159	-1.98402			TRUE
Capn3	Capn3.2499	19	NA	1.05724	-1.98402			TRUE
Capn3	Capn3.2561	19	NA	-1.43039	-1.98402			TRUE
Capn3	Capn3.2663	19	NA	-6.63861	-1.98402			TRUE
Capn3	Capn3.2745	19	NA	-7.40153	-1.98402			TRUE
Capn3	Capn3.744	19	NA	1.28776	-1.98402			FALSE
Capn5	Capn5.2824	19	NA	-0.284599	-0.281046			TRUE
Capn5	Capn5.3148	19	NA	-0.152536	-0.281046			TRUE
Capn5	Capn5.3278	19	NA	-0.644339	-0.281046			TRUE
Capn5	Capn5.3561	19	NA	-3.22917	-0.281046			TRUE
Capn5	Capn5.3573	19	NA	0.741862	-0.281046			TRUE
Capn5	Capn5.3575	19	NA	1.90099	-0.281046			TRUE
Capn5	Capn5.3576	19	NA	-0.299539	-0.281046			FALSE
Capn6	Capn6.1327	19	NA	2.80642	0.678072			TRUE
Capn6	Capn6.2297	19	NA	-1.04491	0.678072			TRUE
Capn6	Capn6.2361	19	NA	3.55578	0.678072			TRUE
Capn6	Capn6.3211	19	NA	-2.29024	0.678072			TRUE
Capn6	Capn6.3531	19	NA	0.804551	0.678072			TRUE
Capn6	Capn6.930	19	NA	-1.29265	0.678072			TRUE
Capn6	Capn6.978	19	NA	2.20756	0.678072			FALSE
Capn7	Capn7.1324	19	NA	0.881811	-0.827149			TRUE
Capn7	Capn7.3102	19	NA	-10.8331	-0.827149			TRUE
Capn7	Capn7.3490	19	NA	-0.406072	-0.827149			TRUE
Capn7	Capn7.396	19	NA	3.85395	-0.827149			TRUE
Capn7	Capn7.468	19	NA	3.83524	-0.827149			TRUE
Capn7	Capn7.508	19	NA	-3.37083	-0.827149			TRUE
Capn7	Capn7.667	19	NA	0.248912	-0.827149			FALSE
Capn8	Capn8.1097	19	NA	1.07393	-1.35968			TRUE
Capn8	Capn8.1103	19	NA	3.15567	-1.35968			TRUE
Capn8	Capn8.284	19	NA	-2.09062	-1.35968			TRUE
Capn8	Capn8.437	19	NA	-4.92079	-1.35968			TRUE
Capn8	Capn8.677	19	NA	-2.33535	-1.35968			TRUE
Capn8	Capn8.715	19	NA	-6.1999	-1.35968			TRUE
Capn8	Capn8.954	19	NA	1.79928	-1.35968			FALSE
Capn9	Capn9.1365	19	NA	2.12106	0.717977			TRUE
Capn9	Capn9.1965	19	NA	-4.30089	0.717977			TRUE
Capn9	Capn9.2241	19	NA	4.12822	0.717977			TRUE
Capn9	Capn9.2244	19	NA	-2.48984	0.717977			TRUE
Capn9	Capn9.344	19	NA	2.45856	0.717977			TRUE
Capn9	Capn9.576	19	NA	1.97877	0.717977			TRUE
Capn9	Capn9.670	19	NA	1.12997	0.717977			FALSE
Capns1	Capns1.1184	19	NA	2.09074	-1.21727			TRUE
Capns1	Capns1.1232	19	NA	-6.40616	-1.21727			TRUE
Capns1	Capns1.1336	19	NA	-1.95495	-1.21727			TRUE
Capns1	Capns1.167	19	NA	0.209299	-1.21727			TRUE
Capns1	Capns1.421	19	NA	-0.549147	-1.21727			TRUE
Capns1	Capns1.423	19	NA	-0.693396	-1.21727			FALSE
Casp1	Casp1.1120	19	NA	1.49523	2.8175			TRUE
Casp1	Casp1.1473	19	NA	3.70107	2.8175			TRUE
Casp1	Casp1.308	19	NA	5.90703	2.8175			TRUE
Casp1	Casp1.542	19	NA	3.76235	2.8175			TRUE
Casp1	Casp1.618	19	NA	1.60912	2.8175			TRUE
Casp1	Casp1.880	19	NA	2.35303	2.8175			TRUE
Casp1	Casp1.941	19	NA	0.894651	2.8175			FALSE
Casp12	Casp12.1446	19	NA	0.349657	1.80574			TRUE
Casp12	Casp12.1944	19	NA	1.60755	1.80574			TRUE
Casp12	Casp12.1984	19	NA	-0.166867	1.80574			TRUE
Casp12	Casp12.2035	19	NA	0.969076	1.80574			TRUE
Casp12	Casp12.695	19	NA	1.95041	1.80574			TRUE
Casp12	Casp12.715	19	NA	3.40917	1.80574			TRUE
Casp12	Casp12.752	19	NA	4.52122	1.80574			FALSE
Casp14	Casp14.120	19	NA	-3.33334	-0.0865119			TRUE
Casp14	Casp14.1231	19	NA	3.16906	-0.0865119			TRUE
Casp14	Casp14.1237	19	NA	1.03383	-0.0865119			TRUE
Casp14	Casp14.1246	19	NA	-5.0116	-0.0865119			TRUE
Casp14	Casp14.1406	19	NA	2.80347	-0.0865119			TRUE
Casp14	Casp14.1963	19	NA	-1.4877	-0.0865119			TRUE
Casp14	Casp14.833	19	NA	2.22069	-0.0865119			FALSE
Casp2	Casp2.1099	19	NA	1.86277	1.07368			TRUE
Casp2	Casp2.1698	19	NA	4.07657	1.07368			TRUE
Casp2	Casp2.2163	19	NA	-1.19286	1.07368			TRUE
Casp2	Casp2.2421	19	NA	-3.48495	1.07368			TRUE
Casp2	Casp2.2441	19	NA	2.7325	1.07368			TRUE
Casp2	Casp2.2649	19	NA	-1.59733	1.07368			TRUE
Casp2	Casp2.3169	19	NA	5.11908	1.07368			FALSE
Casp3	Casp3.1063	19	NA	3.98485	-0.494222			TRUE
Casp3	Casp3.1095	19	NA	-5.77366	-0.494222			TRUE
Casp3	Casp3.1247	19	NA	0.929055	-0.494222			TRUE
Casp3	Casp3.1279	19	NA	-5.07986	-0.494222			TRUE
Casp3	Casp3.2557V	19	NA	-0.25037	-0.494222			TRUE
Casp3	Casp3.869	19	NA	3.22465	-0.494222			FALSE
Casp4	Casp4.1041V	19	NA	0.366169	0.729167			TRUE
Casp4	Casp4.1124V	19	NA	-0.0648749	0.729167			TRUE
Casp4	Casp4.1262V	19	NA	0.991793	0.729167			TRUE
Casp4	Casp4.1271V	19	NA	0.53386	0.729167			TRUE
Casp4	Casp4.140V	19	NA	2.00527	0.729167			TRUE
Casp4	Casp4.728V	19	NA	2.49701	0.729167			TRUE
Casp4	Casp4.731V	19	NA	-1.22506	0.729167			FALSE
Casp6	Casp6.1038	19	NA	0.957446	-2.34571			TRUE
Casp6	Casp6.1110	19	NA	-5.59128	-2.34571			TRUE
Casp6	Casp6.1135	19	NA	2.29572	-2.34571			TRUE
Casp6	Casp6.1422	19	NA	-2.45139	-2.34571			TRUE
Casp6	Casp6.308	19	NA	1.4918	-2.34571			TRUE
Casp6	Casp6.433	19	NA	-12.5199	-2.34571			TRUE
Casp6	Casp6.463	19	NA	-0.602344	-2.34571			FALSE
Casp7	Casp7.1290	19	NA	-1.40909	-0.149295			TRUE
Casp7	Casp7.1401	19	NA	-0.295441	-0.149295			TRUE
Casp7	Casp7.2071	19	NA	-7.41175	-0.149295			TRUE
Casp7	Casp7.2201	19	NA	0.163098	-0.149295			TRUE
Casp7	Casp7.2225	19	NA	1.51761	-0.149295			TRUE
Casp7	Casp7.225	19	NA	2.04582	-0.149295			TRUE
Casp7	Casp7.2282	19	NA	4.34468	-0.149295			FALSE
Casp8	Casp8.1055	19	NA	-0.5923	1.22604			TRUE
Casp8	Casp8.1221	19	NA	1.34685	1.22604			TRUE
Casp8	Casp8.1698	19	NA	-2.60868	1.22604			TRUE
Casp8	Casp8.2053	19	NA	2.29276	1.22604			TRUE
Casp8	Casp8.2054	19	NA	1.56231	1.22604			TRUE
Casp8	Casp8.2096	19	NA	-1.42868	1.22604			TRUE
Casp8	Casp8.916	19	NA	8.01005	1.22604			FALSE
Casp9	Casp9.1894V	19	NA	-2.776	-0.0458821			TRUE
Casp9	Casp9.2767V	19	NA	2.87381	-0.0458821			TRUE
Casp9	Casp9.2830V	19	NA	-1.0764	-0.0458821			TRUE
Casp9	Casp9.2833V	19	NA	-0.579774	-0.0458821			TRUE
Casp9	Casp9.3669V	19	NA	1.14448	-0.0458821			TRUE
Casp9	Casp9.844	19	NA	2.55956	-0.0458821			TRUE
Casp9	Casp9.969	19	NA	-2.46686	-0.0458821			FALSE
Cela1	Cela1.1031	19	NA	1.45384	0.0452212			TRUE
Cela1	Cela1.1056	19	NA	-0.158632	0.0452212			TRUE
Cela1	Cela1.1067	19	NA	1.35069	0.0452212			TRUE
Cela1	Cela1.302	19	YES	0.791588	0.0452212			TRUE
Cela1	Cela1.401	19	NA	-1.96363	0.0452212			TRUE
Cela1	Cela1.404	19	NA	-2.54989	0.0452212			TRUE
Cela1	Cela1.406	19	NA	1.39259	0.0452212			FALSE
Cela2a	Cela2a.1018	19	NA	0.87642	-0.511248			TRUE
Cela2a	Cela2a.1027	19	NA	-3.11098	-0.511248			TRUE
Cela2a	Cela2a.1032	20	NA	2.52147	-0.511248			TRUE
Cela2a	Cela2a.474	20	NA	7.53531	-0.511248			TRUE
Cela2a	Cela2a.541	20	NA	2.26452	-0.511248			TRUE
Cela2a	Cela2a.630	20	NA	-15.4068	-0.511248			TRUE
Cela2a	Cela2a.973	20	NA	1.74137	-0.511248			FALSE
Cela3b	Cela3b.411	20	NA	-6.87264	-3.61492			TRUE
Cela3b	Cela3b.495	20	YES	-8.57592	-3.61492			TRUE
Cela3b	Cela3b.796	20	YES	-3.56198	-3.61492			TRUE
Cela3b	Cela3b.797	20	YES	-7.3881	-3.61492			TRUE
Cela3b	Cela3b.818	20	NA	2.61027	-3.61492			TRUE
Cela3b	Cela3b.880	20	NA	2.09884	-3.61492			FALSE
Ces2a	Ces2a.1757	20	NA	4.43271	2.48588			TRUE
Ces2a	Ces2a.1891	20	NA	0.763459	2.48588			TRUE
Ces2a	Ces2a.359	20	NA	1.52607	2.48588			TRUE
Ces2a	Ces2a.383	20	NA	3.41711	2.48588			TRUE
Ces2a	Ces2a.690	20	NA	2.29005	2.48588			FALSE
Ces2b	Ces2b.1196	20	NA	-0.994112	-2.74233			TRUE
Ces2b	Ces2b.1296	20	NA	-0.395213	-2.74233			TRUE
Ces2b	Ces2b.1355	20	NA	0.427689	-2.74233			TRUE
Ces2b	Ces2b.1465	20	NA	-3.84204	-2.74233			TRUE
Ces2b	Ces2b.1759	20	NA	-2.48842	-2.74233			TRUE
Ces2b	Ces2b.402	20	NA	1.12091	-2.74233			TRUE
Ces2b	Ces2b.981	20	NA	-13.0251	-2.74233			FALSE
Ces2c	Ces2c.1186	20	YES	-0.288258	-0.916481			TRUE
Ces2c	Ces2c.1699	20	YES	3.14006	-0.916481			TRUE
Ces2c	Ces2c.1796	20	NA	1.20751	-0.916481			TRUE
Ces2c	Ces2c.1905	20	NA	-6.04043	-0.916481			TRUE
Ces2c	Ces2c.1910	20	NA	0.193243	-0.916481			TRUE
Ces2c	Ces2c.539	20	NA	0.259435	-0.916481			TRUE
Ces2c	Ces2c.550	20	NA	-4.88692	-0.916481			FALSE
Ces2e	Ces2e.1325	20	NA	2.69367	0.472905			TRUE
Ces2e	Ces2e.2551	20	NA	2.13533	0.472905			TRUE
Ces2e	Ces2e.2557	20	NA	1.49708	0.472905			TRUE
Ces2e	Ces2e.2580	20	NA	0.733316	0.472905			TRUE
Ces2e	Ces2e.2642	20	NA	-7.85081	0.472905			TRUE
Ces2e	Ces2e.333	20	NA	1.72467	0.472905			TRUE
Ces2e	Ces2e.344	20	NA	2.37708	0.472905			FALSE
Ces2g	Ces2g.1133	20	NA	-7.33269	-1.19379			TRUE
Ces2g	Ces2g.1225	20	NA	2.49661	-1.19379			TRUE
Ces2g	Ces2g.1701	20	NA	-0.284414	-1.19379			TRUE
Ces2g	Ces2g.1811	20	NA	-2.14652	-1.19379			TRUE
Ces2g	Ces2g.2116	20	NA	1.63327	-1.19379			TRUE
Ces2g	Ces2g.2285	20	NA	-0.310615	-1.19379			TRUE
Ces2g	Ces2g.2290	20	NA	-2.41214	-1.19379			FALSE
Ces2h	Ces2h.1364	20	NA	-0.306409	-0.249368			TRUE
Ces2h	Ces2h.1370	20	NA	-0.314572	-0.249368			TRUE
Ces2h	Ces2h.1625	20	NA	-1.63375	-0.249368			TRUE
Ces2h	Ces2h.285	20	NA	1.25726	-0.249368			FALSE
Cfb	Cfb.1402V	20	YES	-4.69596	-2.10704			TRUE
Cfb	Cfb.315	20	NA	1.85477	-2.10704			TRUE
Cfb	Cfb.492	20	NA	-3.37283	-2.10704			TRUE
Cfb	Cfb.531	20	NA	-0.211735	-2.10704			TRUE
Cfb	Cfb.948	20	NA	-0.883213	-2.10704			TRUE
Cfb	Cfb.999V	20	NA	-5.33324	-2.10704			FALSE
Cfd	Cfd.415	20	NA	2.28146	-1.57927			TRUE
Cfd	Cfd.474	20	NA	-8.46765	-1.57927			TRUE
Cfd	Cfd.475	20	YES	-1.27927	-1.57927			TRUE
Cfd	Cfd.484	20	NA	0.265448	-1.57927			TRUE
Cfd	Cfd.635	20	NA	-1.87796	-1.57927			TRUE
Cfd	Cfd.803	20	NA	-2.04607	-1.57927			TRUE
Cfd	Cfd.823	20	NA	0.0691321	-1.57927			FALSE
Cfi	Cfi.1019	20	YES	-0.815751	-0.588651			TRUE
Cfi	Cfi.1370	20	NA	0.0722127	-0.588651			TRUE
Cfi	Cfi.1513	20	NA	-5.46689	-0.588651			TRUE
Cfi	Cfi.410	20	NA	2.05734	-0.588651			TRUE
Cfi	Cfi.449	20	NA	1.3326	-0.588651			TRUE
Cfi	Cfi.484	20	NA	2.58648	-0.588651			TRUE
Cfi	Cfi.572	20	NA	-3.88655	-0.588651			FALSE
Cflar	Cflar.112	20	NA	-2.69681	1.02521			TRUE
Cflar	Cflar.444	20	YES	-2.03797	1.02521			TRUE
Cflar	Cflar.678	20	NA	1.95616	1.02521			TRUE
Cflar	Cflar.705	20	NA	-0.477144	1.02521			TRUE
Cflar	Cflar.764	20	NA	1.43643	1.02521			TRUE
Cflar	Cflar.87	20	NA	5.29232	1.02521			TRUE
Cflar	Cflar.89	20	NA	3.70351	1.02521			FALSE
Clec4a3	Clec4a3.1063	20	NA	1.14426	1.25436			TRUE
Clec4a3	Clec4a3.225	20	NA	0.752174	1.25436			TRUE
Clec4a3	Clec4a3.280	20	NA	3.25035	1.25436			TRUE
Clec4a3	Clec4a3.434	20	NA	1.16709	1.25436			TRUE
Clec4a3	Clec4a3.693	20	NA	1.09868	1.25436			TRUE
Clec4a3	Clec4a3.859	20	NA	1.78734	1.25436			TRUE
Clec4a3	Clec4a3.879	20	YES	-0.419391	1.25436			FALSE
Clpp	Clpp.1186	20	YES	-1.27604	0.54474			TRUE
Clpp	Clpp.354	20	NA	0.176099	0.54474			TRUE
Clpp	Clpp.369	20	NA	-1.34963	0.54474			TRUE
Clpp	Clpp.636	20	NA	1.62322	0.54474			TRUE
Clpp	Clpp.977	20	NA	-0.131954	0.54474			TRUE
Clpp	Clpp.982	20	NA	3.95791	0.54474			TRUE
Clpp	Clpp.988	20	NA	0.813575	0.54474			FALSE
Clpx	Clpx.1058	20	NA	2.79984	0.469452			TRUE
Clpx	Clpx.1199	20	NA	1.79855	0.469452			TRUE
Clpx	Clpx.2454	20	NA	4.34956	0.469452			TRUE
Clpx	Clpx.2571	20	NA	-5.60606	0.469452			TRUE
Clpx	Clpx.2572	20	NA	-2.32765	0.469452			TRUE
Clpx	Clpx.2766	20	NA	3.10482	0.469452			TRUE
Clpx	Clpx.642	20	NA	-0.832897	0.469452			FALSE
Cma1	Cma1.1000	20	NA	-2.65567	-0.444085			TRUE
Cma1	Cma1.1006	20	NA	1.0855	-0.444085			TRUE
Cma1	Cma1.126	20	NA	0.584361	-0.444085			TRUE
Cma1	Cma1.452	20	YES	8.19484	-0.444085			TRUE
Cma1	Cma1.470	20	NA	-4.41906	-0.444085			TRUE
Cma1	Cma1.702	20	NA	0.555897	-0.444085			TRUE
Cma1	Cma1.995	20	NA	-6.45445	-0.444085			FALSE
Cma2	Cma2.293	20	NA	1.13207	0.898852			TRUE
Cma2	Cma2.296	20	YES	0.535216	0.898852			TRUE
Cma2	Cma2.299	20	NA	4.97306	0.898852			TRUE
Cma2	Cma2.348	20	NA	0.656304	0.898852			TRUE
Cma2	Cma2.356	20	NA	1.78842	0.898852			TRUE
Cma2	Cma2.478	20	NA	-0.687102	0.898852			TRUE
Cma2	Cma2.744	20	NA	-2.106	0.898852			FALSE
Cndp1	Cndp1.1374	20	NA	1.03508	2.05519			TRUE
Cndp1	Cndp1.2247	20	NA	0.405549	2.05519			TRUE
Cndp1	Cndp1.2492	20	NA	1.19565	2.05519			TRUE
Cndp1	Cndp1.2563	20	YES	0.403683	2.05519			TRUE
Cndp1	Cndp1.64	20	NA	3.42998	2.05519			TRUE
Cndp1	Cndp1.72	20	NA	4.7651	2.05519			TRUE
Cndp1	Cndp1.938	20	NA	3.15126	2.05519			FALSE
Cndp2	Cndp2.1108	20	YES	0.162862	0.287834			TRUE
Cndp2	Cndp2.1119	20	NA	-1.05742	0.287834			TRUE
Cndp2	Cndp2.1559	20	NA	-0.0530989	0.287834			TRUE
Cndp2	Cndp2.1570	20	NA	-1.11267	0.287834			TRUE
Cndp2	Cndp2.597	20	NA	-2.92093	0.287834			TRUE
Cndp2	Cndp2.690	20	YES	7.20959	0.287834			TRUE
Cndp2	Cndp2.85	20	NA	-0.213492	0.287834			FALSE
Cntnap5a	Cntnap5a.2592	20	NA	2.76696	1.98633			TRUE
Cntnap5a	Cntnap5a.2654	20	NA	1.10919	1.98633			TRUE
Cntnap5a	Cntnap5a.3014	20	NA	-2.22728	1.98633			TRUE
Cntnap5a	Cntnap5a.3604	20	NA	3.60086	1.98633			TRUE
Cntnap5a	Cntnap5a.4013	20	NA	0.633464	1.98633			TRUE
Cntnap5a	Cntnap5a.4187	20	NA	9.09008	1.98633			TRUE
Cntnap5a	Cntnap5a.4271	20	NA	-1.06894	1.98633			FALSE
Cops5	Cops5.1219	20	NA	-8.60073	-4.75498			TRUE
Cops5	Cops5.1340	20	NA	-9.17231	-4.75498			TRUE
Cops5	Cops5.1362	20	NA	-15.9612	-4.75498			TRUE
Cops5	Cops5.1645	20	NA	1.74617	-4.75498			TRUE
Cops5	Cops5.1661	20	NA	1.94535	-4.75498			TRUE
Cops5	Cops5.756	20	NA	0.700212	-4.75498			TRUE
Cops5	Cops5.923	20	NA	-3.94243	-4.75498			FALSE
Corin	Corin.1057	20	NA	-0.26839	2.46738			TRUE
Corin	Corin.255	20	NA	4.52679	2.46738			TRUE
Corin	Corin.3469	20	NA	1.10992	2.46738			TRUE
Corin	Corin.4050	20	NA	2.36168	2.46738			TRUE
Corin	Corin.4280	20	NA	4.32135	2.46738			TRUE
Corin	Corin.4401	20	YES	2.75291	2.46738			FALSE
Cpa1	Cpa1.1296	20	NA	-0.399292	1.004			TRUE
Cpa1	Cpa1.1494	20	NA	0.309464	1.004			TRUE
Cpa1	Cpa1.1555	20	NA	4.23729	1.004			TRUE
Cpa1	Cpa1.1556	20	NA	4.56028	1.004			TRUE
Cpa1	Cpa1.1557	20	NA	2.31122	1.004			TRUE
Cpa1	Cpa1.70	20	NA	-2.48726	1.004			TRUE
Cpa1	Cpa1.806	20	NA	-1.50367	1.004			FALSE
Cpa2	Cpa2.1129	20	NA	-2.22091	0.239114			TRUE
Cpa2	Cpa2.382	20	YES	0.159501	0.239114			TRUE
Cpa2	Cpa2.453	20	NA	-1.3863	0.239114			TRUE
Cpa2	Cpa2.514	20	NA	1.14426	0.239114			TRUE
Cpa2	Cpa2.910	20	NA	1.92777	0.239114			TRUE
Cpa2	Cpa2.911	20	NA	0.927806	0.239114			TRUE
Cpa2	Cpa2.922	20	NA	1.12167	0.239114			FALSE
Cpa3	Cpa3.1012	20	NA	-0.310282	1.18455			TRUE
Cpa3	Cpa3.1185	20	NA	3.87265	1.18455			TRUE
Cpa3	Cpa3.1211	20	YES	1.34933	1.18455			TRUE
Cpa3	Cpa3.180	20	NA	-1.07225	1.18455			TRUE
Cpa3	Cpa3.393	20	NA	1.13304	1.18455			TRUE
Cpa3	Cpa3.444	20	NA	2.13483	1.18455			FALSE
Cpa4	Cpa4.1283	20	NA	-4.41562	0.189898			TRUE
Cpa4	Cpa4.246	20	NA	1.79621	0.189898			TRUE
Cpa4	Cpa4.609	20	NA	3.0485	0.189898			TRUE
Cpa4	Cpa4.610	20	NA	0.930285	0.189898			TRUE
Cpa4	Cpa4.611	20	NA	2.29208	0.189898			TRUE
Cpa4	Cpa4.889	20	NA	-2.51207	0.189898			FALSE
Cpa5	Cpa5.1042	20	NA	-4.06247	1.03751			TRUE
Cpa5	Cpa5.11	20	NA	-2.08762	1.03751			TRUE
Cpa5	Cpa5.1556	20	YES	NA	1.03751			TRUE
Cpa5	Cpa5.169	20	NA	0.882289	1.03751			TRUE
Cpa5	Cpa5.583	20	YES	12.5209	1.03751			TRUE
Cpa5	Cpa5.588	20	NA	-2.34972	1.03751			TRUE
Cpa5	Cpa5.798	20	NA	1.32167	1.03751			FALSE
Cpa6	Cpa6.1201	20	NA	1.2919	0.94796			TRUE
Cpa6	Cpa6.1394	20	NA	0.485077	0.94796			TRUE
Cpa6	Cpa6.1561	20	NA	2.52672	0.94796			TRUE
Cpa6	Cpa6.1828	20	NA	0.935466	0.94796			TRUE
Cpa6	Cpa6.1873	20	NA	0.183231	0.94796			TRUE
Cpa6	Cpa6.623	20	NA	-0.693467	0.94796			TRUE
Cpa6	Cpa6.660	20	NA	1.9068	0.94796			FALSE
Cpb1	Cpb1.1404	20	NA	0.0748512	-0.378478			TRUE
Cpb1	Cpb1.1411	20	NA	0.398966	-0.378478			TRUE
Cpb1	Cpb1.1426	20	NA	-5.92703	-0.378478			TRUE
Cpb1	Cpb1.211	20	NA	1.29817	-0.378478			TRUE
Cpb1	Cpb1.271	20	NA	2.10258	-0.378478			TRUE
Cpb1	Cpb1.272	20	NA	2.91663	-0.378478			TRUE
Cpb1	Cpb1.418	20	NA	-3.51352	-0.378478			FALSE
Cpb2	Cpb2.1418	20	NA	0.109687	-0.0769074			TRUE
Cpb2	Cpb2.172	20	NA	0.179784	-0.0769074			TRUE
Cpb2	Cpb2.287	20	NA	1.14223	-0.0769074			TRUE
Cpb2	Cpb2.298	20	NA	0.268919	-0.0769074			TRUE
Cpb2	Cpb2.434	20	NA	0.139318	-0.0769074			TRUE
Cpb2	Cpb2.458	20	NA	-0.751777	-0.0769074			TRUE
Cpb2	Cpb2.511	20	NA	-1.62651	-0.0769074			FALSE
Cpd	Cpd.2305	20	NA	-1.55992	-1.2105			TRUE
Cpd	Cpd.2419	20	NA	-5.57277	-1.2105			TRUE
Cpd	Cpd.3887	20	NA	-4.60277	-1.2105			TRUE
Cpd	Cpd.4856	20	NA	-0.222508	-1.2105			TRUE
Cpd	Cpd.6087	20	NA	2.30428	-1.2105			TRUE
Cpd	Cpd.7852	20	NA	1.54049	-1.2105			TRUE
Cpd	Cpd.9095V	20	NA	-0.360284	-1.2105			FALSE
Cpe	Cpe.1201	20	YES	3.84181	0.426502			TRUE
Cpe	Cpe.1592	20	NA	-0.743858	0.426502			TRUE
Cpe	Cpe.1593	20	NA	-0.447041	0.426502			TRUE
Cpe	Cpe.1708	20	NA	1.51923	0.426502			TRUE
Cpe	Cpe.1712	20	NA	-0.354534	0.426502			TRUE
Cpe	Cpe.394	20	NA	-1.7714	0.426502			TRUE
Cpe	Cpe.722	20	NA	0.941307	0.426502			FALSE
Cpm	Cpm.1260	20	YES	-2.55021	0.16543			TRUE
Cpm	Cpm.1781	20	NA	0.189372	0.16543			TRUE
Cpm	Cpm.2863	20	NA	-2.64516	0.16543			TRUE
Cpm	Cpm.3097	20	NA	2.19724	0.16543			TRUE
Cpm	Cpm.4188	20	YES	2.69208	0.16543			TRUE
Cpm	Cpm.4726	20	NA	1.64999	0.16543			TRUE
Cpm	Cpm.506	20	NA	-0.375301	0.16543			FALSE
Cpn1	Cpn1.1363	20	NA	3.93524	0.424971			TRUE
Cpn1	Cpn1.1587	20	NA	-0.211489	0.424971			TRUE
Cpn1	Cpn1.1718	20	NA	-2.59806	0.424971			TRUE
Cpn1	Cpn1.1797	20	NA	3.9004	0.424971			TRUE
Cpn1	Cpn1.578	20	YES	NA	0.424971			TRUE
Cpn1	Cpn1.759	20	NA	-2.90124	0.424971			FALSE
Cpq	Cpq.1666	20	NA	-3.47513	0.582826			TRUE
Cpq	Cpq.1728	20	NA	2.30417	0.582826			TRUE
Cpq	Cpq.1729	20	NA	0.271944	0.582826			TRUE
Cpq	Cpq.332	20	NA	2.49315	0.582826			TRUE
Cpq	Cpq.455	20	NA	2.02442	0.582826			TRUE
Cpq	Cpq.709	20	NA	-0.121596	0.582826			FALSE
Cps1	Cps1.1188	20	NA	-2.44387	-0.149459			TRUE
Cps1	Cps1.1776	20	NA	0.392502	-0.149459			TRUE
Cps1	Cps1.2821	20	NA	-2.3689	-0.149459			TRUE
Cps1	Cps1.38	20	YES	-4.81221	-0.149459			TRUE
Cps1	Cps1.5179	20	NA	1.74312	-0.149459			TRUE
Cps1	Cps1.5249	20	NA	3.24689	-0.149459			TRUE
Cps1	Cps1.5495	20	NA	3.19626	-0.149459			FALSE
Cpvl	Cpvl.1004	20	NA	-4.42704	-0.0656213			TRUE
Cpvl	Cpvl.1021	20	NA	-2.73383	-0.0656213			TRUE
Cpvl	Cpvl.1056	20	NA	-0.746349	-0.0656213			TRUE
Cpvl	Cpvl.1103	20	NA	2.26392	-0.0656213			TRUE
Cpvl	Cpvl.1243	20	NA	-1.43048	-0.0656213			TRUE
Cpvl	Cpvl.1545	20	NA	2.63669	-0.0656213			TRUE
Cpvl	Cpvl.947	20	NA	3.97774	-0.0656213			FALSE
Cpxm1	Cpxm1.1131	20	YES	NA	-0.857467			TRUE
Cpxm1	Cpxm1.1772	20	NA	-0.0693872	-0.857467			TRUE
Cpxm1	Cpxm1.2052	20	YES	0.00351419	-0.857467			TRUE
Cpxm1	Cpxm1.2084	20	YES	-9.02056	-0.857467			TRUE
Cpxm1	Cpxm1.236	20	YES	4.37053	-0.857467			TRUE
Cpxm1	Cpxm1.721	20	NA	-4.2443	-0.857467			TRUE
Cpxm1	Cpxm1.943	20	NA	3.81541	-0.857467			FALSE
Cpxm2	Cpxm2.1124	20	NA	-0.190595	-1.88803			TRUE
Cpxm2	Cpxm2.1156	20	NA	-0.713213	-1.88803			TRUE
Cpxm2	Cpxm2.1493	20	YES	-3.80066	-1.88803			TRUE
Cpxm2	Cpxm2.1508	20	NA	0.993526	-1.88803			TRUE
Cpxm2	Cpxm2.2064	20	YES	-10.9571	-1.88803			TRUE
Cpxm2	Cpxm2.2929	20	NA	-0.465852	-1.88803			TRUE
Cpxm2	Cpxm2.3446	20	NA	1.91769	-1.88803			FALSE
Cpz	Cpz.1204	20	NA	-2.68639	-1.21624			TRUE
Cpz	Cpz.1364	20	NA	1.39231	-1.21624			TRUE
Cpz	Cpz.1392	20	NA	-2.27694	-1.21624			TRUE
Cpz	Cpz.1696	20	NA	-1.21367	-1.21624			TRUE
Cpz	Cpz.1703	20	NA	1.92031	-1.21624			TRUE
Cpz	Cpz.2106	20	NA	-3.34015	-1.21624			TRUE
Cpz	Cpz.2208	20	YES	-2.30916	-1.21624			FALSE
Crbn	Crbn.1595V	20	NA	1.51402	-0.192116			TRUE
Crbn	Crbn.1991V	20	NA	0.824598	-0.192116			TRUE
Crbn	Crbn.2032V	20	NA	1.03156	-0.192116			TRUE
Crbn	Crbn.2242	20	NA	3.43107	-0.192116			TRUE
Crbn	Crbn.2264	20	NA	-3.19471	-0.192116			TRUE
Crbn	Crbn.2265	20	NA	-5.4953	-0.192116			TRUE
Crbn	Crbn.96	20	YES	0.543942	-0.192116			FALSE
Ctla2a	Ctla2a.1310	20	NA	-0.00201489	0.617249			TRUE
Ctla2a	Ctla2a.280	20	NA	3.36938	0.617249			TRUE
Ctla2a	Ctla2a.378	20	NA	-3.9534	0.617249			TRUE
Ctla2a	Ctla2a.654	20	YES	-1.49814	0.617249			TRUE
Ctla2a	Ctla2a.666	20	NA	0.298759	0.617249			TRUE
Ctla2a	Ctla2a.716	20	NA	4.23289	0.617249			TRUE
Ctla2a	Ctla2a.845	20	NA	1.87327	0.617249			FALSE
Ctla2b	Ctla2b.693	20	NA	4.7767	2.04585			TRUE
Ctla2b	Ctla2b.698	20	NA	0.411346	2.04585			TRUE
Ctla2b	Ctla2b.759	20	NA	1.645	2.04585			TRUE
Ctla2b	Ctla2b.792	20	NA	0.649079	2.04585			TRUE
Ctla2b	Ctla2b.797	20	NA	2.16118	2.04585			TRUE
Ctla2b	Ctla2b.816	20	NA	2.63177	2.04585			FALSE
Ctrb1	Ctrb1.243	20	YES	NA	4.12213			TRUE
Ctrb1	Ctrb1.287	20	NA	2.94911	4.12213			TRUE
Ctrb1	Ctrb1.323	20	YES	17.6279	4.12213			TRUE
Ctrb1	Ctrb1.785	20	NA	-2.72086	4.12213			TRUE
Ctrb1	Ctrb1.788	20	NA	0.473526	4.12213			TRUE
Ctrb1	Ctrb1.843	20	NA	3.92225	4.12213			TRUE
Ctrb1	Ctrb1.844	20	NA	2.48084	4.12213			FALSE
Ctrc	Ctrc.169	20	NA	0.0614805	-2.97951			TRUE
Ctrc	Ctrc.218	20	YES	NA	-2.97951			TRUE
Ctrc	Ctrc.254	20	NA	-3.79485	-2.97951			TRUE
Ctrc	Ctrc.306V	20	NA	1.15787	-2.97951			TRUE
Ctrc	Ctrc.445	20	YES	-6.53049	-2.97951			TRUE
Ctrc	Ctrc.674	20	NA	-0.595368	-2.97951			TRUE
Ctrc	Ctrc.695	20	YES	-8.17572	-2.97951			FALSE
Ctrl	Ctrl.2	21	NA	2.06788	-2.82386			TRUE
Ctrl	Ctrl.283	21	NA	0.466711	-2.82386			TRUE
Ctrl	Ctrl.548	21	NA	-5.5061	-2.82386			TRUE
Ctrl	Ctrl.805	21	NA	-8.47781	-2.82386			TRUE
Ctrl	Ctrl.840	21	NA	-4.41895	-2.82386			TRUE
Ctrl	Ctrl.865	21	NA	-4.98986	-2.82386			TRUE
Ctrl	Ctrl.870V	21	NA	1.09114	-2.82386			FALSE
Cts3	Cts3.1039	21	NA	-1.19777	0.00156247			TRUE
Cts3	Cts3.1302	21	NA	0.870718	0.00156247			TRUE
Cts3	Cts3.1326	21	NA	0.608236	0.00156247			TRUE
Cts3	Cts3.553	21	YES	-0.733169	0.00156247			TRUE
Cts3	Cts3.700	21	NA	0.021686	0.00156247			TRUE
Cts3	Cts3.705	21	NA	0.439677	0.00156247			FALSE
Cts6	Cts6.1130	21	NA	6.19424	0.856307			TRUE
Cts6	Cts6.1198	21	NA	-1.17356	0.856307			TRUE
Cts6	Cts6.406	21	YES	-1.75313	0.856307			TRUE
Cts6	Cts6.473	21	NA	0.278119	0.856307			TRUE
Cts6	Cts6.577	21	NA	0.173686	0.856307			TRUE
Cts6	Cts6.641	21	NA	1.10507	0.856307			TRUE
Cts6	Cts6.775	21	NA	1.16972	0.856307			FALSE
Cts7	Cts7.1341	21	NA	0.268549	0.596273			TRUE
Cts7	Cts7.1417	21	NA	0.819992	0.596273			TRUE
Cts7	Cts7.1447	21	NA	4.19754	0.596273			TRUE
Cts7	Cts7.1448	21	NA	0.0270061	0.596273			TRUE
Cts7	Cts7.440	21	NA	1.32759	0.596273			TRUE
Cts7	Cts7.658	21	NA	-0.0468321	0.596273			TRUE
Cts7	Cts7.863	21	NA	-2.41993	0.596273			FALSE
Cts8	Cts8.128	21	NA	0.598835	1.2875			TRUE
Cts8	Cts8.172	21	NA	1.10269	1.2875			TRUE
Cts8	Cts8.1875	21	NA	2.76481	1.2875			TRUE
Cts8	Cts8.2395	21	NA	1.97364	1.2875			TRUE
Cts8	Cts8.2396	21	NA	1.14947	1.2875			TRUE
Cts8	Cts8.264	21	NA	2.23565	1.2875			TRUE
Cts8	Cts8.526	21	NA	-0.812622	1.2875			FALSE
Ctsa	Ctsa.1452	21	NA	-3.47128	-0.101898			TRUE
Ctsa	Ctsa.2270	21	YES	-5.86588	-0.101898			TRUE
Ctsa	Ctsa.2485	21	NA	0.948385	-0.101898			TRUE
Ctsa	Ctsa.3138V	21	NA	3.33376	-0.101898			TRUE
Ctsa	Ctsa.3478V	21	NA	1.53564	-0.101898			TRUE
Ctsa	Ctsa.3509V	21	NA	1.62644	-0.101898			TRUE
Ctsa	Ctsa.801	21	NA	1.17964	-0.101898			FALSE
Ctsb	Ctsb.1224	21	NA	-5.03535	-0.256119			TRUE
Ctsb	Ctsb.1832	21	NA	0.582767	-0.256119			TRUE
Ctsb	Ctsb.2414	21	NA	2.46969	-0.256119			TRUE
Ctsb	Ctsb.2518	21	NA	0.621922	-0.256119			TRUE
Ctsb	Ctsb.2710	21	YES	2.2706	-0.256119			TRUE
Ctsb	Ctsb.3499	21	NA	1.87105	-0.256119			TRUE
Ctsb	Ctsb.4339	21	NA	-4.57351	-0.256119			FALSE
Ctsc	Ctsc.1265	21	NA	-2.53463	1.63404			TRUE
Ctsc	Ctsc.1485	21	NA	1.73838	1.63404			TRUE
Ctsc	Ctsc.1781	21	NA	1.86358	1.63404			TRUE
Ctsc	Ctsc.1912	21	NA	2.35253	1.63404			TRUE
Ctsc	Ctsc.387	21	NA	4.57717	1.63404			TRUE
Ctsc	Ctsc.58	21	NA	3.07446	1.63404			TRUE
Ctsc	Ctsc.857	21	NA	0.366769	1.63404			FALSE
Ctsd	Ctsd.1375V	21	NA	-6.67953	-2.02221			TRUE
Ctsd	Ctsd.1916V	21	NA	-0.0848805	-2.02221			TRUE
Ctsd	Ctsd.260V	21	YES	NA	-2.02221			TRUE
Ctsd	Ctsd.261V	21	NA	-3.30907	-2.02221			TRUE
Ctsd	Ctsd.262V	21	NA	-2.81992	-2.02221			TRUE
Ctsd	Ctsd.273	21	NA	0.719114	-2.02221			TRUE
Ctsd	Ctsd.648	21	NA	0.0410632	-2.02221			FALSE
Ctse	Ctse.129	21	NA	1.89886	1.27531			TRUE
Ctse	Ctse.1667	21	NA	-0.251124	1.27531			TRUE
Ctse	Ctse.194	21	NA	-0.256955	1.27531			TRUE
Ctse	Ctse.1989	21	NA	0.822985	1.27531			TRUE
Ctse	Ctse.591	21	NA	2.92407	1.27531			TRUE
Ctse	Ctse.639	21	NA	2.51399	1.27531			FALSE
Ctsf	Ctsf.1225	21	NA	0.990216	-0.841971			TRUE
Ctsf	Ctsf.1266	21	NA	-1.84269	-0.841971			TRUE
Ctsf	Ctsf.1801	21	NA	-0.196114	-0.841971			TRUE
Ctsf	Ctsf.1805	21	NA	-0.890797	-0.841971			TRUE
Ctsf	Ctsf.279	21	NA	-0.887609	-0.841971			TRUE
Ctsf	Ctsf.685	21	NA	-3.94044	-0.841971			TRUE
Ctsf	Ctsf.765	21	YES	0.873639	-0.841971			FALSE
Ctsg	Ctsg.231	21	NA	-0.363771	1.83697			TRUE
Ctsg	Ctsg.298	21	YES	8.75754	1.83697			TRUE
Ctsg	Ctsg.334	21	NA	2.36861	1.83697			TRUE
Ctsg	Ctsg.339	21	NA	-2.18247	1.83697			TRUE
Ctsg	Ctsg.420	21	NA	1.92831	1.83697			TRUE
Ctsg	Ctsg.784	21	NA	-0.160842	1.83697			TRUE
Ctsg	Ctsg.960	21	NA	2.51138	1.83697			FALSE
Ctsh	Ctsh.1079	21	NA	0.756744	-0.100721			TRUE
Ctsh	Ctsh.360	21	NA	0.503834	-0.100721			TRUE
Ctsh	Ctsh.362	21	NA	0.942264	-0.100721			TRUE
Ctsh	Ctsh.7	21	NA	1.21039	-0.100721			TRUE
Ctsh	Ctsh.747	21	NA	-3.70549	-0.100721			TRUE
Ctsh	Ctsh.846	21	NA	2.25225	-0.100721			TRUE
Ctsh	Ctsh.905	21	NA	-2.66504	-0.100721			FALSE
Ctsj	Ctsj.1207	21	NA	-1.78632	1.37804			TRUE
Ctsj	Ctsj.393	21	NA	1.6432	1.37804			TRUE
Ctsj	Ctsj.514	21	NA	0.0999799	1.37804			TRUE
Ctsj	Ctsj.58	21	NA	6.59276	1.37804			TRUE
Ctsj	Ctsj.622	21	NA	0.437901	1.37804			TRUE
Ctsj	Ctsj.632	21	NA	3.45847	1.37804			TRUE
Ctsj	Ctsj.726	21	NA	-0.799731	1.37804			FALSE
Ctsk	Ctsk.1374	21	NA	1.41026	-0.41434			TRUE
Ctsk	Ctsk.1397	21	NA	1.58747	-0.41434			TRUE
Ctsk	Ctsk.403	21	NA	1.66356	-0.41434			TRUE
Ctsk	Ctsk.413	21	NA	0.998038	-0.41434			TRUE
Ctsk	Ctsk.45	21	YES	-3.88142	-0.41434			TRUE
Ctsk	Ctsk.667	21	NA	-4.26394	-0.41434			FALSE
Ctsl	Ctsl.1122	21	NA	-0.688949	1.98124			TRUE
Ctsl	Ctsl.1399	21	NA	-1.45325	1.98124			TRUE
Ctsl	Ctsl.1939	21	NA	4.28054	1.98124			TRUE
Ctsl	Ctsl.1945	21	NA	1.09478	1.98124			TRUE
Ctsl	Ctsl.1946	21	NA	1.50839	1.98124			TRUE
Ctsl	Ctsl.938	21	NA	1.66844	1.98124			TRUE
Ctsl	Ctsl.944	21	NA	7.4587	1.98124			FALSE
Ctsll3	Ctsll3.1271	21	NA	2.40627	1.06381			TRUE
Ctsll3	Ctsll3.1275	21	NA	2.96922	1.06381			TRUE
Ctsll3	Ctsll3.1299	21	NA	1.28728	1.06381			TRUE
Ctsll3	Ctsll3.200	21	NA	-0.148598	1.06381			TRUE
Ctsll3	Ctsll3.379	21	NA	-0.560576	1.06381			TRUE
Ctsll3	Ctsll3.531	21	NA	0.42924	1.06381			FALSE
Ctsm	Ctsm.1175	21	NA	-0.0709658	0.385008			TRUE
Ctsm	Ctsm.153	21	NA	1.60983	0.385008			TRUE
Ctsm	Ctsm.335	21	NA	-0.146126	0.385008			TRUE
Ctsm	Ctsm.376	21	NA	3.89293	0.385008			TRUE
Ctsm	Ctsm.482	21	YES	-1.75158	0.385008			TRUE
Ctsm	Ctsm.641	21	NA	1.53535	0.385008			TRUE
Ctsm	Ctsm.759	21	NA	-2.37438	0.385008			FALSE
Ctso	Ctso.1122	21	NA	-1.24621	0.236452			TRUE
Ctso	Ctso.2192	21	NA	-4.53421	0.236452			TRUE
Ctso	Ctso.2358	21	NA	1.51671	0.236452			TRUE
Ctso	Ctso.237	21	NA	0.602756	0.236452			TRUE
Ctso	Ctso.2539	21	NA	0.238396	0.236452			TRUE
Ctso	Ctso.3299	21	NA	2.87024	0.236452			TRUE
Ctso	Ctso.385	21	NA	2.20747	0.236452			FALSE
Ctsq	Ctsq.1108	21	NA	-1.21624	0.172808			TRUE
Ctsq	Ctsq.1180	21	NA	0.64469	0.172808			TRUE
Ctsq	Ctsq.1261	21	NA	0.507355	0.172808			TRUE
Ctsq	Ctsq.1292	21	NA	-0.143078	0.172808			TRUE
Ctsq	Ctsq.366	21	NA	1.30047	0.172808			TRUE
Ctsq	Ctsq.550	21	NA	1.31646	0.172808			TRUE
Ctsq	Ctsq.923	21	NA	-1.19999	0.172808			FALSE
Ctsr	Ctsr.1169	21	NA	3.13032	1.40356			TRUE
Ctsr	Ctsr.225	21	NA	1.48687	1.40356			TRUE
Ctsr	Ctsr.226	21	NA	-1.83415	1.40356			TRUE
Ctsr	Ctsr.230	21	NA	0.202822	1.40356			TRUE
Ctsr	Ctsr.234	21	NA	2.90909	1.40356			TRUE
Ctsr	Ctsr.259	21	NA	0.0164727	1.40356			TRUE
Ctsr	Ctsr.349	21	NA	3.91348	1.40356			FALSE
Ctss	Ctss.1122	21	NA	1.12447	0.889836			TRUE
Ctss	Ctss.1211	21	NA	0.479219	0.889836			TRUE
Ctss	Ctss.255	21	NA	3.95981	0.889836			TRUE
Ctss	Ctss.292	21	NA	1.61687	0.889836			TRUE
Ctss	Ctss.305	21	NA	-2.48191	0.889836			TRUE
Ctss	Ctss.383	21	NA	1.61772	0.889836			TRUE
Ctss	Ctss.766	21	NA	-0.0873423	0.889836			FALSE
Ctsw	Ctsw.1082	21	NA	-0.0811151	1.20006			TRUE
Ctsw	Ctsw.1193	21	NA	0.97976	1.20006			TRUE
Ctsw	Ctsw.1199	21	NA	1.49221	1.20006			TRUE
Ctsw	Ctsw.127	21	NA	0.953034	1.20006			TRUE
Ctsw	Ctsw.186	21	NA	2.80057	1.20006			TRUE
Ctsw	Ctsw.222	21	NA	0.811188	1.20006			TRUE
Ctsw	Ctsw.791	21	NA	1.4448	1.20006			FALSE
Ctsz	Ctsz.1198	21	NA	2.43867	-0.0523162			TRUE
Ctsz	Ctsz.1403	21	NA	-4.25001	-0.0523162			TRUE
Ctsz	Ctsz.1407	21	NA	4.2464	-0.0523162			TRUE
Ctsz	Ctsz.397	21	NA	0.661228	-0.0523162			TRUE
Ctsz	Ctsz.628	21	NA	-4.48727	-0.0523162			TRUE
Ctsz	Ctsz.797	21	NA	-0.598314	-0.0523162			TRUE
Ctsz	Ctsz.800	21	NA	1.62308	-0.0523162			FALSE
Cyld	Cyld.1139	21	NA	1.92316	0.469608			TRUE
Cyld	Cyld.2475	21	NA	2.17596	0.469608			TRUE
Cyld	Cyld.4140	21	NA	1.87206	0.469608			TRUE
Cyld	Cyld.4141	21	NA	1.75373	0.469608			TRUE
Cyld	Cyld.4246	21	NA	-7.34729	0.469608			TRUE
Cyld	Cyld.6809	21	NA	0.894081	0.469608			TRUE
Cyld	Cyld.868	21	NA	2.01556	0.469608			FALSE
Cym	Cym.1152	21	NA	-1.0048	-1.41743			TRUE
Cym	Cym.1176	21	NA	-0.174292	-1.41743			TRUE
Cym	Cym.1198	21	NA	-2.35311	-1.41743			TRUE
Cym	Cym.163	21	NA	-0.984502	-1.41743			TRUE
Cym	Cym.230	21	NA	-0.401784	-1.41743			TRUE
Cym	Cym.526	21	YES	-7.11518	-1.41743			TRUE
Cym	Cym.781	21	NA	2.11162	-1.41743			FALSE
Ddi1	Ddi1.1006	21	NA	-1.91295	1.46177			TRUE
Ddi1	Ddi1.1140	21	NA	-1.85449	1.46177			TRUE
Ddi1	Ddi1.1143	21	NA	6.80973	1.46177			TRUE
Ddi1	Ddi1.1211	21	NA	-0.554452	1.46177			TRUE
Ddi1	Ddi1.129	21	NA	0.144129	1.46177			TRUE
Ddi1	Ddi1.828	21	NA	6.35247	1.46177			TRUE
Ddi1	Ddi1.834	21	NA	1.24796	1.46177			FALSE
Ddi2	Ddi2.1461	21	NA	-6.00483	-1.07419			TRUE
Ddi2	Ddi2.1683	21	NA	1.65081	-1.07419			TRUE
Ddi2	Ddi2.2232	21	NA	-6.01506	-1.07419			TRUE
Ddi2	Ddi2.3272	21	NA	1.40383	-1.07419			TRUE
Ddi2	Ddi2.3336	21	NA	1.40904	-1.07419			TRUE
Ddi2	Ddi2.3385	21	NA	-0.366171	-1.07419			TRUE
Ddi2	Ddi2.446	21	NA	0.403059	-1.07419			FALSE
Desi1	Desi1.1747	21	NA	2.10686	-0.328291			TRUE
Desi1	Desi1.2849	21	NA	-1.61854	-0.328291			TRUE
Desi1	Desi1.311	21	NA	-11.92	-0.328291			TRUE
Desi1	Desi1.428	21	NA	2.61724	-0.328291			TRUE
Desi1	Desi1.762	21	NA	2.35901	-0.328291			TRUE
Desi1	Desi1.853	21	NA	2.96708	-0.328291			TRUE
Desi1	Desi1.896	21	NA	1.19032	-0.328291			FALSE
Desi2	Desi2.1102	21	NA	-0.783041	0.329844			TRUE
Desi2	Desi2.2361	21	NA	0.610509	0.329844			TRUE
Desi2	Desi2.2362	21	NA	-0.980919	0.329844			TRUE
Desi2	Desi2.2539	21	NA	-0.155043	0.329844			TRUE
Desi2	Desi2.2595	21	NA	0.830435	0.329844			TRUE
Desi2	Desi2.3111	21	NA	2.45712	0.329844			FALSE
Dhh	Dhh.1476	21	NA	1.52292	0.956915			TRUE
Dhh	Dhh.1487	21	NA	1.85553	0.956915			TRUE
Dhh	Dhh.1726	21	NA	0.873254	0.956915			TRUE
Dhh	Dhh.1730	21	NA	0.775726	0.956915			TRUE
Dhh	Dhh.1847	21	YES	0.767329	0.956915			TRUE
Dhh	Dhh.53	21	NA	-1.01711	0.956915			TRUE
Dhh	Dhh.820	21	NA	1.92075	0.956915			FALSE
Dnpep	Dnpep.1238	21	YES	-2.4954	0.635624			TRUE
Dnpep	Dnpep.1402	21	YES	-2.15421	0.635624			TRUE
Dnpep	Dnpep.1782	21	NA	1.62564	0.635624			TRUE
Dnpep	Dnpep.437	21	NA	1.97756	0.635624			TRUE
Dnpep	Dnpep.473	21	NA	1.80046	0.635624			TRUE
Dnpep	Dnpep.474	21	NA	1.75577	0.635624			TRUE
Dnpep	Dnpep.475	21	NA	1.93954	0.635624			FALSE
Dpep1	Dpep1.1262	21	YES	0.550204	-0.213279			TRUE
Dpep1	Dpep1.1270	21	NA	-0.350197	-0.213279			TRUE
Dpep1	Dpep1.1310	21	NA	-0.217803	-0.213279			TRUE
Dpep1	Dpep1.1998	21	NA	-5.99193	-0.213279			TRUE
Dpep1	Dpep1.2026	21	NA	-0.141133	-0.213279			TRUE
Dpep1	Dpep1.2029	21	NA	1.84378	-0.213279			TRUE
Dpep1	Dpep1.2031	21	NA	2.81413	-0.213279			FALSE
Dpep2	Dpep2.1382	21	NA	-0.589303	-1.36901			TRUE
Dpep2	Dpep2.1538	21	NA	2.04657	-1.36901			TRUE
Dpep2	Dpep2.1675	21	NA	0.523074	-1.36901			TRUE
Dpep2	Dpep2.577	21	NA	-2.31301	-1.36901			TRUE
Dpep2	Dpep2.760	21	NA	-10.8529	-1.36901			TRUE
Dpep2	Dpep2.796	21	NA	2.97147	-1.36901			FALSE
Dpep3	Dpep3.1007	21	NA	2.55198	1.57802			TRUE
Dpep3	Dpep3.1030	21	NA	1.78109	1.57802			TRUE
Dpep3	Dpep3.1099	21	NA	-2.23453	1.57802			TRUE
Dpep3	Dpep3.1647	21	NA	3.55218	1.57802			TRUE
Dpep3	Dpep3.421	21	NA	2.23937	1.57802			FALSE
Dpp10	Dpp10.1907	21	NA	-1.24321	0.188857			TRUE
Dpp10	Dpp10.2380	21	NA	0.992423	0.188857			TRUE
Dpp10	Dpp10.2647	21	NA	-1.40667	0.188857			TRUE
Dpp10	Dpp10.2870	21	NA	1.74068	0.188857			TRUE
Dpp10	Dpp10.3098	21	NA	-2.23935	0.188857			TRUE
Dpp10	Dpp10.3405	21	NA	1.18052	0.188857			TRUE
Dpp10	Dpp10.3443	21	NA	2.2976	0.188857			FALSE
Dpp3	Dpp3.1677	21	NA	0.0677008	-1.52175			TRUE
Dpp3	Dpp3.2074	21	NA	-8.00077	-1.52175			TRUE
Dpp3	Dpp3.402	21	NA	-1.97311	-1.52175			TRUE
Dpp3	Dpp3.597	21	NA	-1.53311	-1.52175			TRUE
Dpp3	Dpp3.762	21	NA	-1.37783	-1.52175			TRUE
Dpp3	Dpp3.963	21	NA	3.68659	-1.52175			FALSE
Dpp4	Dpp4.1454	21	NA	-15.9251	-0.0948293			TRUE
Dpp4	Dpp4.1547	21	NA	-2.82284	-0.0948293			TRUE
Dpp4	Dpp4.1701	21	NA	1.5319	-0.0948293			TRUE
Dpp4	Dpp4.2278	21	YES	10.0695	-0.0948293			TRUE
Dpp4	Dpp4.404	21	NA	0.577092	-0.0948293			TRUE
Dpp4	Dpp4.854	21	NA	2.43312	-0.0948293			TRUE
Dpp4	Dpp4.926	21	NA	3.47257	-0.0948293			FALSE
Dpp6	Dpp6.1043	21	NA	4.38986	0.156445			TRUE
Dpp6	Dpp6.1167	21	NA	2.2177	0.156445			TRUE
Dpp6	Dpp6.1761	21	NA	-2.06433	0.156445			TRUE
Dpp6	Dpp6.2219	21	NA	0.429927	0.156445			TRUE
Dpp6	Dpp6.2574	21	NA	-3.17733	0.156445			TRUE
Dpp6	Dpp6.3585V	21	NA	0.236106	0.156445			TRUE
Dpp6	Dpp6.971	21	NA	-0.936816	0.156445			FALSE
Dpp7	Dpp7.146	21	NA	-0.631182	0.0505363			TRUE
Dpp7	Dpp7.148	21	NA	1.61669	0.0505363			TRUE
Dpp7	Dpp7.1488	21	YES	NA	0.0505363			TRUE
Dpp7	Dpp7.1573	21	NA	-4.96064	0.0505363			TRUE
Dpp7	Dpp7.1644	21	NA	1.03263	0.0505363			TRUE
Dpp7	Dpp7.1645	21	NA	3.19518	0.0505363			TRUE
Dpp7	Dpp7.226	21	YES	NA	0.0505363			FALSE
Dpp8	Dpp8.3068	21	NA	3.75007	0.960005			TRUE
Dpp8	Dpp8.3112	21	NA	-0.694799	0.960005			TRUE
Dpp8	Dpp8.3120	21	NA	-2.69398	0.960005			TRUE
Dpp8	Dpp8.3778	21	NA	1.49284	0.960005			TRUE
Dpp8	Dpp8.4417	21	NA	3.66468	0.960005			TRUE
Dpp8	Dpp8.4613	21	NA	-0.209977	0.960005			TRUE
Dpp8	Dpp8.508	21	NA	1.4112	0.960005			FALSE
Dpp9	Dpp9.1594	21	NA	-2.42147	-0.231812			TRUE
Dpp9	Dpp9.1648	21	NA	-1.63981	-0.231812			TRUE
Dpp9	Dpp9.1936	21	NA	-0.238776	-0.231812			TRUE
Dpp9	Dpp9.2650	21	YES	-0.396385	-0.231812			TRUE
Dpp9	Dpp9.2856	21	NA	-0.247973	-0.231812			TRUE
Dpp9	Dpp9.3457	21	NA	1.8155	-0.231812			TRUE
Dpp9	Dpp9.820	21	YES	1.50623	-0.231812			FALSE
E030019B06Rik	E030019B06Rik.1045	21	NA	2.47588	2.05279			TRUE
E030019B06Rik	E030019B06Rik.1292	21	NA	3.11079	2.05279			TRUE
E030019B06Rik	E030019B06Rik.225	21	YES	3.63439	2.05279			TRUE
E030019B06Rik	E030019B06Rik.411	21	NA	0.600703	2.05279			TRUE
E030019B06Rik	E030019B06Rik.445	21	NA	0.924	2.05279			TRUE
E030019B06Rik	E030019B06Rik.603	21	NA	1.73564	2.05279			TRUE
E030019B06Rik	E030019B06Rik.841	21	NA	1.88815	2.05279			FALSE
Ece1	Ece1.1331	21	YES	-11.1071	-5.15623			TRUE
Ece1	Ece1.160	21	NA	3.50228	-5.15623			TRUE
Ece1	Ece1.2653	21	NA	-4.06817	-5.15623			TRUE
Ece1	Ece1.3114	21	YES	-18.617	-5.15623			TRUE
Ece1	Ece1.3311	21	NA	-5.5131	-5.15623			TRUE
Ece1	Ece1.3817	21	NA	-1.83833	-5.15623			TRUE
Ece1	Ece1.985	21	NA	1.54772	-5.15623			FALSE
Ece2	Ece2.1048V	21	NA	1.67243	2.79451			TRUE
Ece2	Ece2.1549V	22	NA	-0.447729	2.79451			TRUE
Ece2	Ece2.3663V	22	NA	7.15883	2.79451			FALSE
Ecel1	Ecel1.1212	22	YES	3.70841	0.710095			TRUE
Ecel1	Ecel1.1332	22	NA	5.38463	0.710095			TRUE
Ecel1	Ecel1.1551	22	NA	-10.6847	0.710095			TRUE
Ecel1	Ecel1.1962	22	NA	1.37967	0.710095			TRUE
Ecel1	Ecel1.1964	22	NA	0.491596	0.710095			TRUE
Ecel1	Ecel1.2008	22	NA	0.262095	0.710095			TRUE
Ecel1	Ecel1.2994	22	NA	4.42896	0.710095			FALSE
Eif3f	Eif3f.1244	22	NA	-1.86903	-3.73533			TRUE
Eif3f	Eif3f.1445	22	NA	-5.99779	-3.73533			TRUE
Eif3f	Eif3f.1453	22	YES	10.2474	-3.73533			TRUE
Eif3f	Eif3f.1456	22	YES	10.4276	-3.73533			TRUE
Eif3f	Eif3f.441	22	NA	-11.0076	-3.73533			TRUE
Eif3f	Eif3f.864	22	NA	-11.554	-3.73533			TRUE
Eif3f	Eif3f.995	22	NA	-16.3938	-3.73533			FALSE
Elane	Elane.517	22	NA	0.371705	-0.561273			TRUE
Elane	Elane.635	22	NA	-1.20692	-0.561273			TRUE
Elane	Elane.770	22	NA	-0.725983	-0.561273			TRUE
Elane	Elane.872	22	NA	-2.84621	-0.561273			TRUE
Elane	Elane.880	22	NA	-2.63816	-0.561273			TRUE
Elane	Elane.883	22	NA	3.67792	-0.561273			FALSE
Endou	Endou.2055	22	NA	8.15858	0.748318			TRUE
Endou	Endou.2072	22	NA	-1.80729	0.748318			TRUE
Endou	Endou.2109	22	NA	-1.17335	0.748318			TRUE
Endou	Endou.2281	22	NA	-0.998963	0.748318			TRUE
Endou	Endou.2366	22	NA	-0.437378	0.748318			FALSE
Enpep	Enpep.179	22	NA	2.41924	1.6388			TRUE
Enpep	Enpep.180	22	NA	2.77084	1.6388			TRUE
Enpep	Enpep.3261	22	NA	-0.665309	1.6388			TRUE
Enpep	Enpep.3266	22	NA	-3.32281	1.6388			TRUE
Enpep	Enpep.3553	22	NA	-3.15756	1.6388			TRUE
Enpep	Enpep.3874	22	YES	11.7884	1.6388			FALSE
Erap1	Erap1.140	22	NA	-2.08447	1.28985			TRUE
Erap1	Erap1.1574	22	NA	0.542309	1.28985			TRUE
Erap1	Erap1.1946	22	NA	3.45335	1.28985			TRUE
Erap1	Erap1.2751	22	YES	1.43602	1.28985			TRUE
Erap1	Erap1.2806	22	NA	2.15811	1.28985			TRUE
Erap1	Erap1.3845	22	NA	2.91847	1.28985			TRUE
Erap1	Erap1.3846	22	NA	0.605196	1.28985			FALSE
Ermp1	Ermp1.2366	22	NA	0.377118	1.04821			TRUE
Ermp1	Ermp1.3658	22	NA	1.31416	1.04821			TRUE
Ermp1	Ermp1.4356	22	NA	0.625395	1.04821			TRUE
Ermp1	Ermp1.4552	22	NA	5.55851	1.04821			TRUE
Ermp1	Ermp1.4988	22	NA	1.21582	1.04821			TRUE
Ermp1	Ermp1.5035	22	NA	3.30936	1.04821			TRUE
Ermp1	Ermp1.845	22	NA	-5.06292	1.04821			FALSE
Esd	Esd.1488	22	NA	5.25487	0.202518			TRUE
Esd	Esd.1511	22	NA	2.69243	0.202518			TRUE
Esd	Esd.1628	22	NA	0.0870302	0.202518			TRUE
Esd	Esd.1639	22	YES	NA	0.202518			TRUE
Esd	Esd.770	22	NA	-3.67722	0.202518			TRUE
Esd	Esd.843	22	NA	-3.34453	0.202518			FALSE
Espl1	Espl1.1644	22	NA	8.84171	1.58991			TRUE
Espl1	Espl1.2234	22	NA	-2.26004	1.58991			TRUE
Espl1	Espl1.2290	22	NA	2.95299	1.58991			TRUE
Espl1	Espl1.4490	22	NA	0.0423335	1.58991			TRUE
Espl1	Espl1.5941	22	NA	0.403154	1.58991			TRUE
Espl1	Espl1.6522	22	NA	-3.46896	1.58991			TRUE
Espl1	Espl1.972	22	NA	4.61817	1.58991			FALSE
F10	F10.1435	22	NA	4.53096	1.72113			TRUE
F10	F10.1915	22	YES	9.98011	1.72113			TRUE
F10	F10.1981	22	NA	-10.871	1.72113			TRUE
F10	F10.2011	22	NA	1.70802	1.72113			TRUE
F10	F10.2020	22	NA	3.08626	1.72113			TRUE
F10	F10.2424	22	NA	1.8924	1.72113			TRUE
F10	F10.476	22	YES	NA	1.72113			FALSE
F11	F11.106	22	NA	1.24049	2.77479			TRUE
F11	F11.190	22	NA	-2.35507	2.77479			TRUE
F11	F11.2165	22	NA	7.21969	2.77479			TRUE
F11	F11.2195	22	NA	6.86248	2.77479			TRUE
F11	F11.420	22	NA	0.879653	2.77479			TRUE
F11	F11.615	22	NA	-0.255222	2.77479			TRUE
F11	F11.795	22	NA	5.83152	2.77479			FALSE
F12	F12.133	22	NA	-1.7427	1.27352			TRUE
F12	F12.1798	22	NA	-2.52648	1.27352			TRUE
F12	F12.1802	22	NA	1.69514	1.27352			TRUE
F12	F12.1926	22	NA	4.3003	1.27352			TRUE
F12	F12.456	22	NA	3.42941	1.27352			TRUE
F12	F12.458	22	NA	2.02315	1.27352			TRUE
F12	F12.766	22	NA	1.7358	1.27352			FALSE
F2	F2.1294	22	NA	3.43602	4.71704			TRUE
F2	F2.1519	22	YES	-2.39185	4.71704			TRUE
F2	F2.1615	22	NA	3.30657	4.71704			TRUE
F2	F2.1673	22	YES	19.0366	4.71704			TRUE
F2	F2.1808	22	NA	3.45906	4.71704			TRUE
F2	F2.1913	22	NA	3.16238	4.71704			TRUE
F2	F2.1940	22	NA	3.0105	4.71704			FALSE
F7	F7.1423	22	NA	-2.12916	2.85399			TRUE
F7	F7.15	22	YES	-5.79405	2.85399			TRUE
F7	F7.1819	22	NA	5.25253	2.85399			TRUE
F7	F7.381	22	YES	0.990518	2.85399			TRUE
F7	F7.409	22	NA	3.92253	2.85399			TRUE
F7	F7.561	22	YES	14.8816	2.85399			FALSE
F8	F8.2989	22	NA	5.83859	1.2903			TRUE
F8	F8.3134	22	NA	0.0470701	1.2903			TRUE
F8	F8.4028	22	YES	5.45245	1.2903			TRUE
F8	F8.4886	22	NA	3.53225	1.2903			TRUE
F8	F8.5474	22	NA	-4.22267	1.2903			TRUE
F8	F8.5846	22	NA	-0.590997	1.2903			TRUE
F8	F8.6623	22	NA	-1.02459	1.2903			FALSE
F9	F9.1473	22	NA	0.193578	0.587844			TRUE
F9	F9.1559	22	NA	0.562228	0.587844			TRUE
F9	F9.1603	22	NA	-1.16184	0.587844			TRUE
F9	F9.1604	22	NA	5.11023	0.587844			TRUE
F9	F9.2085	22	NA	2.95901	0.587844			TRUE
F9	F9.416	22	NA	-0.978032	0.587844			TRUE
F9	F9.885	22	NA	-2.57027	0.587844			FALSE
Fam105b	Fam105b.1019	22	NA	0.747101	-0.776365			TRUE
Fam105b	Fam105b.1262	22	NA	-0.0963368	-0.776365			TRUE
Fam105b	Fam105b.1285	22	NA	-1.4489	-0.776365			TRUE
Fam105b	Fam105b.1286	22	NA	-0.0694254	-0.776365			TRUE
Fam105b	Fam105b.252	22	NA	-4.5892	-0.776365			TRUE
Fam105b	Fam105b.539	22	NA	-0.473521	-0.776365			TRUE
Fam105b	Fam105b.554	22	NA	0.495727	-0.776365			FALSE
Fam111a	Fam111a.1107	22	NA	2.0223	1.45836			TRUE
Fam111a	Fam111a.2181	22	NA	1.78621	1.45836			TRUE
Fam111a	Fam111a.3718	22	NA	-0.472199	1.45836			TRUE
Fam111a	Fam111a.3799	22	NA	2.49714	1.45836			FALSE
Fap	Fap.1328	22	NA	0.0882268	1.77463			TRUE
Fap	Fap.1432	22	NA	1.94012	1.77463			TRUE
Fap	Fap.1588	22	NA	-0.00285315	1.77463			TRUE
Fap	Fap.1679	22	NA	8.26745	1.77463			TRUE
Fap	Fap.2021	22	NA	0.377384	1.77463			TRUE
Fap	Fap.2719	22	NA	-1.02056	1.77463			TRUE
Fap	Fap.722	22	NA	2.77267	1.77463			FALSE
Folh1	Folh1.1874	22	NA	3.3193	1.26319			TRUE
Folh1	Folh1.2211	22	NA	1.30064	1.26319			TRUE
Folh1	Folh1.2429	22	NA	5.4443	1.26319			TRUE
Folh1	Folh1.2657V	22	NA	-4.27833	1.26319			TRUE
Folh1	Folh1.427	22	NA	-0.524278	1.26319			TRUE
Folh1	Folh1.497	22	NA	1.81975	1.26319			TRUE
Folh1	Folh1.981	22	NA	1.76097	1.26319			FALSE
Furin	Furin.1470	22	NA	2.85922	0.954364			TRUE
Furin	Furin.1777	22	NA	1.05873	0.954364			TRUE
Furin	Furin.2098	22	NA	-8.55746	0.954364			TRUE
Furin	Furin.3271	22	NA	8.51975	0.954364			TRUE
Furin	Furin.3625	22	NA	1.1552	0.954364			TRUE
Furin	Furin.3665	22	NA	0.0940913	0.954364			TRUE
Furin	Furin.4272	22	NA	1.55102	0.954364			FALSE
Ggh	Ggh.1022	22	NA	3.84166	2.62345			TRUE
Ggh	Ggh.1152	22	YES	NA	2.62345			TRUE
Ggh	Ggh.418	22	NA	-0.269025	2.62345			TRUE
Ggh	Ggh.570	22	NA	0.150439	2.62345			TRUE
Ggh	Ggh.575	22	NA	4.27977	2.62345			TRUE
Ggh	Ggh.622	22	YES	NA	2.62345			TRUE
Ggh	Ggh.718	22	NA	5.1144	2.62345			FALSE
Ggt1	Ggt1.1107	22	NA	-0.0572974	2.27089			TRUE
Ggt1	Ggt1.1108	22	NA	1.50241	2.27089			TRUE
Ggt1	Ggt1.1247	22	YES	-0.0107226	2.27089			TRUE
Ggt1	Ggt1.1618	22	NA	-1.50851	2.27089			TRUE
Ggt1	Ggt1.191	22	NA	4.65287	2.27089			TRUE
Ggt1	Ggt1.517	22	YES	13.4601	2.27089			TRUE
Ggt1	Ggt1.604	22	NA	-2.14259	2.27089			FALSE
Ggt5	Ggt5.1604	22	NA	3.34007	4.78308			TRUE
Ggt5	Ggt5.3115	22	YES	22.9384	4.78308			TRUE
Ggt5	Ggt5.3256	22	NA	-2.50507	4.78308			TRUE
Ggt5	Ggt5.3259	22	NA	1.91351	4.78308			TRUE
Ggt5	Ggt5.4029	22	NA	0.309624	4.78308			TRUE
Ggt5	Ggt5.4076	22	NA	2.70201	4.78308			FALSE
Ggt6	Ggt6.111	22	NA	2.88929	0.817734			TRUE
Ggt6	Ggt6.1205	22	NA	4.27147	0.817734			TRUE
Ggt6	Ggt6.1695	22	NA	-3.98415	0.817734			TRUE
Ggt6	Ggt6.171	22	NA	2.63707	0.817734			TRUE
Ggt6	Ggt6.1783	22	NA	4.1544	0.817734			TRUE
Ggt6	Ggt6.211	22	NA	1.39194	0.817734			TRUE
Ggt6	Ggt6.808	22	NA	-5.63589	0.817734			FALSE
Ggt7	Ggt7.1091	22	NA	3.78489	3.01819			TRUE
Ggt7	Ggt7.1093	22	NA	4.26355	3.01819			TRUE
Ggt7	Ggt7.1769	22	NA	4.73259	3.01819			TRUE
Ggt7	Ggt7.1872	22	NA	3.00324	3.01819			TRUE
Ggt7	Ggt7.2429	22	NA	6.83077	3.01819			TRUE
Ggt7	Ggt7.2430	22	NA	4.2389	3.01819			TRUE
Ggt7	Ggt7.419	22	YES	-5.72664	3.01819			FALSE
Gm10334	Gm10334.121	22	NA	-4.81259	1.21604			TRUE
Gm10334	Gm10334.22	22	NA	3.55705	1.21604			TRUE
Gm10334	Gm10334.3	22	NA	1.06642	1.21604			TRUE
Gm10334	Gm10334.346	22	NA	5.0533	1.21604			FALSE
Gm13011	Gm13011.252	22	NA	-7.13709	-0.590549			TRUE
Gm13011	Gm13011.650	22	NA	4.21966	-0.590549			TRUE
Gm13011	Gm13011.655	22	NA	0.811127	-0.590549			TRUE
Gm13011	Gm13011.808	22	NA	-0.255884	-0.590549			FALSE
Gm2663	Gm2663.26	22	NA	2.38132	2.38132			FALSE
Gm4787	Gm4787.1169	22	YES	-1.36656	1.60596			TRUE
Gm4787	Gm4787.1997	22	NA	6.3416	1.60596			TRUE
Gm4787	Gm4787.2374	22	NA	2.4129	1.60596			TRUE
Gm4787	Gm4787.2419	22	NA	-0.886803	1.60596			TRUE
Gm4787	Gm4787.701	22	NA	2.86715	1.60596			TRUE
Gm4787	Gm4787.740	22	NA	0.229869	1.60596			TRUE
Gm4787	Gm4787.905	22	NA	1.64356	1.60596			FALSE
Gm5077	Gm5077.1619	22	NA	3.35432	3.56447			TRUE
Gm5077	Gm5077.1917	22	YES	3.41523	3.56447			TRUE
Gm5077	Gm5077.2550	22	YES	11.4107	3.56447			TRUE
Gm5077	Gm5077.415	22	YES	1.45427	3.56447			TRUE
Gm5077	Gm5077.447	22	NA	2.97632	3.56447			TRUE
Gm5077	Gm5077.448	22	NA	3.96505	3.56447			TRUE
Gm5077	Gm5077.453	22	NA	-1.6246	3.56447			FALSE
Gm5346	Gm5346.1163	22	NA	-10.7633	0.877065			TRUE
Gm5346	Gm5346.1385	22	NA	1.40769	0.877065			TRUE
Gm5346	Gm5346.1564	22	NA	-3.86005	0.877065			TRUE
Gm5346	Gm5346.215	22	NA	9.5298	0.877065			TRUE
Gm5346	Gm5346.966	22	YES	7.48417	0.877065			TRUE
Gm5346	Gm5346.975	22	NA	1.46405	0.877065			FALSE
Gm5347	Gm5347.1124	22	NA	-1.58955	1.46582			TRUE
Gm5347	Gm5347.1995	22	NA	2.57167	1.46582			TRUE
Gm5347	Gm5347.67	22	NA	1.30336	1.46582			TRUE
Gm5347	Gm5347.89	22	NA	2.22601	1.46582			TRUE
Gm5347	Gm5347.895	22	NA	1.49638	1.46582			TRUE
Gm5347	Gm5347.911	22	NA	2.39821	1.46582			TRUE
Gm5347	Gm5347.936	22	NA	1.85465	1.46582			FALSE
Gm5409	Gm5409.144V	22	NA	4.88804	1.51267			TRUE
Gm5409	Gm5409.26V	22	NA	1.12889	1.51267			TRUE
Gm5409	Gm5409.29V	22	NA	-2.25	1.51267			TRUE
Gm5409	Gm5409.525V	22	NA	0.821754	1.51267			TRUE
Gm5409	Gm5409.526V	22	NA	2.16206	1.51267			TRUE
Gm5409	Gm5409.527V	22	NA	2.32527	1.51267			FALSE
Gm5415	Gm5415.1028	22	NA	-6.80291	0.071331			TRUE
Gm5415	Gm5415.1295	22	NA	2.96436	0.071331			TRUE
Gm5415	Gm5415.1973	22	NA	3.34928	0.071331			TRUE
Gm5415	Gm5415.259	22	NA	0.575052	0.071331			TRUE
Gm5415	Gm5415.3517	22	NA	2.37873	0.071331			TRUE
Gm5415	Gm5415.3554	22	NA	8.89218	0.071331			TRUE
Gm5415	Gm5415.3562	22	NA	0.811142	0.071331			TRUE
Gm5415	Gm5415.47	22	NA	-8.39425	0.071331			TRUE
Gm5415	Gm5415.525	22	NA	-1.14313	0.071331			TRUE
Gm5415	Gm5415.643	22	NA	-1.91715	0.071331			FALSE
Gm5771	Gm5771.344	22	NA	1.33597	0.0573236			TRUE
Gm5771	Gm5771.345	22	NA	1.30475	0.0573236			TRUE
Gm5771	Gm5771.781	22	NA	-0.28894	0.0573236			TRUE
Gm5771	Gm5771.785	22	NA	-1.49274	0.0573236			TRUE
Gm5771	Gm5771.786	22	NA	-1.79947	0.0573236			TRUE
Gm5771	Gm5771.799	22	NA	1.28437	0.0573236			FALSE
Gzma	Gzma.127	22	NA	2.38247	1.69665			TRUE
Gzma	Gzma.159	22	NA	-0.92617	1.69665			TRUE
Gzma	Gzma.296	22	NA	-0.221147	1.69665			TRUE
Gzma	Gzma.301	22	NA	3.4743	1.69665			TRUE
Gzma	Gzma.334	22	NA	-0.373385	1.69665			TRUE
Gzma	Gzma.445	22	NA	-6.71016	1.69665			TRUE
Gzma	Gzma.831	22	YES	14.2507	1.69665			FALSE
Gzmb	Gzmb.1133	22	NA	-0.100697	3.68968			TRUE
Gzmb	Gzmb.1286	22	NA	0.779188	3.68968			TRUE
Gzmb	Gzmb.1289	22	NA	2.25298	3.68968			TRUE
Gzmb	Gzmb.1332	22	NA	5.73043	3.68968			TRUE
Gzmb	Gzmb.300	22	NA	0.0925668	3.68968			TRUE
Gzmb	Gzmb.500	22	NA	8.10406	3.68968			TRUE
Gzmb	Gzmb.800	22	NA	8.96924	3.68968			FALSE
Gzmc	Gzmc.179	22	NA	1.29154	2.71967			TRUE
Gzmc	Gzmc.258	22	YES	NA	2.71967			TRUE
Gzmc	Gzmc.394	22	NA	-0.997515	2.71967			TRUE
Gzmc	Gzmc.622	22	NA	0.10247	2.71967			TRUE
Gzmc	Gzmc.692	22	YES	16.3383	2.71967			TRUE
Gzmc	Gzmc.787	22	NA	-0.33171	2.71967			TRUE
Gzmc	Gzmc.814	22	NA	-0.0850971	2.71967			FALSE
Gzmd	Gzmd.288	22	NA	1.31732	2.72142			TRUE
Gzmd	Gzmd.392	22	NA	1.44925	2.72142			TRUE
Gzmd	Gzmd.418	22	NA	6.81382	2.72142			TRUE
Gzmd	Gzmd.765	22	NA	2.50216	2.72142			TRUE
Gzmd	Gzmd.813	22	NA	5.12354	2.72142			TRUE
Gzmd	Gzmd.916	22	NA	-0.8776	2.72142			FALSE
Gzme	Gzme.186	22	NA	0.509761	-0.244621			TRUE
Gzme	Gzme.187	22	NA	-2.36083	-0.244621			TRUE
Gzme	Gzme.221	22	NA	1.57336	-0.244621			TRUE
Gzme	Gzme.389	22	NA	3.76927	-0.244621			TRUE
Gzme	Gzme.519	22	NA	-0.788499	-0.244621			TRUE
Gzme	Gzme.606	22	NA	-4.17079	-0.244621			FALSE
Gzmf	Gzmf.202	22	NA	10.0696	3.00607			TRUE
Gzmf	Gzmf.370	22	NA	-0.469716	3.00607			TRUE
Gzmf	Gzmf.624	22	YES	-0.155523	3.00607			TRUE
Gzmf	Gzmf.673	22	NA	1.50216	3.00607			TRUE
Gzmf	Gzmf.862	22	NA	2.6929	3.00607			TRUE
Gzmf	Gzmf.867	22	NA	4.39696	3.00607			FALSE
Gzmg	Gzmg.239	22	YES	52.9348	10.1017			TRUE
Gzmg	Gzmg.343	22	NA	2.36139	10.1017			TRUE
Gzmg	Gzmg.373	22	NA	-0.172135	10.1017			TRUE
Gzmg	Gzmg.375	22	NA	0.37588	10.1017			TRUE
Gzmg	Gzmg.376	22	NA	0.559243	10.1017			TRUE
Gzmg	Gzmg.770	22	NA	4.55079	10.1017			FALSE
Gzmk	Gzmk.521	22	NA	5.09545	2.49515			TRUE
Gzmk	Gzmk.522	22	NA	3.77957	2.49515			TRUE
Gzmk	Gzmk.55V	22	NA	1.78471	2.49515			TRUE
Gzmk	Gzmk.584	22	NA	-0.180937	2.49515			TRUE
Gzmk	Gzmk.60V	22	NA	0.624393	2.49515			TRUE
Gzmk	Gzmk.971	22	NA	6.39613	2.49515			TRUE
Gzmk	Gzmk.992	22	NA	-0.0332474	2.49515			FALSE
Gzmm	Gzmm.1264	22	NA	-0.0782114	0.547641			TRUE
Gzmm	Gzmm.156	22	NA	3.56761	0.547641			TRUE
Gzmm	Gzmm.236	22	NA	6.11778	0.547641			TRUE
Gzmm	Gzmm.237	22	NA	2.4264	0.547641			TRUE
Gzmm	Gzmm.238	22	NA	0.670086	0.547641			TRUE
Gzmm	Gzmm.763	22	YES	-9.41782	0.547641			FALSE
Gzmn	Gzmn.209	22	NA	3.17084	-0.282298			TRUE
Gzmn	Gzmn.220	22	NA	6.54518	-0.282298			TRUE
Gzmn	Gzmn.251	22	YES	NA	-0.282298			TRUE
Gzmn	Gzmn.417	22	NA	-4.41895	-0.282298			TRUE
Gzmn	Gzmn.419	22	NA	-1.56258	-0.282298			TRUE
Gzmn	Gzmn.605	22	NA	-4.12205	-0.282298			TRUE
Gzmn	Gzmn.636	22	NA	-1.30624	-0.282298			FALSE
H13	H13.310	22	YES	1.8827	-3.48512			TRUE
H13	H13.314	22	YES	4.72812	-3.48512			TRUE
H13	H13.423	22	NA	-6.09316	-3.48512			TRUE
H13	H13.5	23	YES	-3.15111	-3.48512			TRUE
H13	H13.6	23	YES	-14.0742	-3.48512			TRUE
H13	H13.7	23	NA	-4.20305	-3.48512			FALSE
Habp2	Habp2.1281	23	NA	-2.13469	-2.31261			TRUE
Habp2	Habp2.1308	23	NA	-9.19629	-2.31261			TRUE
Habp2	Habp2.1349	23	NA	-6.27906	-2.31261			TRUE
Habp2	Habp2.1365	23	NA	3.4856	-2.31261			TRUE
Habp2	Habp2.1371	23	NA	0.757908	-2.31261			TRUE
Habp2	Habp2.2273	23	NA	-1.77426	-2.31261			TRUE
Habp2	Habp2.723	23	NA	-1.0475	-2.31261			FALSE
Hgf	Hgf.1526	23	NA	-2.23208	0.294165			TRUE
Hgf	Hgf.1533	23	NA	2.5637	0.294165			TRUE
Hgf	Hgf.1644	23	NA	-0.545056	0.294165			TRUE
Hgf	Hgf.1706	23	NA	0.289181	0.294165			TRUE
Hgf	Hgf.2019	23	NA	1.17915	0.294165			TRUE
Hgf	Hgf.2371	23	NA	-4.22052	0.294165			TRUE
Hgf	Hgf.962	23	NA	5.02479	0.294165			FALSE
Hgfac	Hgfac.1492	23	NA	-3.65983	-2.45578			TRUE
Hgfac	Hgfac.1540	23	NA	-4.39138	-2.45578			TRUE
Hgfac	Hgfac.2041	23	NA	0.153557	-2.45578			TRUE
Hgfac	Hgfac.629	23	NA	-0.629962	-2.45578			TRUE
Hgfac	Hgfac.630	23	NA	-0.652636	-2.45578			TRUE
Hgfac	Hgfac.866	23	NA	-5.55444	-2.45578			FALSE
Hp	Hp.226	23	NA	2.05442	-1.77429			TRUE
Hp	Hp.311	23	NA	-0.387724	-1.77429			TRUE
Hp	Hp.743	23	YES	2.12161	-1.77429			TRUE
Hp	Hp.837	23	NA	-2.22495	-1.77429			TRUE
Hp	Hp.842	23	NA	-0.844396	-1.77429			TRUE
Hp	Hp.858	23	YES	-16.0864	-1.77429			TRUE
Hp	Hp.909	23	NA	2.94746	-1.77429			FALSE
Hpn	Hpn.1283	23	YES	NA	-1.48757			TRUE
Hpn	Hpn.1699	23	NA	1.52971	-1.48757			TRUE
Hpn	Hpn.1701	23	NA	-2.2708	-1.48757			TRUE
Hpn	Hpn.367	23	YES	NA	-1.48757			TRUE
Hpn	Hpn.574	23	NA	-3.19345	-1.48757			TRUE
Hpn	Hpn.917	23	YES	-1.42035	-1.48757			TRUE
Hpn	Hpn.975	23	NA	-2.08295	-1.48757			FALSE
Htra1	Htra1.1123	23	NA	-3.77581	-2.74552			TRUE
Htra1	Htra1.1466	23	NA	-0.943531	-2.74552			TRUE
Htra1	Htra1.1640	23	NA	-2.37639	-2.74552			TRUE
Htra1	Htra1.1797	23	NA	4.0368	-2.74552			TRUE
Htra1	Htra1.1896	23	NA	-2.77353	-2.74552			TRUE
Htra1	Htra1.609	23	YES	-10.6406	-2.74552			TRUE
Htra1	Htra1.746	23	YES	NA	-2.74552			FALSE
Htra2	Htra2.1247	23	NA	-1.84407	-0.340303			TRUE
Htra2	Htra2.1249	23	NA	-0.495072	-0.340303			TRUE
Htra2	Htra2.1250	23	NA	-1.96016	-0.340303			TRUE
Htra2	Htra2.1255V	23	NA	1.72927	-0.340303			TRUE
Htra2	Htra2.1283	23	NA	2.98735	-0.340303			TRUE
Htra2	Htra2.997	23	NA	-2.45914	-0.340303			FALSE
Htra3	Htra3.1129	23	YES	NA	-2.16267			TRUE
Htra3	Htra3.1140	23	NA	-0.347259	-2.16267			TRUE
Htra3	Htra3.1311	23	YES	-4.97761	-2.16267			TRUE
Htra3	Htra3.1335	23	NA	-1.97053	-2.16267			TRUE
Htra3	Htra3.280	23	YES	0.407539	-2.16267			TRUE
Htra3	Htra3.860	23	YES	-3.95766	-2.16267			TRUE
Htra3	Htra3.861	23	NA	-2.1305	-2.16267			FALSE
Htra4	Htra4.1179	23	NA	-5.5054	-2.14221			TRUE
Htra4	Htra4.1512	23	NA	-12.5833	-2.14221			TRUE
Htra4	Htra4.1519	23	NA	3.48322	-2.14221			TRUE
Htra4	Htra4.1893V	23	NA	0.979829	-2.14221			TRUE
Htra4	Htra4.1952V	23	NA	-4.98551	-2.14221			TRUE
Htra4	Htra4.2122V	23	NA	0.51725	-2.14221			TRUE
Htra4	Htra4.593	23	NA	3.09841	-2.14221			FALSE
Ide	Ide.2271	23	NA	-0.502016	-3.94792			TRUE
Ide	Ide.2654	23	NA	3.79289	-3.94792			TRUE
Ide	Ide.3229	23	NA	-4.54583	-3.94792			TRUE
Ide	Ide.3868	23	NA	-4.98095	-3.94792			TRUE
Ide	Ide.4780	23	YES	-10.7343	-3.94792			TRUE
Ide	Ide.844	23	NA	-2.3783	-3.94792			TRUE
Ide	Ide.934	23	NA	-8.28695	-3.94792			FALSE
Ihh	Ihh.1831	23	NA	-0.993963	-4.57402			TRUE
Ihh	Ihh.1938	23	NA	-6.88991	-4.57402			TRUE
Ihh	Ihh.2231	23	YES	-7.03494	-4.57402			TRUE
Ihh	Ihh.2396	23	NA	-4.9057	-4.57402			TRUE
Ihh	Ihh.2398	23	NA	-3.96783	-4.57402			TRUE
Ihh	Ihh.2401	23	NA	-3.65179	-4.57402			FALSE
Immp1l	Immp1l.422	23	NA	4.52259	1.43504			TRUE
Immp1l	Immp1l.446	23	NA	0.858075	1.43504			TRUE
Immp1l	Immp1l.603	23	NA	4.9528	1.43504			TRUE
Immp1l	Immp1l.708	23	NA	-0.634328	1.43504			TRUE
Immp1l	Immp1l.855	23	NA	-0.6831	1.43504			TRUE
Immp1l	Immp1l.856	23	NA	-0.40578	1.43504			FALSE
Immp2l	Immp2l.1019	23	NA	1.70393	2.13101			TRUE
Immp2l	Immp2l.1052	23	NA	3.46014	2.13101			TRUE
Immp2l	Immp2l.1053	23	NA	4.0924	2.13101			TRUE
Immp2l	Immp2l.420	23	NA	6.66607	2.13101			TRUE
Immp2l	Immp2l.511	23	NA	-0.685323	2.13101			TRUE
Immp2l	Immp2l.512	23	NA	-0.205841	2.13101			TRUE
Immp2l	Immp2l.76	23	NA	-0.114293	2.13101			FALSE
Josd1	Josd1.1275	23	NA	-2.74639	-3.96464			TRUE
Josd1	Josd1.1341	23	NA	-7.46475	-3.96464			TRUE
Josd1	Josd1.2457	23	NA	-2.16929	-3.96464			TRUE
Josd1	Josd1.3131	23	NA	-9.33041	-3.96464			TRUE
Josd1	Josd1.751	23	NA	-2.51963	-3.96464			TRUE
Josd1	Josd1.752	23	NA	-4.44073	-3.96464			TRUE
Josd1	Josd1.835	23	NA	0.918711	-3.96464			FALSE
Josd2	Josd2.156	23	YES	-11.114	-1.30971			TRUE
Josd2	Josd2.319	23	NA	-0.551397	-1.30971			TRUE
Josd2	Josd2.614	23	NA	4.97787	-1.30971			TRUE
Josd2	Josd2.616	23	NA	3.33826	-1.30971			TRUE
Josd2	Josd2.903	23	NA	-4.53834	-1.30971			TRUE
Josd2	Josd2.905	23	NA	-1.9256	-1.30971			TRUE
Josd2	Josd2.908	23	NA	0.645207	-1.30971			FALSE
Kel	Kel.1284	23	NA	0.531319	1.95502			TRUE
Kel	Kel.1680	23	NA	5.31079	1.95502			TRUE
Kel	Kel.1687	23	NA	2.3271	1.95502			TRUE
Kel	Kel.1690	23	NA	2.50672	1.95502			TRUE
Kel	Kel.1716	23	NA	-0.227621	1.95502			TRUE
Kel	Kel.934	23	NA	1.28179	1.95502			FALSE
Klk1	Klk1.234	23	NA	0.0968319	-0.726482			TRUE
Klk1	Klk1.377	23	NA	-1.33613	-0.726482			TRUE
Klk1	Klk1.525	23	NA	3.79976	-0.726482			TRUE
Klk1	Klk1.769	23	NA	-4.94078	-0.726482			TRUE
Klk1	Klk1.770	23	NA	-3.89867	-0.726482			TRUE
Klk1	Klk1.836	23	NA	1.92009	-0.726482			FALSE
Klk10	Klk10.1320	23	NA	2.05804	-1.72855			TRUE
Klk10	Klk10.1328	23	NA	-1.70449	-1.72855			TRUE
Klk10	Klk10.382	23	NA	-0.39871	-1.72855			TRUE
Klk10	Klk10.668	23	NA	6.15424	-1.72855			TRUE
Klk10	Klk10.670	23	YES	-3.32334	-1.72855			TRUE
Klk10	Klk10.910	23	NA	-1.2431	-1.72855			TRUE
[truncated: 2,350 more rows]
[truncated: 1 more columns]

## Sheet: Table 1C SO PyMG-TA Normoxia
Protease	X	Pool.No.	onlyoneR	AvSSMD*	AvSSMD/Protease			Number of proteases
1700074P13Rik	1700074P13Rik.1240	16	NA	-0.774497	0.292299			TRUE
1700074P13Rik	1700074P13Rik.1367	16	NA	0.378696	0.292299			TRUE
1700074P13Rik	1700074P13Rik.1373	16	NA	2.06297	0.292299			TRUE
1700074P13Rik	1700074P13Rik.417	16	NA	0.572095	0.292299			TRUE
1700074P13Rik	1700074P13Rik.522	16	NA	-0.0887641	0.292299			TRUE
1700074P13Rik	1700074P13Rik.714	16	NA	-1.23009	0.292299			TRUE
1700074P13Rik	1700074P13Rik.802	16	NA	1.12568	0.292299			FALSE
1810009J06Rik	1810009J06Rik.405	16	NA	-4.36049	-1.53034			TRUE
1810009J06Rik	1810009J06Rik.64	16	NA	-3.07934	-1.53034			TRUE
1810009J06Rik	1810009J06Rik.707	16	NA	-1.94586	-1.53034			TRUE
1810009J06Rik	1810009J06Rik.774	16	NA	0.413444	-1.53034			TRUE
1810009J06Rik	1810009J06Rik.790	16	NA	-4.07339	-1.53034			TRUE
1810009J06Rik	1810009J06Rik.816	16	NA	3.27507	-1.53034			TRUE
1810009J06Rik	1810009J06Rik.819	16	NA	-0.941781	-1.53034			FALSE
2010111I01Rik	2010111I01Rik.162V	16	NA	0.116804	-0.740678			TRUE
2010111I01Rik	2010111I01Rik.1924V	16	YES	NA	-0.740678			TRUE
2010111I01Rik	2010111I01Rik.2739V2	16	NA	-1.16467	-0.740678			TRUE
2010111I01Rik	2010111I01Rik.3396V2	16	NA	-3.00125	-0.740678			TRUE
2010111I01Rik	2010111I01Rik.409V	16	NA	-1.33625	-0.740678			TRUE
2010111I01Rik	2010111I01Rik.410V	16	NA	1.68198	-0.740678			FALSE
2210010C04Rik	2210010C04Rik.1093	16	NA	-0.172594	-1.76291			TRUE
2210010C04Rik	2210010C04Rik.1177	16	NA	-8.26526	-1.76291			TRUE
2210010C04Rik	2210010C04Rik.1274	16	NA	-0.244437	-1.76291			TRUE
2210010C04Rik	2210010C04Rik.348	16	NA	-0.534305	-1.76291			TRUE
2210010C04Rik	2210010C04Rik.640	16	NA	-4.2032	-1.76291			TRUE
2210010C04Rik	2210010C04Rik.899	16	NA	1.81341	-1.76291			TRUE
2210010C04Rik	2210010C04Rik.998	16	NA	-0.733989	-1.76291			FALSE
4833403I15Rik	4833403I15Rik.1135	16	YES	-1.556	-0.960973			TRUE
4833403I15Rik	4833403I15Rik.1951	16	YES	-4.90704	-0.960973			TRUE
4833403I15Rik	4833403I15Rik.2757	16	NA	0.0692484	-0.960973			TRUE
4833403I15Rik	4833403I15Rik.2758	16	NA	0.86717	-0.960973			TRUE
4833403I15Rik	4833403I15Rik.3027	16	YES	-0.359461	-0.960973			TRUE
4833403I15Rik	4833403I15Rik.3198	16	NA	-2.77801	-0.960973			TRUE
4833403I15Rik	4833403I15Rik.774	16	YES	1.93728	-0.960973			FALSE
4930444G20Rik	4930444G20Rik.1165	16	NA	0.535932	-0.544107			TRUE
4930444G20Rik	4930444G20Rik.1372	16	NA	-2.34236	-0.544107			TRUE
4930444G20Rik	4930444G20Rik.1558	16	NA	-1.44006	-0.544107			TRUE
4930444G20Rik	4930444G20Rik.417	16	YES	0.671501	-0.544107			TRUE
4930444G20Rik	4930444G20Rik.546	16	NA	-1.95157	-0.544107			TRUE
4930444G20Rik	4930444G20Rik.618	16	NA	-0.278773	-0.544107			TRUE
4930444G20Rik	4930444G20Rik.619	16	NA	0.996584	-0.544107			FALSE
4930486L24Rik	4930486L24Rik.1033	16	NA	-1.06599	-1.06986			TRUE
4930486L24Rik	4930486L24Rik.1228	16	NA	-1.44137	-1.06986			TRUE
4930486L24Rik	4930486L24Rik.174	16	NA	-0.609703	-1.06986			TRUE
4930486L24Rik	4930486L24Rik.255	16	NA	0.395756	-1.06986			TRUE
4930486L24Rik	4930486L24Rik.318	16	NA	-5.82864	-1.06986			TRUE
4930486L24Rik	4930486L24Rik.542	16	NA	-0.0169705	-1.06986			TRUE
4930486L24Rik	4930486L24Rik.861	16	NA	1.07792	-1.06986			FALSE
9630033F20Rik	9630033F20Rik.1091	31	YES	1.53861	-1.90816			TRUE
9630033F20Rik	9630033F20Rik.1313	31	NA	-9.70201	-1.90816			TRUE
9630033F20Rik	9630033F20Rik.1319	31	NA	0.826892	-1.90816			TRUE
9630033F20Rik	9630033F20Rik.2714	31	NA	-0.769759	-1.90816			TRUE
9630033F20Rik	9630033F20Rik.3089	31	YES	3.0471	-1.90816			TRUE
9630033F20Rik	9630033F20Rik.476	31	NA	-5.32999	-1.90816			TRUE
9630033F20Rik	9630033F20Rik.477	31	NA	-2.96797	-1.90816			FALSE
Abhd10	Abhd10.1348	16	NA	3.14371	0.624266			TRUE
Abhd10	Abhd10.1353	16	NA	-1.63067	0.624266			TRUE
Abhd10	Abhd10.1807	16	YES	-0.413038	0.624266			TRUE
Abhd10	Abhd10.191	16	NA	-0.0106505	0.624266			TRUE
Abhd10	Abhd10.197	16	NA	0.278676	0.624266			TRUE
Abhd10	Abhd10.616	16	NA	0.855537	0.624266			TRUE
Abhd10	Abhd10.683	16	NA	2.14629	0.624266			FALSE
Abhd12b	Abhd12b.190	16	NA	-3.00071	-0.73547			TRUE
Abhd12b	Abhd12b.191V	16	NA	0.675545	-0.73547			TRUE
Abhd12b	Abhd12b.205V	16	NA	0.59842	-0.73547			TRUE
Abhd12b	Abhd12b.451	16	NA	-3.42809	-0.73547			TRUE
Abhd12b	Abhd12b.479	16	NA	-0.331782	-0.73547			TRUE
Abhd12b	Abhd12b.598	16	NA	1.07381	-0.73547			FALSE
Abhd17b	Abhd17b.1408	16	NA	1.58994	1.88656			TRUE
Abhd17b	Abhd17b.1409	16	NA	3.11606	1.88656			TRUE
Abhd17b	Abhd17b.1550	16	NA	-0.189565	1.88656			TRUE
Abhd17b	Abhd17b.1918	16	NA	-0.194431	1.88656			TRUE
Abhd17b	Abhd17b.2395	16	NA	0.381107	1.88656			TRUE
Abhd17b	Abhd17b.2397	16	YES	6.03412	1.88656			TRUE
Abhd17b	Abhd17b.538	16	NA	2.46872	1.88656			FALSE
Abhd17c	Abhd17c.1705	16	NA	0.850444	-0.120917			TRUE
Abhd17c	Abhd17c.1780	17	NA	1.31024	-0.120917			TRUE
Abhd17c	Abhd17c.1795	17	NA	1.04178	-0.120917			TRUE
Abhd17c	Abhd17c.1998	17	NA	0.675761	-0.120917			TRUE
Abhd17c	Abhd17c.2130	17	NA	-3.59014	-0.120917			TRUE
Abhd17c	Abhd17c.2198	17	NA	-1.29214	-0.120917			TRUE
Abhd17c	Abhd17c.789	17	NA	0.157641	-0.120917			FALSE
Abhd5	Abhd5.1382	17	NA	3.39689	0.214654			TRUE
Abhd5	Abhd5.1683	17	NA	0.566548	0.214654			TRUE
Abhd5	Abhd5.1685	17	NA	3.18731	0.214654			TRUE
Abhd5	Abhd5.2194	17	NA	0.663457	0.214654			TRUE
Abhd5	Abhd5.2474	17	NA	1.9474	0.214654			TRUE
Abhd5	Abhd5.519	17	NA	-2.44789	0.214654			TRUE
Abhd5	Abhd5.913	17	YES	-5.81113	0.214654			FALSE
Ace	Ace.2031	17	NA	0.42558	0.88614			TRUE
Ace	Ace.2097	17	NA	0.926093	0.88614			TRUE
Ace	Ace.2250	17	NA	-0.683644	0.88614			TRUE
Ace	Ace.3192	17	NA	-2.44227	0.88614			TRUE
Ace	Ace.3633	17	NA	0.916595	0.88614			TRUE
Ace	Ace.4867	17	NA	3.76058	0.88614			TRUE
Ace	Ace.4870	17	NA	3.30005	0.88614			FALSE
Ace2	Ace2.1407	17	NA	0.80433	-0.805345			TRUE
Ace2	Ace2.1682	17	YES	-3.74082	-0.805345			TRUE
Ace2	Ace2.1687	17	NA	0.772699	-0.805345			TRUE
Ace2	Ace2.2281	17	NA	1.21479	-0.805345			TRUE
Ace2	Ace2.3311	17	NA	-3.88941	-0.805345			TRUE
Ace2	Ace2.800	17	YES	-0.306134	-0.805345			TRUE
Ace2	Ace2.997	17	NA	-0.492861	-0.805345			FALSE
Ace3	Ace3.1370	17	YES	-13.6379	-0.123091			TRUE
Ace3	Ace3.1837	17	NA	7.86165	-0.123091			TRUE
Ace3	Ace3.235	17	YES	NA	-0.123091			TRUE
Ace3	Ace3.239	17	NA	2.27726	-0.123091			TRUE
Ace3	Ace3.240	17	NA	1.58282	-0.123091			TRUE
Ace3	Ace3.278	17	NA	-2.37781	-0.123091			TRUE
Ace3	Ace3.914	17	NA	3.55541	-0.123091			FALSE
Acp1	Acp1.1491	31	NA	1.34992	1.34992			FALSE
Acr	Acr.1350	17	NA	-3.36822	1.11012			TRUE
Acr	Acr.1369	17	NA	2.01285	1.11012			TRUE
Acr	Acr.1467	17	NA	2.36298	1.11012			TRUE
Acr	Acr.298	17	NA	0.321377	1.11012			TRUE
Acr	Acr.347	17	NA	2.3994	1.11012			TRUE
Acr	Acr.352	17	YES	-0.426256	1.11012			TRUE
Acr	Acr.517	17	NA	4.46868	1.11012			FALSE
Acy1	Acy1.1227	17	NA	0.657655	0.745382			TRUE
Acy1	Acy1.252	17	NA	3.4129	0.745382			TRUE
Acy1	Acy1.660	17	YES	-3.96511	0.745382			TRUE
Acy1	Acy1.661	17	NA	3.08824	0.745382			TRUE
Acy1	Acy1.765	17	NA	1.07945	0.745382			TRUE
Acy1	Acy1.768	17	NA	0.19916	0.745382			FALSE
Adam10	Adam10.1748	17	NA	2.84014	1.59475			TRUE
Adam10	Adam10.2684	17	NA	-0.766192	1.59475			TRUE
Adam10	Adam10.3150	17	NA	0.572589	1.59475			TRUE
Adam10	Adam10.3151	17	NA	-0.0515547	1.59475			TRUE
Adam10	Adam10.3550	17	NA	6.671	1.59475			TRUE
Adam10	Adam10.4412	17	NA	-0.406105	1.59475			TRUE
Adam10	Adam10.466	17	NA	2.30338	1.59475			FALSE
Adam11	Adam11.2983	17	NA	0.610255	-0.927753			TRUE
Adam11	Adam11.3002	17	NA	0.683141	-0.927753			TRUE
Adam11	Adam11.3283	17	NA	-1.21714	-0.927753			TRUE
Adam11	Adam11.3284	17	NA	-0.898079	-0.927753			TRUE
Adam11	Adam11.3656	17	NA	-2.90177	-0.927753			TRUE
Adam11	Adam11.3861	17	NA	-2.64945	-0.927753			TRUE
Adam11	Adam11.3909	17	NA	-0.12122	-0.927753			FALSE
Adam12	Adam12.2989	17	NA	2.41232	2.00424			TRUE
Adam12	Adam12.3894	17	NA	3.49412	2.00424			TRUE
Adam12	Adam12.3933	17	NA	0.853647	2.00424			TRUE
Adam12	Adam12.3985	17	NA	0.517897	2.00424			TRUE
Adam12	Adam12.5082	17	NA	1.1907	2.00424			TRUE
Adam12	Adam12.5129	17	NA	3.55998	2.00424			TRUE
Adam12	Adam12.5130	17	NA	2.001	2.00424			FALSE
Adam15	Adam15.1248	17	NA	-2.7961	1.02377			TRUE
Adam15	Adam15.1492	17	NA	2.07167	1.02377			TRUE
Adam15	Adam15.2718	17	NA	1.25812	1.02377			TRUE
Adam15	Adam15.348	17	NA	1.7378	1.02377			TRUE
Adam15	Adam15.704	17	NA	1.47136	1.02377			TRUE
Adam15	Adam15.716	17	NA	3.61373	1.02377			TRUE
Adam15	Adam15.835	17	NA	-0.190162	1.02377			FALSE
Adam17	Adam17.2328	17	NA	-0.871344	1.01084			TRUE
Adam17	Adam17.2666	17	YES	1.6565	1.01084			TRUE
Adam17	Adam17.3069	17	NA	2.76038	1.01084			TRUE
Adam17	Adam17.3855	17	NA	1.50845	1.01084			TRUE
Adam17	Adam17.4274	17	NA	3.59001	1.01084			TRUE
Adam17	Adam17.4442	17	YES	-2.88943	1.01084			TRUE
Adam17	Adam17.620	17	NA	1.32129	1.01084			FALSE
Adam18	Adam18.1030	17	NA	0.584575	1.40687			TRUE
Adam18	Adam18.1194	17	NA	2.05631	1.40687			TRUE
Adam18	Adam18.1272	17	NA	1.48865	1.40687			TRUE
Adam18	Adam18.266	17	NA	1.26387	1.40687			TRUE
Adam18	Adam18.492	17	NA	-0.766308	1.40687			TRUE
Adam18	Adam18.778	17	NA	6.65381	1.40687			TRUE
Adam18	Adam18.911	17	NA	-1.43282	1.40687			FALSE
Adam19	Adam19.4689	17	NA	1.91909	0.642401			TRUE
Adam19	Adam19.4987	17	NA	-2.4565	0.642401			TRUE
Adam19	Adam19.5219	17	NA	2.20024	0.642401			TRUE
Adam19	Adam19.5883	17	NA	-1.44691	0.642401			TRUE
Adam19	Adam19.6189	17	NA	0.666272	0.642401			TRUE
Adam19	Adam19.925	17	NA	-0.0883106	0.642401			TRUE
Adam19	Adam19.926	17	NA	3.70293	0.642401			FALSE
Adam1a	Adam1a.2082	17	NA	-3.94806	0.509493			TRUE
Adam1a	Adam1a.2132	17	NA	-5.00899	0.509493			TRUE
Adam1a	Adam1a.225	17	NA	-1.21191	0.509493			TRUE
Adam1a	Adam1a.2639	17	NA	1.3668	0.509493			TRUE
Adam1a	Adam1a.2823	17	NA	7.05705	0.509493			TRUE
Adam1a	Adam1a.2834	17	NA	3.26238	0.509493			TRUE
Adam1a	Adam1a.33	17	NA	2.04918	0.509493			FALSE
Adam1b	Adam1b.1345	17	NA	2.08908	-3.36778			TRUE
Adam1b	Adam1b.2534	17	YES	-17.9328	-3.36778			TRUE
Adam1b	Adam1b.2568	17	NA	0.0347387	-3.36778			TRUE
Adam1b	Adam1b.2736	17	NA	0.287582	-3.36778			TRUE
Adam1b	Adam1b.2784	17	NA	-0.232772	-3.36778			TRUE
Adam1b	Adam1b.2828	17	YES	-4.45248	-3.36778			FALSE
Adam2	Adam2.1106	17	NA	0.6557	0.340641			TRUE
Adam2	Adam2.1661	17	NA	5.05638	0.340641			TRUE
Adam2	Adam2.2119	17	NA	1.78505	0.340641			TRUE
Adam2	Adam2.2180	17	NA	3.26376	0.340641			TRUE
Adam2	Adam2.2438	17	NA	-0.830591	0.340641			TRUE
Adam2	Adam2.680	17	NA	-3.8125	0.340641			TRUE
Adam2	Adam2.877	17	NA	-3.73331	0.340641			FALSE
Adam20	Adam20.2087	17	NA	0.000280425	-1.293			TRUE
Adam20	Adam20.2501	17	NA	-1.48436	-1.293			TRUE
Adam20	Adam20.710	17	NA	-2.81216	-1.293			TRUE
Adam20	Adam20.842	17	NA	1.21249	-1.293			TRUE
Adam20	Adam20.847	17	NA	-4.32562	-1.293			TRUE
Adam20	Adam20.868	17	NA	-1.83146	-1.293			TRUE
Adam20	Adam20.983	17	NA	0.189873	-1.293			FALSE
Adam21	Adam21.1047	17	NA	-5.32745	-1.23349			TRUE
Adam21	Adam21.1808	17	NA	1.35498	-1.23349			TRUE
Adam21	Adam21.1814	17	NA	-3.86661	-1.23349			TRUE
Adam21	Adam21.193	17	NA	1.05949	-1.23349			TRUE
Adam21	Adam21.2012	17	YES	-2.11821	-1.23349			TRUE
Adam21	Adam21.261	17	NA	-1.3464	-1.23349			TRUE
Adam21	Adam21.992	17	NA	1.60974	-1.23349			FALSE
Adam22	Adam22.1549	17	NA	2.60367	-0.768235			TRUE
Adam22	Adam22.1665	17	NA	-6.94321	-0.768235			TRUE
Adam22	Adam22.1666	17	NA	-0.767184	-0.768235			TRUE
Adam22	Adam22.1670	17	NA	-1.91868	-0.768235			TRUE
Adam22	Adam22.359	17	NA	-0.75906	-0.768235			TRUE
Adam22	Adam22.784	17	NA	1.15436	-0.768235			TRUE
Adam22	Adam22.945	17	NA	1.25246	-0.768235			FALSE
Adam23	Adam23.1044	17	NA	0.946187	0.0235394			TRUE
Adam23	Adam23.1067	17	NA	0.647361	0.0235394			TRUE
Adam23	Adam23.1182	17	NA	-0.867037	0.0235394			TRUE
Adam23	Adam23.1478	17	NA	0.92597	0.0235394			TRUE
Adam23	Adam23.2171	17	YES	NA	0.0235394			TRUE
Adam23	Adam23.858	17	YES	-1.53479	0.0235394			FALSE
Adam24	Adam24.1240	17	YES	-4.96126	-0.42384			TRUE
Adam24	Adam24.1748	17	NA	0.92706	-0.42384			TRUE
Adam24	Adam24.2199	17	NA	0.954584	-0.42384			TRUE
Adam24	Adam24.2202	17	NA	-1.50704	-0.42384			TRUE
Adam24	Adam24.2762	17	NA	1.31738	-0.42384			TRUE
Adam24	Adam24.2827	17	NA	0.28535	-0.42384			TRUE
Adam24	Adam24.817	17	NA	0.0170456	-0.42384			FALSE
Adam25	Adam25.2207	17	NA	2.61354	1.49964			TRUE
Adam25	Adam25.2208	17	NA	1.38939	1.49964			TRUE
Adam25	Adam25.2381	17	NA	-3.06651	1.49964			TRUE
Adam25	Adam25.2389	17	NA	2.55846	1.49964			TRUE
Adam25	Adam25.2603V	17	NA	2.03543	1.49964			TRUE
Adam25	Adam25.395	17	NA	0.968644	1.49964			TRUE
Adam25	Adam25.983	17	NA	3.99855	1.49964			FALSE
Adam26a	Adam26a.109	17	NA	-0.0620351	0.285482			TRUE
Adam26a	Adam26a.1146	17	NA	-0.380684	0.285482			TRUE
Adam26a	Adam26a.1409	17	NA	2.64055	0.285482			TRUE
Adam26a	Adam26a.2194	17	NA	-1.3154	0.285482			TRUE
Adam26a	Adam26a.386	17	NA	-1.39202	0.285482			TRUE
Adam26a	Adam26a.827	17	NA	2.22248	0.285482			FALSE
Adam26b	Adam26b.100	17	NA	-0.512296	-0.780638			TRUE
Adam26b	Adam26b.2187	17	NA	1.79035	-0.780638			TRUE
Adam26b	Adam26b.386	17	NA	-3.61996	-0.780638			FALSE
Adam28	Adam28.1436	17	NA	9.30461	0.939031			TRUE
Adam28	Adam28.1516	17	YES	-5.66611	0.939031			TRUE
Adam28	Adam28.171	17	NA	-3.82446	0.939031			TRUE
Adam28	Adam28.328	17	NA	0.463371	0.939031			TRUE
Adam28	Adam28.486	17	NA	2.42439	0.939031			TRUE
Adam28	Adam28.745	17	NA	2.22907	0.939031			TRUE
Adam28	Adam28.804	17	NA	1.64235	0.939031			FALSE
Adam29	Adam29.163	17	NA	6.45645	-1.49125			TRUE
Adam29	Adam29.1663	17	NA	-0.567372	-1.49125			TRUE
Adam29	Adam29.204	17	NA	-0.653189	-1.49125			TRUE
Adam29	Adam29.210	17	NA	1.26759	-1.49125			TRUE
Adam29	Adam29.2114	17	NA	1.25885	-1.49125			TRUE
Adam29	Adam29.40	17	NA	2.32612	-1.49125			TRUE
Adam29	Adam29.535	17	YES	-20.5272	-1.49125			FALSE
Adam3	Adam3.1989	17	YES	-1.32705	-0.00109904			TRUE
Adam3	Adam3.2508	17	NA	1.10232	-0.00109904			TRUE
Adam3	Adam3.266	17	YES	NA	-0.00109904			TRUE
Adam3	Adam3.517	17	NA	1.03825	-0.00109904			TRUE
Adam3	Adam3.628	17	YES	NA	-0.00109904			TRUE
Adam3	Adam3.817	17	NA	-1.55806	-0.00109904			TRUE
Adam3	Adam3.822	17	NA	0.739038	-0.00109904			FALSE
Adam30	Adam30.1000	17	NA	-1.10516	0.0626819			TRUE
Adam30	Adam30.1157	17	NA	2.13472	0.0626819			TRUE
Adam30	Adam30.1662	17	YES	-0.840073	0.0626819			TRUE
Adam30	Adam30.2160	17	NA	0.484813	0.0626819			TRUE
Adam30	Adam30.224	17	NA	0.292473	0.0626819			TRUE
Adam30	Adam30.613	17	NA	0.529924	0.0626819			TRUE
Adam30	Adam30.769	17	NA	-1.05793	0.0626819			FALSE
Adam32	Adam32.117	17	NA	-1.08042	1.13422			TRUE
Adam32	Adam32.1517	17	NA	2.35743	1.13422			TRUE
Adam32	Adam32.1863	17	NA	-0.429915	1.13422			TRUE
Adam32	Adam32.1864	17	NA	5.25047	1.13422			TRUE
Adam32	Adam32.285	17	NA	2.09014	1.13422			TRUE
Adam32	Adam32.626	17	NA	-0.0787813	1.13422			TRUE
Adam32	Adam32.627	17	NA	-0.169359	1.13422			FALSE
Adam33	Adam33.2482	17	NA	0.441917	-1.25086			TRUE
Adam33	Adam33.3104	17	NA	3.53289	-1.25086			TRUE
Adam33	Adam33.3116	17	NA	-1.54809	-1.25086			TRUE
Adam33	Adam33.35	17	NA	1.5065	-1.25086			TRUE
Adam33	Adam33.728	17	NA	-6.51367	-1.25086			TRUE
Adam33	Adam33.96	17	NA	-4.92471	-1.25086			FALSE
Adam34	Adam34.1030	17	NA	1.77753	1.07908			TRUE
Adam34	Adam34.1294	17	NA	2.41278	1.07908			TRUE
Adam34	Adam34.1328	17	NA	2.80463	1.07908			TRUE
Adam34	Adam34.1727	17	NA	-2.11069	1.07908			TRUE
Adam34	Adam34.815	17	NA	1.96624	1.07908			TRUE
Adam34	Adam34.868	17	NA	-0.376019	1.07908			FALSE
Adam39	Adam39.1091	17	NA	0.254707	-0.0371427			TRUE
Adam39	Adam39.1266	17	NA	1.67448	-0.0371427			TRUE
Adam39	Adam39.2108	17	YES	-1.03351	-0.0371427			TRUE
Adam39	Adam39.2217	17	NA	-1.20443	-0.0371427			TRUE
Adam39	Adam39.6	17	NA	-0.592573	-0.0371427			TRUE
Adam39	Adam39.683	17	NA	0.678472	-0.0371427			FALSE
Adam4	Adam4.1191	17	NA	1.53496	0.62886			TRUE
Adam4	Adam4.1427	17	NA	3.89742	0.62886			TRUE
Adam4	Adam4.2295	17	NA	-5.99372	0.62886			TRUE
Adam4	Adam4.630	17	NA	4.15129	0.62886			TRUE
Adam4	Adam4.759	17	YES	-1.91024	0.62886			TRUE
Adam4	Adam4.760	17	YES	NA	0.62886			TRUE
Adam4	Adam4.886	17	NA	2.09345	0.62886			FALSE
Adam5	Adam5.1315	17	NA	3.91784	-1.02006			TRUE
Adam5	Adam5.2057	17	NA	-3.27463	-1.02006			TRUE
Adam5	Adam5.2186	17	NA	-0.16195	-1.02006			TRUE
Adam5	Adam5.290	17	NA	-5.21799	-1.02006			TRUE
Adam5	Adam5.409	17	YES	-2.72644	-1.02006			TRUE
Adam5	Adam5.539	17	NA	1.34278	-1.02006			FALSE
Adam6a	Adam6a.2046	17	NA	-0.800805	-0.310587			TRUE
Adam6a	Adam6a.2212	17	YES	NA	-0.310587			TRUE
Adam6a	Adam6a.2286	17	NA	-0.384554	-0.310587			TRUE
Adam6a	Adam6a.2354	17	NA	0.850118	-0.310587			TRUE
Adam6a	Adam6a.528	17	NA	-1.97634	-0.310587			TRUE
Adam6a	Adam6a.542	17	NA	0.758652	-0.310587			FALSE
Adam6b	Adam6b.1239	17	NA	0.67357	1.15931			TRUE
Adam6b	Adam6b.1545	17	YES	-5.60401	1.15931			TRUE
Adam6b	Adam6b.2098	17	NA	-1.45399	1.15931			TRUE
Adam6b	Adam6b.461	17	NA	0.826605	1.15931			TRUE
Adam6b	Adam6b.509	17	NA	2.45143	1.15931			TRUE
Adam6b	Adam6b.685	17	NA	10.1774	1.15931			TRUE
Adam6b	Adam6b.919	17	NA	1.04423	1.15931			FALSE
Adam7	Adam7.167	17	NA	8.32038	0.918513			TRUE
Adam7	Adam7.180	17	NA	-1.3298	0.918513			TRUE
Adam7	Adam7.1928	17	NA	0.846362	0.918513			TRUE
Adam7	Adam7.2852	17	NA	2.29772	0.918513			TRUE
Adam7	Adam7.2945	17	NA	0.180564	0.918513			TRUE
Adam7	Adam7.3185	17	NA	-1.44916	0.918513			TRUE
Adam7	Adam7.554	17	NA	-2.43647	0.918513			FALSE
Adam8	Adam8.1638	17	YES	NA	1.99606			TRUE
Adam8	Adam8.2275	17	NA	1.03776	1.99606			TRUE
Adam8	Adam8.2673	17	NA	1.19884	1.99606			TRUE
Adam8	Adam8.3018	17	NA	1.69302	1.99606			TRUE
Adam8	Adam8.3040	17	NA	4.05462	1.99606			FALSE
Adam9	Adam9.2671	17	YES	NA	0.610794			TRUE
Adam9	Adam9.2679	17	NA	-1.18296	0.610794			TRUE
Adam9	Adam9.3631	17	NA	-4.10754	0.610794			TRUE
Adam9	Adam9.3807	17	NA	7.77087	0.610794			TRUE
Adam9	Adam9.3860	17	NA	-0.0371931	0.610794			TRUE
Adam9	Adam9.881	17	YES	NA	0.610794			FALSE
Adamdec1	Adamdec1.124	17	NA	3.08945	-0.00497295			TRUE
Adamdec1	Adamdec1.1446	17	NA	-2.46584	-0.00497295			TRUE
Adamdec1	Adamdec1.163	17	NA	2.35006	-0.00497295			TRUE
Adamdec1	Adamdec1.1704	17	NA	1.70054	-0.00497295			TRUE
Adamdec1	Adamdec1.1723	17	NA	1.76554	-0.00497295			TRUE
Adamdec1	Adamdec1.747	17	NA	-6.46959	-0.00497295			FALSE
Adamts1	Adamts1.2525	17	NA	0.199445	0.833783			TRUE
Adamts1	Adamts1.2588	17	NA	1.28287	0.833783			TRUE
Adamts1	Adamts1.3878	17	NA	1.81653	0.833783			TRUE
Adamts1	Adamts1.4364	17	NA	-2.03078	0.833783			TRUE
Adamts1	Adamts1.4367	17	NA	1.68711	0.833783			TRUE
Adamts1	Adamts1.4443	17	NA	1.17069	0.833783			TRUE
Adamts1	Adamts1.4687	17	NA	1.71062	0.833783			FALSE
Adamts10	Adamts10.1922	17	YES	NA	-5.76086			TRUE
Adamts10	Adamts10.3204	17	NA	-6.36382	-5.76086			TRUE
Adamts10	Adamts10.3509	17	YES	-19.8821	-5.76086			TRUE
Adamts10	Adamts10.3736	17	NA	-0.189532	-5.76086			TRUE
Adamts10	Adamts10.4080	17	NA	0.116559	-5.76086			TRUE
Adamts10	Adamts10.4081	17	NA	-2.48542	-5.76086			FALSE
Adamts12	Adamts12.1724	17	YES	NA	0.970247			TRUE
Adamts12	Adamts12.2115	17	YES	NA	0.970247			TRUE
Adamts12	Adamts12.5083	17	NA	0.381531	0.970247			TRUE
Adamts12	Adamts12.5321	17	NA	5.0531	0.970247			TRUE
Adamts12	Adamts12.5392	17	NA	0.516968	0.970247			TRUE
Adamts12	Adamts12.5518	17	NA	-2.10212	0.970247			TRUE
Adamts12	Adamts12.6031	17	NA	1.00175	0.970247			FALSE
Adamts13	Adamts13.2151	17	NA	-1.20273	-0.794598			TRUE
Adamts13	Adamts13.2682	17	YES	-10.2226	-0.794598			TRUE
Adamts13	Adamts13.3093	17	NA	-0.80704	-0.794598			TRUE
Adamts13	Adamts13.3273V	17	NA	2.54774	-0.794598			TRUE
Adamts13	Adamts13.455	17	NA	-0.628013	-0.794598			TRUE
Adamts13	Adamts13.456	17	NA	0.607267	-0.794598			TRUE
Adamts13	Adamts13.461	17	NA	4.14323	-0.794598			FALSE
Adamts14	Adamts14.1031	17	NA	4.39173	1.79204			TRUE
Adamts14	Adamts14.2017	17	NA	0.190008	1.79204			TRUE
Adamts14	Adamts14.2753	17	NA	0.376574	1.79204			TRUE
Adamts14	Adamts14.2814	17	YES	0.325028	1.79204			TRUE
Adamts14	Adamts14.3587	18	NA	4.85657	1.79204			TRUE
Adamts14	Adamts14.4673	18	NA	-2.04286	1.79204			TRUE
Adamts14	Adamts14.695	18	NA	4.44726	1.79204			FALSE
Adamts15	Adamts15.3558	18	NA	3.51504	0.825907			TRUE
Adamts15	Adamts15.4442	18	NA	4.01604	0.825907			TRUE
Adamts15	Adamts15.4815	18	NA	-1.67254	0.825907			TRUE
Adamts15	Adamts15.4920	18	NA	-3.5436	0.825907			TRUE
Adamts15	Adamts15.5065	18	NA	-1.60349	0.825907			TRUE
Adamts15	Adamts15.5500	18	NA	2.51054	0.825907			TRUE
Adamts15	Adamts15.5898	18	NA	2.55935	0.825907			FALSE
Adamts16	Adamts16.1105	18	NA	0.276867	1.36071			TRUE
Adamts16	Adamts16.1106	18	NA	1.64857	1.36071			TRUE
Adamts16	Adamts16.1778	18	NA	-1.12213	1.36071			TRUE
Adamts16	Adamts16.2374	18	NA	0.634393	1.36071			TRUE
Adamts16	Adamts16.2536	18	NA	2.5265	1.36071			TRUE
Adamts16	Adamts16.4913	18	NA	-3.0775	1.36071			TRUE
Adamts16	Adamts16.88	18	YES	8.63829	1.36071			FALSE
Adamts17	Adamts17.2499	18	NA	2.87097	1.10456			TRUE
Adamts17	Adamts17.3566	18	NA	-4.3157	1.10456			TRUE
Adamts17	Adamts17.3952	18	NA	6.37096	1.10456			TRUE
Adamts17	Adamts17.5161	18	NA	0.559718	1.10456			TRUE
Adamts17	Adamts17.5526	18	NA	3.30631	1.10456			TRUE
Adamts17	Adamts17.5792	18	NA	1.4643	1.10456			TRUE
Adamts17	Adamts17.836	18	NA	-2.52467	1.10456			FALSE
Adamts18	Adamts18.2034	18	YES	NA	1.99109			TRUE
Adamts18	Adamts18.3910	18	NA	1.47695	1.99109			TRUE
Adamts18	Adamts18.3978	18	NA	9.28184	1.99109			TRUE
Adamts18	Adamts18.4044	18	NA	-0.256304	1.99109			TRUE
Adamts18	Adamts18.4461	18	NA	2.1504	1.99109			TRUE
Adamts18	Adamts18.4487	18	NA	-0.535519	1.99109			TRUE
Adamts18	Adamts18.4605	18	NA	-0.17084	1.99109			FALSE
Adamts19	Adamts19.2251	18	NA	5.66828	1.41168			TRUE
Adamts19	Adamts19.2338	18	NA	0.594952	1.41168			TRUE
Adamts19	Adamts19.3842	18	NA	0.713912	1.41168			TRUE
Adamts19	Adamts19.4004	18	NA	-1.26147	1.41168			TRUE
Adamts19	Adamts19.4212	18	NA	0.571033	1.41168			TRUE
Adamts19	Adamts19.4385	18	NA	1.7101	1.41168			TRUE
Adamts19	Adamts19.4590	18	YES	1.88498	1.41168			FALSE
Adamts2	Adamts2.2389	18	NA	7.91155	2.49238			TRUE
Adamts2	Adamts2.2531	18	NA	0.447272	2.49238			TRUE
Adamts2	Adamts2.2560	18	NA	-4.3254	2.49238			TRUE
Adamts2	Adamts2.2572	18	NA	2.10315	2.49238			TRUE
Adamts2	Adamts2.3705	18	NA	9.09267	2.49238			TRUE
Adamts2	Adamts2.632	18	NA	2.469	2.49238			TRUE
Adamts2	Adamts2.964	18	NA	-0.251606	2.49238			FALSE
Adamts20	Adamts20.1109	18	NA	1.5881	1.2517			TRUE
Adamts20	Adamts20.1411	18	NA	-0.00444557	1.2517			TRUE
Adamts20	Adamts20.1501	18	NA	-1.78716	1.2517			TRUE
Adamts20	Adamts20.720	18	NA	4.3826	1.2517			TRUE
Adamts20	Adamts20.769	18	NA	3.74829	1.2517			TRUE
Adamts20	Adamts20.835	18	NA	-5.55444	1.2517			TRUE
Adamts20	Adamts20.981	18	NA	6.38896	1.2517			FALSE
Adamts3	Adamts3.2235	18	NA	0.463802	-2.14692			TRUE
Adamts3	Adamts3.529	18	NA	-0.836835	-2.14692			TRUE
Adamts3	Adamts3.5990	18	NA	-2.40188	-2.14692			TRUE
Adamts3	Adamts3.6267	18	NA	1.65341	-2.14692			TRUE
Adamts3	Adamts3.6740	18	NA	-3.84009	-2.14692			TRUE
Adamts3	Adamts3.6952	18	NA	-0.698014	-2.14692			TRUE
Adamts3	Adamts3.7127	18	NA	-9.36883	-2.14692			FALSE
Adamts4	Adamts4.1442	18	NA	-5.5947	-1.24235			TRUE
Adamts4	Adamts4.22	18	NA	0.0829746	-1.24235			TRUE
Adamts4	Adamts4.3332	18	NA	-1.34878	-1.24235			TRUE
Adamts4	Adamts4.3489	18	NA	-2.1168	-1.24235			TRUE
Adamts4	Adamts4.3630	18	NA	1.02155	-1.24235			TRUE
Adamts4	Adamts4.3631	18	NA	-0.984589	-1.24235			TRUE
Adamts4	Adamts4.3633	18	NA	0.243914	-1.24235			FALSE
Adamts5	Adamts5.2839	18	NA	-0.083488	0.47987			TRUE
Adamts5	Adamts5.5571	18	NA	3.43429	0.47987			TRUE
Adamts5	Adamts5.5927	18	NA	1.66216	0.47987			TRUE
Adamts5	Adamts5.6077	18	NA	-1.0473	0.47987			TRUE
Adamts5	Adamts5.7125	18	NA	-0.544239	0.47987			TRUE
Adamts5	Adamts5.7407	18	NA	2.50119	0.47987			TRUE
Adamts5	Adamts5.7699	18	NA	-2.56352	0.47987			FALSE
Adamts6	Adamts6.1852	18	NA	0.0469701	-1.74109			TRUE
Adamts6	Adamts6.3684	18	NA	-11.5284	-1.74109			TRUE
Adamts6	Adamts6.3901	18	NA	2.35851	-1.74109			TRUE
Adamts6	Adamts6.4179	18	NA	-5.22684	-1.74109			TRUE
Adamts6	Adamts6.4180	18	NA	0.92416	-1.74109			TRUE
Adamts6	Adamts6.4270	18	NA	1.38976	-1.74109			TRUE
Adamts6	Adamts6.63	18	NA	-0.151807	-1.74109			FALSE
Adamts7	Adamts7.1086	18	NA	2.77575	-1.41264			TRUE
Adamts7	Adamts7.1669	18	NA	-1.97663	-1.41264			TRUE
Adamts7	Adamts7.2359	18	NA	0.866173	-1.41264			TRUE
Adamts7	Adamts7.2930	18	NA	-1.47779	-1.41264			TRUE
Adamts7	Adamts7.3752	18	NA	2.52766	-1.41264			TRUE
Adamts7	Adamts7.5329	18	NA	0.443183	-1.41264			TRUE
Adamts7	Adamts7.827	18	NA	-13.0468	-1.41264			FALSE
Adamts8	Adamts8.1351	18	NA	-8.81397	-0.242327			TRUE
Adamts8	Adamts8.1748	18	NA	5.74539	-0.242327			TRUE
Adamts8	Adamts8.3060	18	NA	3.20692	-0.242327			TRUE
Adamts8	Adamts8.3483	18	NA	-0.170984	-0.242327			TRUE
Adamts8	Adamts8.3581	18	NA	1.50717	-0.242327			TRUE
Adamts8	Adamts8.842	18	NA	-2.92849	-0.242327			FALSE
Adamts9	Adamts9.2220	18	NA	0.662474	2.33275			TRUE
Adamts9	Adamts9.3347	18	NA	3.82634	2.33275			TRUE
Adamts9	Adamts9.5479	18	NA	-0.376081	2.33275			TRUE
Adamts9	Adamts9.6116	18	NA	5.75789	2.33275			TRUE
Adamts9	Adamts9.6472	18	NA	1.05884	2.33275			TRUE
Adamts9	Adamts9.6598	18	NA	1.56553	2.33275			TRUE
Adamts9	Adamts9.7820	18	NA	3.83422	2.33275			FALSE
Adamtsl1	Adamtsl1.3991V	18	YES	-22.1935	-2.81525			TRUE
Adamtsl1	Adamtsl1.5819V	18	NA	-5.51895	-2.81525			TRUE
Adamtsl1	Adamtsl1.7057V	18	NA	0.910406	-2.81525			TRUE
Adamtsl1	Adamtsl1.7167V	18	NA	-0.934642	-2.81525			TRUE
Adamtsl1	Adamtsl1.7168V	18	NA	2.53626	-2.81525			TRUE
Adamtsl1	Adamtsl1.7191V	18	NA	3.24532	-2.81525			TRUE
Adamtsl1	Adamtsl1.7192V	18	NA	2.24831	-2.81525			FALSE
Adamtsl2	Adamtsl2.144	18	NA	-5.10206	-1.80149			TRUE
Adamtsl2	Adamtsl2.1617	18	NA	-0.0849963	-1.80149			TRUE
Adamtsl2	Adamtsl2.1704	18	NA	-0.958361	-1.80149			TRUE
Adamtsl2	Adamtsl2.2481	18	NA	8.49752	-1.80149			TRUE
Adamtsl2	Adamtsl2.2538	18	NA	0.410133	-1.80149			TRUE
Adamtsl2	Adamtsl2.537	18	NA	0.0915807	-1.80149			TRUE
Adamtsl2	Adamtsl2.839	18	NA	-15.4643	-1.80149			FALSE
Adamtsl3	Adamtsl3.1090	18	NA	3.44893	0.742614			TRUE
Adamtsl3	Adamtsl3.5511	18	NA	0.449504	0.742614			TRUE
Adamtsl3	Adamtsl3.6050	18	NA	-1.67208	0.742614			TRUE
Adamtsl3	Adamtsl3.6119	18	NA	-0.720657	0.742614			TRUE
Adamtsl3	Adamtsl3.6764	18	NA	3.59827	0.742614			TRUE
Adamtsl3	Adamtsl3.6896	18	NA	-3.41952	0.742614			TRUE
Adamtsl3	Adamtsl3.7109	18	NA	3.51385	0.742614			FALSE
Adamtsl4	Adamtsl4.1837	18	NA	4.90795	3.27003			TRUE
Adamtsl4	Adamtsl4.2964	18	NA	1.37695	3.27003			TRUE
Adamtsl4	Adamtsl4.3525	18	NA	4.1176	3.27003			TRUE
Adamtsl4	Adamtsl4.3684	18	NA	0.602556	3.27003			TRUE
Adamtsl4	Adamtsl4.3965	18	NA	6.57004	3.27003			TRUE
Adamtsl4	Adamtsl4.3989	18	NA	3.9721	3.27003			TRUE
Adamtsl4	Adamtsl4.3997	18	NA	1.34299	3.27003			FALSE
Adamtsl5	Adamtsl5.1919	18	NA	3.84116	1.62302			TRUE
Adamtsl5	Adamtsl5.2405V	18	NA	2.11817	1.62302			TRUE
Adamtsl5	Adamtsl5.2848V	18	NA	2.74458	1.62302			TRUE
Adamtsl5	Adamtsl5.2853V	18	NA	0.518628	1.62302			TRUE
Adamtsl5	Adamtsl5.501	18	NA	2.1647	1.62302			TRUE
Adamtsl5	Adamtsl5.502	18	NA	-2.44718	1.62302			TRUE
Adamtsl5	Adamtsl5.535	18	NA	2.42112	1.62302			FALSE
Adgb	Adgb.1282	18	NA	3.46659	0.334486			TRUE
Adgb	Adgb.1543	18	NA	0.604852	0.334486			TRUE
Adgb	Adgb.1859	18	NA	-0.30771	0.334486			TRUE
Adgb	Adgb.2368	18	NA	-8.28103	0.334486			TRUE
Adgb	Adgb.2624	18	NA	4.74325	0.334486			TRUE
Adgb	Adgb.4910	18	NA	-0.627021	0.334486			TRUE
Adgb	Adgb.622	18	NA	2.74248	0.334486			FALSE
Aebp1	Aebp1.1651	18	NA	-4.40336	0.376519			TRUE
Aebp1	Aebp1.1977	18	NA	-2.28095	0.376519			TRUE
Aebp1	Aebp1.3147	18	NA	-3.33003	0.376519			TRUE
Aebp1	Aebp1.3444	18	NA	5.53763	0.376519			TRUE
Aebp1	Aebp1.689	18	NA	-0.637105	0.376519			TRUE
Aebp1	Aebp1.918	18	NA	7.37293	0.376519			FALSE
AF366264	AF366264.1379	18	NA	0.478488	1.40041			TRUE
AF366264	AF366264.1550	18	NA	4.01498	1.40041			TRUE
AF366264	AF366264.1633	18	NA	0.979927	1.40041			TRUE
AF366264	AF366264.2455	18	NA	3.74318	1.40041			TRUE
AF366264	AF366264.255	18	NA	-1.47934	1.40041			TRUE
AF366264	AF366264.2720	18	NA	-3.9055	1.40041			TRUE
AF366264	AF366264.2729	18	NA	5.97115	1.40041			FALSE
Afg3l1	Afg3l1.1675	18	NA	-7.01304	-2.11323			TRUE
Afg3l1	Afg3l1.250	18	NA	0.177039	-2.11323			TRUE
Afg3l1	Afg3l1.2507	18	NA	-0.192158	-2.11323			TRUE
Afg3l1	Afg3l1.2684	18	NA	-2.15279	-2.11323			TRUE
Afg3l1	Afg3l1.4069	18	NA	1.62009	-2.11323			TRUE
Afg3l1	Afg3l1.4186	18	NA	-1.15458	-2.11323			TRUE
Afg3l1	Afg3l1.549	18	NA	-6.07714	-2.11323			FALSE
Afg3l2	Afg3l2.2207	18	NA	-4.33436	-0.274501			TRUE
Afg3l2	Afg3l2.2339	18	NA	3.31394	-0.274501			TRUE
Afg3l2	Afg3l2.623	18	NA	1.63205	-0.274501			TRUE
Afg3l2	Afg3l2.671	18	NA	0.58051	-0.274501			TRUE
Afg3l2	Afg3l2.686	18	NA	0.893846	-0.274501			TRUE
Afg3l2	Afg3l2.719	18	NA	-3.733	-0.274501			FALSE
Afmid	Afmid.1397	18	NA	2.15566	-0.0791884			TRUE
Afmid	Afmid.1477	18	NA	-0.698563	-0.0791884			TRUE
Afmid	Afmid.1915	18	NA	0.303236	-0.0791884			TRUE
Afmid	Afmid.2091	18	NA	0.984915	-0.0791884			TRUE
Afmid	Afmid.445	18	NA	3.85554	-0.0791884			TRUE
Afmid	Afmid.781	18	NA	-5.88733	-0.0791884			TRUE
Afmid	Afmid.907	18	NA	-1.26778	-0.0791884			FALSE
Aga	Aga.1135	18	NA	-0.330307	1.39146			TRUE
Aga	Aga.1243	18	NA	-2.64331	1.39146			TRUE
Aga	Aga.647	18	NA	3.58771	1.39146			TRUE
Aga	Aga.723	18	NA	0.718863	1.39146			TRUE
Aga	Aga.904	18	NA	3.20276	1.39146			TRUE
Aga	Aga.911	18	NA	3.46888	1.39146			TRUE
Aga	Aga.966	18	NA	1.73566	1.39146			FALSE
Agbl1	Agbl1.1201	18	NA	-0.0910913	0.340954			TRUE
Agbl1	Agbl1.1617	18	NA	0.580075	0.340954			TRUE
Agbl1	Agbl1.1809	18	NA	1.66219	0.340954			TRUE
Agbl1	Agbl1.3306V	18	NA	-4.45416	0.340954			TRUE
Agbl1	Agbl1.425V	18	YES	NA	0.340954			TRUE
Agbl1	Agbl1.782	18	NA	3.33609	0.340954			TRUE
Agbl1	Agbl1.984	18	NA	1.01262	0.340954			FALSE
Agbl2	Agbl2.1542	18	NA	-4.61046	-0.343274			TRUE
Agbl2	Agbl2.2329	18	NA	2.6166	-0.343274			TRUE
Agbl2	Agbl2.3098V	18	NA	-1.00601	-0.343274			TRUE
Agbl2	Agbl2.3326V	18	NA	1.80426	-0.343274			TRUE
Agbl2	Agbl2.3347V	18	NA	-0.311296	-0.343274			TRUE
Agbl2	Agbl2.3372V	18	NA	-0.718675	-0.343274			TRUE
Agbl2	Agbl2.3539V	18	NA	-0.177337	-0.343274			FALSE
Agbl3	Agbl3.1996	18	NA	-2.97752	-0.362515			TRUE
Agbl3	Agbl3.2721	18	NA	0.593047	-0.362515			TRUE
Agbl3	Agbl3.2949	18	NA	-0.0232429	-0.362515			TRUE
Agbl3	Agbl3.3124	18	NA	-0.897116	-0.362515			TRUE
Agbl3	Agbl3.3221	18	NA	0.882418	-0.362515			TRUE
Agbl3	Agbl3.3229	18	NA	-1.48179	-0.362515			TRUE
Agbl3	Agbl3.662	18	NA	1.36659	-0.362515			FALSE
Agbl4	Agbl4.1348V	18	NA	2.52784	0.863366			TRUE
Agbl4	Agbl4.1465V	18	NA	-0.330978	0.863366			TRUE
Agbl4	Agbl4.1466V	18	NA	0.500779	0.863366			TRUE
Agbl4	Agbl4.1920V	18	NA	1.73744	0.863366			TRUE
Agbl4	Agbl4.409	18	NA	-0.578321	0.863366			TRUE
Agbl4	Agbl4.416	18	NA	0.661665	0.863366			TRUE
Agbl4	Agbl4.941	18	NA	1.52514	0.863366			FALSE
Agbl5	Agbl5.1509	18	NA	2.48812	-0.463674			TRUE
Agbl5	Agbl5.1658	18	NA	-7.41361	-0.463674			TRUE
Agbl5	Agbl5.308	18	NA	3.27961	-0.463674			TRUE
Agbl5	Agbl5.377	18	NA	-1.8344	-0.463674			TRUE
Agbl5	Agbl5.842	18	NA	-1.20176	-0.463674			TRUE
Agbl5	Agbl5.893	18	NA	-1.55639	-0.463674			TRUE
Agbl5	Agbl5.965	18	NA	2.99272	-0.463674			FALSE
Agtpbp1	Agtpbp1.1216	18	NA	0.406412	-0.582721			TRUE
Agtpbp1	Agtpbp1.1798	18	YES	-5.34154	-0.582721			TRUE
Agtpbp1	Agtpbp1.2185	18	NA	-0.688771	-0.582721			TRUE
Agtpbp1	Agtpbp1.2192	18	NA	3.71593	-0.582721			TRUE
Agtpbp1	Agtpbp1.265	18	NA	3.39395	-0.582721			TRUE
Agtpbp1	Agtpbp1.340	18	NA	-4.98231	-0.582721			FALSE
Amz1	Amz1.2084	18	NA	-3.84129	-0.255935			TRUE
Amz1	Amz1.2085	18	NA	-1.26446	-0.255935			TRUE
Amz1	Amz1.2161	18	NA	2.92303	-0.255935			TRUE
Amz1	Amz1.2629	18	NA	1.39802	-0.255935			TRUE
Amz1	Amz1.2633	18	NA	2.6204	-0.255935			TRUE
Amz1	Amz1.2657	18	NA	-0.297141	-0.255935			TRUE
Amz1	Amz1.589	18	NA	-3.33011	-0.255935			FALSE
Amz2	Amz2.1429V	18	NA	-7.28993	-1.27772			TRUE
Amz2	Amz2.1430V	18	NA	-0.206091	-1.27772			TRUE
Amz2	Amz2.1451V	18	NA	0.517092	-1.27772			TRUE
Amz2	Amz2.1571V	18	NA	3.50242	-1.27772			TRUE
Amz2	Amz2.1694V	18	NA	0.232536	-1.27772			TRUE
Amz2	Amz2.1697V	18	NA	-4.51664	-1.27772			TRUE
Amz2	Amz2.994	18	NA	-1.18346	-1.27772			FALSE
Anpep	Anpep.2229	18	NA	0.978667	2.82197			TRUE
Anpep	Anpep.2352	18	NA	5.64051	2.82197			TRUE
Anpep	Anpep.2478	18	NA	5.98217	2.82197			TRUE
Anpep	Anpep.2847	18	NA	1.58889	2.82197			TRUE
Anpep	Anpep.3229	18	NA	2.19453	2.82197			TRUE
Anpep	Anpep.3402	18	NA	0.980945	2.82197			TRUE
Anpep	Anpep.3613	18	NA	2.38808	2.82197			FALSE
Apeh	Apeh.1595	18	NA	0.677171	2.50262			TRUE
Apeh	Apeh.2017	18	NA	2.8005	2.50262			TRUE
Apeh	Apeh.2358	18	NA	0.927963	2.50262			TRUE
Apeh	Apeh.414	18	NA	5.93182	2.50262			TRUE
Apeh	Apeh.639	18	NA	6.78134	2.50262			TRUE
Apeh	Apeh.643	18	NA	-2.10309	2.50262			FALSE
Aph1a	Aph1a.1689V	18	NA	0.794947	2.16242			TRUE
Aph1a	Aph1a.1798V	18	NA	0.0204815	2.16242			TRUE
Aph1a	Aph1a.1941V	18	NA	1.40416	2.16242			TRUE
Aph1a	Aph1a.2270V	18	NA	2.59048	2.16242			TRUE
Aph1a	Aph1a.2887V	18	NA	3.29088	2.16242			TRUE
Aph1a	Aph1a.2893V	18	NA	2.31491	2.16242			TRUE
Aph1a	Aph1a.584	18	NA	4.72111	2.16242			FALSE
Aph1b	Aph1b.1867	18	NA	1.25468	1.23829			TRUE
Aph1b	Aph1b.2945	18	NA	1.10615	1.23829			TRUE
Aph1b	Aph1b.3270	18	NA	0.494867	1.23829			TRUE
Aph1b	Aph1b.3272	18	NA	1.11075	1.23829			TRUE
Aph1b	Aph1b.3522	18	NA	0.862986	1.23829			TRUE
Aph1b	Aph1b.3740	18	NA	2.70709	1.23829			TRUE
Aph1b	Aph1b.3911	18	NA	1.13152	1.23829			FALSE
Aph1c	Aph1c.1378	18	NA	0.866763	1.02831			TRUE
Aph1c	Aph1c.289	18	NA	1.28873	1.02831			TRUE
Aph1c	Aph1c.3178	18	NA	2.60551	1.02831			TRUE
Aph1c	Aph1c.3197	18	NA	-0.917891	1.02831			TRUE
Aph1c	Aph1c.3542	18	NA	0.750115	1.02831			TRUE
Aph1c	Aph1c.4449	18	NA	0.276042	1.02831			TRUE
Aph1c	Aph1c.5171	18	NA	2.32888	1.02831			FALSE
Arxes2	Arxes2.1058V	18	NA	2.53832	2.41026			TRUE
Arxes2	Arxes2.1139	18	NA	3.28403	2.41026			TRUE
Arxes2	Arxes2.1193V	18	NA	0.481999	2.41026			TRUE
Arxes2	Arxes2.1277	18	NA	-0.225359	2.41026			TRUE
Arxes2	Arxes2.1418	18	NA	4.59459	2.41026			TRUE
Arxes2	Arxes2.1427V	18	NA	4.70202	2.41026			TRUE
Arxes2	Arxes2.1484	18	NA	-0.379153	2.41026			TRUE
Arxes2	Arxes2.406	18	NA	3.91642	2.41026			TRUE
Arxes2	Arxes2.407	18	NA	8.34542	2.41026			TRUE
Arxes2	Arxes2.718V	18	NA	1.28514	2.41026			TRUE
Arxes2	Arxes2.719V	18	NA	3.30402	2.41026			TRUE
Arxes2	Arxes2.911	18	NA	-2.92435	2.41026			FALSE
Asprv1	Asprv1.1254	18	NA	1.93749	0.201023			TRUE
Asprv1	Asprv1.1478	18	NA	1.42536	0.201023			TRUE
Asprv1	Asprv1.1479	18	NA	1.67654	0.201023			TRUE
Asprv1	Asprv1.258	18	NA	-1.80622	0.201023			TRUE
Asprv1	Asprv1.350	18	NA	-2.29334	0.201023			TRUE
Asprv1	Asprv1.542	18	NA	2.71383	0.201023			TRUE
Asprv1	Asprv1.692	18	NA	-2.2465	0.201023			FALSE
Asrgl1	Asrgl1.1093	18	NA	2.90389	0.72831			TRUE
Asrgl1	Asrgl1.1114	18	NA	-1.85041	0.72831			TRUE
Asrgl1	Asrgl1.1435	18	NA	2.73369	0.72831			TRUE
Asrgl1	Asrgl1.1479	18	NA	-3.10891	0.72831			TRUE
Asrgl1	Asrgl1.1598	18	NA	2.40952	0.72831			TRUE
Asrgl1	Asrgl1.1606	18	NA	3.47774	0.72831			TRUE
Asrgl1	Asrgl1.1968	18	NA	-1.46736	0.72831			FALSE
Astl	Astl.120	18	YES	NA	-1.47149			TRUE
Astl	Astl.2113	18	NA	1.54301	-1.47149			TRUE
Astl	Astl.2186	18	NA	1.24723	-1.47149			TRUE
Astl	Astl.443	19	YES	-10.9446	-1.47149			TRUE
Astl	Astl.615	19	YES	-2.07588	-1.47149			TRUE
Astl	Astl.852	19	YES	2.8728	-1.47149			FALSE
Atg4a	Atg4a.1582	19	YES	4.06386	1.66307			TRUE
Atg4a	Atg4a.1620	19	YES	-0.259036	1.66307			TRUE
Atg4a	Atg4a.1631	19	YES	-0.277055	1.66307			TRUE
Atg4a	Atg4a.1705	19	YES	5.90128	1.66307			TRUE
Atg4a	Atg4a.1997	19	YES	-0.707501	1.66307			TRUE
Atg4a	Atg4a.74	19	YES	3.01887	1.66307			TRUE
Atg4a	Atg4a.895	19	YES	-0.0989445	1.66307			FALSE
Atg4b	Atg4b.1241	19	YES	-5.43766	0.54569			TRUE
Atg4b	Atg4b.170	19	YES	2.5704	0.54569			TRUE
Atg4b	Atg4b.1794	19	YES	-0.57531	0.54569			TRUE
Atg4b	Atg4b.2947	19	YES	1.28708	0.54569			TRUE
Atg4b	Atg4b.2948	19	YES	2.19679	0.54569			TRUE
Atg4b	Atg4b.2953	19	YES	0.079225	0.54569			TRUE
Atg4b	Atg4b.457	19	YES	3.6993	0.54569			FALSE
Atg4c	Atg4c.2292	19	YES	-2.8151	0.00746264			TRUE
Atg4c	Atg4c.2520	19	YES	-2.72871	0.00746264			TRUE
Atg4c	Atg4c.2575	19	YES	1.72435	0.00746264			TRUE
Atg4c	Atg4c.593	19	YES	1.22764	0.00746264			TRUE
Atg4c	Atg4c.594	19	YES	2.62914	0.00746264			FALSE
Atg4d	Atg4d.1068	19	YES	-4.78792	-1.3146			TRUE
Atg4d	Atg4d.1198	19	YES	-1.57809	-1.3146			TRUE
Atg4d	Atg4d.1585	19	YES	-2.81408	-1.3146			TRUE
Atg4d	Atg4d.1893	19	YES	0.261974	-1.3146			TRUE
Atg4d	Atg4d.1899	19	YES	-1.93689	-1.3146			TRUE
Atg4d	Atg4d.2425	19	YES	1.28315	-1.3146			TRUE
Atg4d	Atg4d.77	19	YES	0.369662	-1.3146			FALSE
Atp6ap2	Atp6ap2.1187	19	YES	-6.64216	-4.20572			TRUE
Atp6ap2	Atp6ap2.1233	19	YES	-7.7244	-4.20572			TRUE
Atp6ap2	Atp6ap2.1342	19	YES	-2.6611	-4.20572			TRUE
Atp6ap2	Atp6ap2.172	19	YES	-10.2694	-4.20572			TRUE
Atp6ap2	Atp6ap2.1983	19	YES	-4.10239	-4.20572			TRUE
Atp6ap2	Atp6ap2.2026	19	YES	2.81601	-4.20572			TRUE
Atp6ap2	Atp6ap2.2215	19	YES	-0.856592	-4.20572			FALSE
Atxn3	Atxn3.328	19	YES	0.349745	0.47438			TRUE
Atxn3	Atxn3.389	19	YES	0.770329	0.47438			TRUE
Atxn3	Atxn3.506	19	YES	-4.86698	0.47438			TRUE
Atxn3	Atxn3.552	19	YES	0.346803	0.47438			TRUE
Atxn3	Atxn3.554	19	YES	1.71128	0.47438			TRUE
Atxn3	Atxn3.938	19	YES	4.5351	0.47438			FALSE
Bace1	Bace1.2169	19	YES	-1.5799	-0.896505			TRUE
Bace1	Bace1.2455	19	YES	-3.21804	-0.896505			TRUE
Bace1	Bace1.2585	19	YES	1.31132	-0.896505			TRUE
Bace1	Bace1.2785	19	YES	-2.60393	-0.896505			TRUE
Bace1	Bace1.3654	19	YES	0.515721	-0.896505			TRUE
Bace1	Bace1.3655	19	YES	-2.41795	-0.896505			TRUE
Bace1	Bace1.3875	19	YES	1.71725	-0.896505			FALSE
Bace2	Bace2.1784	19	YES	3.08076	3.60998			TRUE
Bace2	Bace2.1875	19	YES	0.976051	3.60998			TRUE
Bace2	Bace2.1996	19	YES	NA	3.60998			TRUE
Bace2	Bace2.2028	19	YES	6.7662	3.60998			TRUE
Bace2	Bace2.2456	19	YES	-0.194101	3.60998			TRUE
Bace2	Bace2.867	19	YES	7.42101	3.60998			FALSE
Bap1	Bap1.1476	19	YES	-10.0263	-8.36249			TRUE
Bap1	Bap1.2093	19	YES	-12.8439	-8.36249			TRUE
Bap1	Bap1.2139	19	YES	-6.7863	-8.36249			TRUE
Bap1	Bap1.2380	19	YES	-8.73813	-8.36249			TRUE
Bap1	Bap1.2589	19	YES	-13.9588	-8.36249			TRUE
Bap1	Bap1.3349	19	YES	-5.6637	-8.36249			TRUE
Bap1	Bap1.3350	19	YES	-0.520439	-8.36249			FALSE
BC051665	BC051665.1270	19	YES	1.89363	2.6488			TRUE
BC051665	BC051665.1271	19	YES	4.64697	2.6488			TRUE
BC051665	BC051665.1312	19	YES	1.80491	2.6488			TRUE
BC051665	BC051665.299	19	YES	2.96663	2.6488			TRUE
BC051665	BC051665.529	19	YES	1.95559	2.6488			TRUE
BC051665	BC051665.728	19	YES	2.62505	2.6488			FALSE
Blmh	Blmh.1377V	19	YES	4.63216	2.03001			TRUE
Blmh	Blmh.1884V	19	YES	-1.33428	2.03001			TRUE
Blmh	Blmh.535	19	YES	2.39208	2.03001			TRUE
Blmh	Blmh.671V	19	YES	2.22753	2.03001			TRUE
Blmh	Blmh.693V	19	YES	1.33998	2.03001			TRUE
Blmh	Blmh.705V	19	YES	2.08138	2.03001			TRUE
Blmh	Blmh.744V	19	YES	2.87121	2.03001			FALSE
Bmp1	Bmp1.1305	19	YES	2.86667	-1.44422			TRUE
Bmp1	Bmp1.2742	19	YES	-6.49007	-1.44422			TRUE
Bmp1	Bmp1.3532	19	YES	1.61549	-1.44422			TRUE
Bmp1	Bmp1.3536	19	YES	0.0171745	-1.44422			TRUE
Bmp1	Bmp1.355	19	YES	-1.838	-1.44422			TRUE
Bmp1	Bmp1.3655	19	YES	-2.83787	-1.44422			TRUE
Bmp1	Bmp1.756	19	YES	-3.44291	-1.44422			FALSE
Bphl	Bphl.1073	19	YES	-4.20314	1.45018			TRUE
Bphl	Bphl.1170	19	YES	0.776058	1.45018			TRUE
Bphl	Bphl.1171	19	YES	4.17131	1.45018			TRUE
Bphl	Bphl.465	19	YES	-1.28764	1.45018			TRUE
Bphl	Bphl.557	19	YES	2.29445	1.45018			TRUE
Bphl	Bphl.879	19	YES	4.37378	1.45018			TRUE
Bphl	Bphl.923	19	YES	4.02644	1.45018			FALSE
Brcc3	Brcc3.288	19	YES	3.79843	0.193693			TRUE
Brcc3	Brcc3.354	19	YES	0.546247	0.193693			TRUE
Brcc3	Brcc3.487	19	YES	NA	0.193693			TRUE
Brcc3	Brcc3.634	19	YES	-1.83337	0.193693			TRUE
Brcc3	Brcc3.635	19	YES	1.52959	0.193693			TRUE
Brcc3	Brcc3.807	19	YES	-3.07244	0.193693			FALSE
C1ra	C1ra.1906	19	YES	-5.66825	-0.698384			TRUE
C1ra	C1ra.1961	19	YES	0.523312	-0.698384			TRUE
C1ra	C1ra.2361	19	YES	-1.10688	-0.698384			TRUE
C1ra	C1ra.2364	19	YES	2.04278	-0.698384			TRUE
C1ra	C1ra.2500	19	YES	NA	-0.698384			TRUE
C1ra	C1ra.538	19	YES	0.717111	-0.698384			FALSE
C1rb	C1rb.1204	19	YES	-12.3511	-2.21511			TRUE
C1rb	C1rb.1900	19	YES	-5.36951	-2.21511			TRUE
C1rb	C1rb.1958	19	YES	3.14521	-2.21511			TRUE
C1rb	C1rb.870	19	YES	3.69091	-2.21511			TRUE
C1rb	C1rb.918	19	YES	-0.19104	-2.21511			FALSE
C1rl	C1rl.1715	19	YES	1.50725	0.300449			TRUE
C1rl	C1rl.2611	19	YES	2.49894	0.300449			TRUE
C1rl	C1rl.2613	19	YES	2.20704	0.300449			TRUE
C1rl	C1rl.2614	19	YES	-6.73845	0.300449			TRUE
C1rl	C1rl.2620	19	YES	1.01455	0.300449			TRUE
C1rl	C1rl.2621	19	YES	0.567059	0.300449			TRUE
C1rl	C1rl.2627	19	YES	1.04675	0.300449			FALSE
C1s	C1s.1627	19	YES	-0.63552	0.536519			TRUE
C1s	C1s.170	19	YES	0.429158	0.536519			TRUE
C1s	C1s.1992	19	YES	3.05224	0.536519			TRUE
C1s	C1s.2508	19	YES	1.81885	0.536519			TRUE
C1s	C1s.2805	19	YES	2.19147	0.536519			TRUE
C1s	C1s.2818	19	YES	-1.48272	0.536519			TRUE
C1s	C1s.927	19	YES	-1.61784	0.536519			FALSE
C2	C2.1509	19	YES	1.96879	1.06482			TRUE
C2	C2.1652	19	YES	-1.76552	1.06482			TRUE
C2	C2.2109	19	YES	0.231118	1.06482			TRUE
C2	C2.2118	19	YES	-0.0802904	1.06482			TRUE
C2	C2.618	19	YES	3.3433	1.06482			TRUE
C2	C2.793	19	YES	2.69152	1.06482			FALSE
Capn1	Capn1.1130	19	YES	-0.989954	-1.25358			TRUE
Capn1	Capn1.1800	19	YES	-4.07864	-1.25358			TRUE
Capn1	Capn1.1959	19	YES	-6.07321	-1.25358			TRUE
Capn1	Capn1.2634	19	YES	-4.97055	-1.25358			TRUE
Capn1	Capn1.3016	19	YES	0.484173	-1.25358			TRUE
Capn1	Capn1.3020	19	YES	2.7195	-1.25358			TRUE
Capn1	Capn1.3021	19	YES	4.13362	-1.25358			FALSE
Capn10	Capn10.129	19	YES	-5.48453	0.0163457			TRUE
Capn10	Capn10.2401	19	YES	-1.4634	0.0163457			TRUE
Capn10	Capn10.2702	19	YES	1.1057	0.0163457			TRUE
Capn10	Capn10.2820	19	YES	2.19464	0.0163457			TRUE
Capn10	Capn10.2825	19	YES	-3.43255	0.0163457			TRUE
Capn10	Capn10.2866	19	YES	2.36525	0.0163457			TRUE
Capn10	Capn10.657	19	YES	4.82932	0.0163457			FALSE
Capn11	Capn11.2401	19	YES	4.39013	-2.30002			TRUE
Capn11	Capn11.2553	19	YES	4.35448	-2.30002			TRUE
Capn11	Capn11.2557	19	YES	3.8341	-2.30002			TRUE
Capn11	Capn11.259	19	YES	-21.5215	-2.30002			TRUE
Capn11	Capn11.35	19	YES	2.14734	-2.30002			TRUE
Capn11	Capn11.827	19	YES	-7.00467	-2.30002			FALSE
Capn12	Capn12.1068	19	YES	2.43997	1.54775			TRUE
Capn12	Capn12.2543	19	YES	3.58338	1.54775			TRUE
Capn12	Capn12.2544	19	YES	1.36439	1.54775			TRUE
Capn12	Capn12.2752	19	YES	3.27925	1.54775			TRUE
Capn12	Capn12.2773	19	YES	1.78269	1.54775			TRUE
Capn12	Capn12.2796	19	YES	0.607931	1.54775			TRUE
Capn12	Capn12.2801	19	YES	-2.22334	1.54775			FALSE
Capn13	Capn13.1210	19	YES	1.8438	-2.19258			TRUE
Capn13	Capn13.1255	19	YES	-4.193	-2.19258			TRUE
Capn13	Capn13.1924	19	YES	-6.5169	-2.19258			TRUE
Capn13	Capn13.244	19	YES	-5.66642	-2.19258			TRUE
Capn13	Capn13.2569	19	YES	-0.538201	-2.19258			TRUE
Capn13	Capn13.2571	19	YES	1.91526	-2.19258			FALSE
Capn15	Capn15.1691	19	YES	0.391534	0.960135			TRUE
Capn15	Capn15.2355	19	YES	1.20993	0.960135			TRUE
Capn15	Capn15.2883	19	YES	7.47688	0.960135			TRUE
Capn15	Capn15.595	19	YES	3.31455	0.960135			TRUE
Capn15	Capn15.607	19	YES	NA	0.960135			TRUE
Capn15	Capn15.616	19	YES	-4.62771	0.960135			TRUE
Capn15	Capn15.964	19	YES	-2.00438	0.960135			FALSE
Capn2	Capn2.1940	19	YES	-2.80212	-1.42372			TRUE
Capn2	Capn2.1944	19	YES	-1.21422	-1.42372			TRUE
Capn2	Capn2.2150	19	YES	-1.66535	-1.42372			TRUE
Capn2	Capn2.2428	19	YES	0.967773	-1.42372			TRUE
Capn2	Capn2.2478	19	YES	-2.66029	-1.42372			TRUE
Capn2	Capn2.3136	19	YES	-2.77792	-1.42372			TRUE
Capn2	Capn2.3163	19	YES	0.186122	-1.42372			FALSE
Capn3	Capn3.1889	19	YES	-0.312135	1.00951			TRUE
Capn3	Capn3.1944	19	YES	4.86078	1.00951			TRUE
Capn3	Capn3.2499	19	YES	-0.0519642	1.00951			TRUE
Capn3	Capn3.2561	19	YES	-3.42581	1.00951			TRUE
Capn3	Capn3.2663	19	YES	2.24946	1.00951			TRUE
Capn3	Capn3.2745	19	YES	0.467196	1.00951			TRUE
Capn3	Capn3.744	19	YES	3.27902	1.00951			FALSE
Capn5	Capn5.2824	19	YES	2.69308	1.43911			TRUE
Capn5	Capn5.3148	19	YES	-1.7569	1.43911			TRUE
Capn5	Capn5.3278	19	YES	1.40133	1.43911			TRUE
Capn5	Capn5.3561	19	YES	3.16759	1.43911			TRUE
Capn5	Capn5.3573	19	YES	1.62084	1.43911			TRUE
Capn5	Capn5.3575	19	YES	0.913982	1.43911			TRUE
Capn5	Capn5.3576	19	YES	2.03389	1.43911			FALSE
Capn6	Capn6.1327	19	YES	1.94293	-0.776833			TRUE
Capn6	Capn6.2297	19	YES	-4.02762	-0.776833			TRUE
Capn6	Capn6.2361	19	YES	0.82301	-0.776833			TRUE
Capn6	Capn6.3211	19	YES	-0.940338	-0.776833			TRUE
Capn6	Capn6.3531	19	YES	2.09784	-0.776833			TRUE
Capn6	Capn6.930	19	YES	-4.18103	-0.776833			TRUE
Capn6	Capn6.978	19	YES	-1.15263	-0.776833			FALSE
Capn7	Capn7.1324	19	YES	-0.899854	-1.52295			TRUE
Capn7	Capn7.3102	19	YES	-7.28511	-1.52295			TRUE
Capn7	Capn7.3490	19	YES	-0.0765117	-1.52295			TRUE
Capn7	Capn7.396	19	YES	3.57212	-1.52295			TRUE
Capn7	Capn7.468	19	YES	-0.286853	-1.52295			TRUE
Capn7	Capn7.508	19	YES	1.75103	-1.52295			TRUE
Capn7	Capn7.667	19	YES	-7.4355	-1.52295			FALSE
Capn8	Capn8.1097	19	YES	-2.25201	-1.79373			TRUE
Capn8	Capn8.1103	19	YES	-0.380332	-1.79373			TRUE
Capn8	Capn8.284	19	YES	-7.48718	-1.79373			TRUE
Capn8	Capn8.437	19	YES	-6.46897	-1.79373			TRUE
Capn8	Capn8.677	19	YES	3.46984	-1.79373			TRUE
Capn8	Capn8.715	19	YES	0.766466	-1.79373			TRUE
Capn8	Capn8.954	19	YES	-0.203911	-1.79373			FALSE
Capn9	Capn9.1365	19	YES	-2.80193	1.04005			TRUE
Capn9	Capn9.1965	19	YES	-0.240563	1.04005			TRUE
Capn9	Capn9.2241	19	YES	2.85126	1.04005			TRUE
Capn9	Capn9.2244	19	YES	-0.688585	1.04005			TRUE
Capn9	Capn9.344	19	YES	1.24731	1.04005			TRUE
Capn9	Capn9.576	19	YES	0.867002	1.04005			TRUE
Capn9	Capn9.670	19	YES	6.04586	1.04005			FALSE
Capns1	Capns1.1184	19	YES	7.39213	1.16323			TRUE
Capns1	Capns1.1232	19	YES	-6.02497	1.16323			TRUE
Capns1	Capns1.1336	19	YES	-1.72406	1.16323			TRUE
Capns1	Capns1.167	19	YES	1.63406	1.16323			TRUE
Capns1	Capns1.421	19	YES	0.304214	1.16323			TRUE
Capns1	Capns1.423	19	YES	5.39802	1.16323			FALSE
Casp1	Casp1.1120	19	YES	2.08069	3.04373			TRUE
Casp1	Casp1.1473	19	YES	1.00219	3.04373			TRUE
Casp1	Casp1.308	19	YES	NA	3.04373			TRUE
Casp1	Casp1.542	19	YES	-0.778627	3.04373			TRUE
Casp1	Casp1.618	19	YES	6.18389	3.04373			TRUE
Casp1	Casp1.880	19	YES	6.25322	3.04373			TRUE
Casp1	Casp1.941	19	YES	3.52102	3.04373			FALSE
Casp12	Casp12.1446	19	YES	-2.44048	0.402531			TRUE
Casp12	Casp12.1944	19	YES	-1.32534	0.402531			TRUE
Casp12	Casp12.1984	19	YES	0.839447	0.402531			TRUE
Casp12	Casp12.2035	19	YES	2.01528	0.402531			TRUE
Casp12	Casp12.695	19	YES	2.52489	0.402531			TRUE
Casp12	Casp12.715	19	YES	-0.638736	0.402531			TRUE
Casp12	Casp12.752	19	YES	1.84265	0.402531			FALSE
Casp14	Casp14.120	19	YES	-13.1416	-1.82409			TRUE
Casp14	Casp14.1231	19	YES	1.87926	-1.82409			TRUE
Casp14	Casp14.1237	19	YES	2.17278	-1.82409			TRUE
Casp14	Casp14.1246	19	YES	-0.922316	-1.82409			TRUE
Casp14	Casp14.1406	19	YES	3.97222	-1.82409			TRUE
Casp14	Casp14.1963	19	YES	-4.07402	-1.82409			TRUE
Casp14	Casp14.833	19	YES	-2.65496	-1.82409			FALSE
Casp2	Casp2.1099	19	YES	3.52945	1.80592			TRUE
Casp2	Casp2.1698	19	YES	4.59175	1.80592			TRUE
Casp2	Casp2.2163	19	YES	3.69804	1.80592			TRUE
Casp2	Casp2.2421	19	YES	2.17514	1.80592			TRUE
Casp2	Casp2.2441	19	YES	1.61134	1.80592			TRUE
Casp2	Casp2.2649	19	YES	-2.34001	1.80592			TRUE
Casp2	Casp2.3169	19	YES	-0.624242	1.80592			FALSE
Casp3	Casp3.1063	19	YES	3.87879	-0.472021			TRUE
Casp3	Casp3.1095	19	YES	-7.54384	-0.472021			TRUE
Casp3	Casp3.1247	19	YES	NA	-0.472021			TRUE
Casp3	Casp3.1279	19	YES	-3.19884	-0.472021			TRUE
Casp3	Casp3.2557V	19	YES	2.4379	-0.472021			TRUE
Casp3	Casp3.869	19	YES	2.06589	-0.472021			FALSE
Casp4	Casp4.1041V	19	YES	2.13974	0.933811			TRUE
Casp4	Casp4.1124V	19	YES	-1.29384	0.933811			TRUE
Casp4	Casp4.1262V	19	YES	-0.0478474	0.933811			TRUE
Casp4	Casp4.1271V	19	YES	1.53692	0.933811			TRUE
Casp4	Casp4.140V	19	YES	3.32033	0.933811			TRUE
Casp4	Casp4.728V	19	YES	-0.982237	0.933811			TRUE
Casp4	Casp4.731V	19	YES	1.86362	0.933811			FALSE
Casp6	Casp6.1038	19	YES	0.375284	-3.45922			TRUE
Casp6	Casp6.1110	19	YES	-15.5545	-3.45922			TRUE
Casp6	Casp6.1135	19	YES	-2.30725	-3.45922			TRUE
Casp6	Casp6.1422	19	YES	-3.6875	-3.45922			TRUE
Casp6	Casp6.308	19	YES	3.40973	-3.45922			TRUE
Casp6	Casp6.433	19	YES	-4.38037	-3.45922			TRUE
Casp6	Casp6.463	19	YES	-2.06994	-3.45922			FALSE
Casp7	Casp7.1290	19	YES	7.09925	1.13076			TRUE
Casp7	Casp7.1401	19	YES	2.35302	1.13076			TRUE
Casp7	Casp7.2071	19	YES	-6.18207	1.13076			TRUE
Casp7	Casp7.2201	19	YES	0.635394	1.13076			TRUE
Casp7	Casp7.2225	19	YES	2.12059	1.13076			TRUE
Casp7	Casp7.225	19	YES	-3.36919	1.13076			TRUE
Casp7	Casp7.2282	19	YES	5.25833	1.13076			FALSE
Casp8	Casp8.1055	19	YES	-14.1917	-5.74976			TRUE
Casp8	Casp8.1221	19	YES	-6.99808	-5.74976			TRUE
Casp8	Casp8.1698	19	YES	-13.6351	-5.74976			TRUE
Casp8	Casp8.2053	19	YES	0.468216	-5.74976			TRUE
Casp8	Casp8.2054	19	YES	1.31507	-5.74976			TRUE
Casp8	Casp8.2096	19	YES	-2.37115	-5.74976			TRUE
Casp8	Casp8.916	19	YES	-4.8356	-5.74976			FALSE
Casp9	Casp9.1894V	19	YES	-2.84434	0.0491793			TRUE
Casp9	Casp9.2767V	19	YES	0.106164	0.0491793			TRUE
Casp9	Casp9.2830V	19	YES	0.555063	0.0491793			TRUE
Casp9	Casp9.2833V	19	YES	-0.586735	0.0491793			TRUE
Casp9	Casp9.3669V	19	YES	-0.752744	0.0491793			TRUE
Casp9	Casp9.844	19	YES	0.900791	0.0491793			TRUE
Casp9	Casp9.969	19	YES	2.96605	0.0491793			FALSE
Cela1	Cela1.1031	19	YES	4.90803	2.47057			TRUE
Cela1	Cela1.1056	19	YES	1.57934	2.47057			TRUE
Cela1	Cela1.1067	19	YES	-2.19665	2.47057			TRUE
Cela1	Cela1.302	19	YES	6.11067	2.47057			TRUE
Cela1	Cela1.401	19	YES	1.73202	2.47057			TRUE
Cela1	Cela1.404	19	YES	3.84418	2.47057			TRUE
Cela1	Cela1.406	19	YES	1.31638	2.47057			FALSE
Cela2a	Cela2a.1018	19	YES	0.559659	-1.55821			TRUE
Cela2a	Cela2a.1027	19	YES	-5.18966	-1.55821			TRUE
Cela2a	Cela2a.1032	20	NA	-3.37256	-1.55821			TRUE
Cela2a	Cela2a.474	20	NA	-1.86744	-1.55821			TRUE
Cela2a	Cela2a.541	20	NA	0.609772	-1.55821			TRUE
Cela2a	Cela2a.630	20	YES	-4.75937	-1.55821			TRUE
Cela2a	Cela2a.973	20	NA	3.11214	-1.55821			FALSE
Cela3b	Cela3b.411	20	NA	-2.97666	-2.09301			TRUE
Cela3b	Cela3b.495	20	YES	NA	-2.09301			TRUE
Cela3b	Cela3b.796	20	YES	-4.61487	-2.09301			TRUE
Cela3b	Cela3b.797	20	NA	-0.699649	-2.09301			TRUE
Cela3b	Cela3b.818	20	NA	0.773434	-2.09301			TRUE
Cela3b	Cela3b.880	20	NA	-2.94731	-2.09301			FALSE
Ces2a	Ces2a.1757	20	NA	-0.329185	0.280384			TRUE
Ces2a	Ces2a.1891	20	NA	-0.106886	0.280384			TRUE
Ces2a	Ces2a.359	20	NA	0.152994	0.280384			TRUE
Ces2a	Ces2a.383	20	NA	0.886848	0.280384			TRUE
Ces2a	Ces2a.690	20	NA	0.798147	0.280384			FALSE
Ces2b	Ces2b.1196	20	NA	-0.23107	-4.16454			TRUE
Ces2b	Ces2b.1296	20	NA	-0.208545	-4.16454			TRUE
Ces2b	Ces2b.1355	20	NA	-0.647831	-4.16454			TRUE
Ces2b	Ces2b.1465	20	NA	-4.42407	-4.16454			TRUE
Ces2b	Ces2b.1759	20	NA	-6.46191	-4.16454			TRUE
Ces2b	Ces2b.402	20	NA	-3.5425	-4.16454			TRUE
Ces2b	Ces2b.981	20	YES	-13.6359	-4.16454			FALSE
Ces2c	Ces2c.1186	20	NA	1.71866	0.938903			TRUE
Ces2c	Ces2c.1699	20	NA	1.12143	0.938903			TRUE
Ces2c	Ces2c.1796	20	NA	0.206579	0.938903			TRUE
Ces2c	Ces2c.1905	20	NA	1.78651	0.938903			TRUE
Ces2c	Ces2c.1910	20	NA	0.597246	0.938903			TRUE
Ces2c	Ces2c.539	20	NA	0.289401	0.938903			TRUE
Ces2c	Ces2c.550	20	NA	0.852501	0.938903			FALSE
Ces2e	Ces2e.1325	20	NA	0.041689	-0.592538			TRUE
Ces2e	Ces2e.2551	20	NA	1.8017	-0.592538			TRUE
Ces2e	Ces2e.2557	20	NA	-4.39524	-0.592538			TRUE
Ces2e	Ces2e.2580	20	NA	-1.35112	-0.592538			TRUE
Ces2e	Ces2e.2642	20	YES	NA	-0.592538			TRUE
Ces2e	Ces2e.333	20	NA	-0.72323	-0.592538			TRUE
Ces2e	Ces2e.344	20	NA	1.07097	-0.592538			FALSE
Ces2g	Ces2g.1133	20	NA	-8.82452	-2.8705			TRUE
Ces2g	Ces2g.1225	20	NA	-0.612922	-2.8705			TRUE
Ces2g	Ces2g.1701	20	NA	-2.17832	-2.8705			TRUE
Ces2g	Ces2g.1811	20	NA	-3.61499	-2.8705			TRUE
Ces2g	Ces2g.2116	20	NA	-6.82447	-2.8705			TRUE
Ces2g	Ces2g.2285	20	NA	1.73573	-2.8705			TRUE
Ces2g	Ces2g.2290	20	NA	0.226002	-2.8705			FALSE
Ces2h	Ces2h.1364	20	NA	4.16935	0.137716			TRUE
Ces2h	Ces2h.1370	20	NA	0.706877	0.137716			TRUE
Ces2h	Ces2h.1625	20	NA	0.833998	0.137716			TRUE
Ces2h	Ces2h.285	20	NA	-5.15936	0.137716			FALSE
Cfb	Cfb.1402V	20	NA	0.612559	0.0960964			TRUE
Cfb	Cfb.315	20	NA	0.561124	0.0960964			TRUE
Cfb	Cfb.492	20	YES	4.30129	0.0960964			TRUE
Cfb	Cfb.531	20	NA	-1.32117	0.0960964			TRUE
Cfb	Cfb.948	20	NA	-1.30213	0.0960964			TRUE
Cfb	Cfb.999V	20	YES	-2.27509	0.0960964			FALSE
Cfd	Cfd.415	20	NA	0.636587	-0.909838			TRUE
Cfd	Cfd.474	20	NA	-8.60065	-0.909838			TRUE
Cfd	Cfd.475	20	NA	-4.09203	-0.909838			TRUE
Cfd	Cfd.484	20	YES	4.61045	-0.909838			TRUE
Cfd	Cfd.635	20	NA	-0.0816935	-0.909838			TRUE
Cfd	Cfd.803	20	NA	-0.712022	-0.909838			TRUE
Cfd	Cfd.823	20	NA	1.8705	-0.909838			FALSE
Cfi	Cfi.1019	20	NA	3.50912	-0.706469			TRUE
Cfi	Cfi.1370	20	NA	-0.426545	-0.706469			TRUE
Cfi	Cfi.1513	20	NA	-4.4484	-0.706469			TRUE
Cfi	Cfi.410	20	NA	-2.0484	-0.706469			TRUE
Cfi	Cfi.449	20	NA	0.439312	-0.706469			TRUE
Cfi	Cfi.484	20	NA	-2.20445	-0.706469			TRUE
Cfi	Cfi.572	20	NA	0.234076	-0.706469			FALSE
Cflar	Cflar.112	20	NA	2.64121	-0.162609			TRUE
Cflar	Cflar.444	20	YES	-4.34629	-0.162609			TRUE
Cflar	Cflar.678	20	NA	-1.02723	-0.162609			TRUE
Cflar	Cflar.705	20	NA	-3.01327	-0.162609			TRUE
Cflar	Cflar.764	20	NA	-1.94921	-0.162609			TRUE
Cflar	Cflar.87	20	NA	3.77901	-0.162609			TRUE
Cflar	Cflar.89	20	NA	2.77752	-0.162609			FALSE
Clec4a3	Clec4a3.1063	20	NA	0.364512	-1.43742			TRUE
Clec4a3	Clec4a3.225	20	NA	-2.40621	-1.43742			TRUE
Clec4a3	Clec4a3.280	20	NA	-0.872781	-1.43742			TRUE
Clec4a3	Clec4a3.434	20	NA	-1.63644	-1.43742			TRUE
Clec4a3	Clec4a3.693	20	NA	-2.97505	-1.43742			TRUE
Clec4a3	Clec4a3.859	20	NA	-1.31288	-1.43742			TRUE
Clec4a3	Clec4a3.879	20	NA	-1.22312	-1.43742			FALSE
Clpp	Clpp.1186	20	NA	2.08718	-3.06251			TRUE
Clpp	Clpp.354	20	NA	-8.56943	-3.06251			TRUE
Clpp	Clpp.369	20	NA	-2.1468	-3.06251			TRUE
Clpp	Clpp.636	20	NA	3.29065	-3.06251			TRUE
Clpp	Clpp.977	20	NA	-12.3479	-3.06251			TRUE
Clpp	Clpp.982	20	NA	-0.427477	-3.06251			TRUE
Clpp	Clpp.988	20	NA	-3.3238	-3.06251			FALSE
Clpx	Clpx.1058	20	NA	-0.477731	-1.71654			TRUE
Clpx	Clpx.1199	20	NA	1.47515	-1.71654			TRUE
Clpx	Clpx.2454	20	NA	-1.69805	-1.71654			TRUE
Clpx	Clpx.2571	20	YES	-6.30815	-1.71654			TRUE
Clpx	Clpx.2572	20	YES	-1.13766	-1.71654			TRUE
Clpx	Clpx.2766	20	YES	3.10034	-1.71654			TRUE
Clpx	Clpx.642	20	NA	-6.9697	-1.71654			FALSE
Cma1	Cma1.1000	20	NA	1.4519	0.874394			TRUE
Cma1	Cma1.1006	20	NA	-0.0619839	0.874394			TRUE
Cma1	Cma1.126	20	NA	-1.23948	0.874394			TRUE
Cma1	Cma1.452	20	NA	6.54879	0.874394			TRUE
Cma1	Cma1.470	20	NA	-1.96953	0.874394			TRUE
Cma1	Cma1.702	20	NA	1.6217	0.874394			TRUE
Cma1	Cma1.995	20	YES	-0.230645	0.874394			FALSE
Cma2	Cma2.293	20	NA	1.22935	1.85631			TRUE
Cma2	Cma2.296	20	NA	-0.815364	1.85631			TRUE
Cma2	Cma2.299	20	NA	3.46009	1.85631			TRUE
Cma2	Cma2.348	20	NA	0.444084	1.85631			TRUE
Cma2	Cma2.356	20	NA	3.34308	1.85631			TRUE
Cma2	Cma2.478	20	NA	1.78561	1.85631			TRUE
Cma2	Cma2.744	20	NA	3.54733	1.85631			FALSE
Cndp1	Cndp1.1374	20	NA	-1.49548	-0.920175			TRUE
Cndp1	Cndp1.2247	20	NA	1.90212	-0.920175			TRUE
Cndp1	Cndp1.2492	20	NA	2.28967	-0.920175			TRUE
Cndp1	Cndp1.2563	20	NA	-1.18301	-0.920175			TRUE
Cndp1	Cndp1.64	20	NA	-1.37958	-0.920175			TRUE
Cndp1	Cndp1.72	20	NA	-1.64353	-0.920175			TRUE
Cndp1	Cndp1.938	20	NA	-4.93142	-0.920175			FALSE
Cndp2	Cndp2.1108	20	YES	37.4146	3.39719			TRUE
Cndp2	Cndp2.1119	20	NA	-1.13279	3.39719			TRUE
Cndp2	Cndp2.1559	20	NA	-1.38707	3.39719			TRUE
Cndp2	Cndp2.1570	20	NA	-4.07313	3.39719			TRUE
Cndp2	Cndp2.597	20	NA	-0.949234	3.39719			TRUE
Cndp2	Cndp2.690	20	NA	-4.68824	3.39719			TRUE
Cndp2	Cndp2.85	20	YES	-1.40385	3.39719			FALSE
Cntnap5a	Cntnap5a.2592	20	NA	0.389728	2.78538			TRUE
Cntnap5a	Cntnap5a.2654	20	NA	-1.35282	2.78538			TRUE
Cntnap5a	Cntnap5a.3014	20	NA	-1.49483	2.78538			TRUE
Cntnap5a	Cntnap5a.3604	20	NA	0.580017	2.78538			TRUE
Cntnap5a	Cntnap5a.4013	20	NA	4.4085	2.78538			TRUE
Cntnap5a	Cntnap5a.4187	20	NA	17.6564	2.78538			TRUE
Cntnap5a	Cntnap5a.4271	20	NA	-0.68933	2.78538			FALSE
Cops5	Cops5.1219	20	NA	-3.53664	-3.47443			TRUE
Cops5	Cops5.1340	20	NA	-4.34078	-3.47443			TRUE
Cops5	Cops5.1362	20	NA	-6.25039	-3.47443			TRUE
Cops5	Cops5.1645	20	NA	-0.168275	-3.47443			TRUE
Cops5	Cops5.1661	20	NA	-0.239185	-3.47443			TRUE
Cops5	Cops5.756	20	NA	-3.19285	-3.47443			TRUE
Cops5	Cops5.923	20	NA	-6.59287	-3.47443			FALSE
Corin	Corin.1057	20	NA	-1.31254	-0.462324			TRUE
Corin	Corin.255	20	NA	1.17224	-0.462324			TRUE
Corin	Corin.3469	20	NA	-0.565261	-0.462324			TRUE
Corin	Corin.4050	20	NA	0.0300237	-0.462324			TRUE
Corin	Corin.4280	20	NA	2.20996	-0.462324			TRUE
Corin	Corin.4401	20	NA	-4.30837	-0.462324			FALSE
Cpa1	Cpa1.1296	20	NA	3.15614	1.5431			TRUE
Cpa1	Cpa1.1494	20	NA	4.06238	1.5431			TRUE
Cpa1	Cpa1.1555	20	NA	9.6471	1.5431			TRUE
Cpa1	Cpa1.1556	20	NA	3.47832	1.5431			TRUE
Cpa1	Cpa1.1557	20	NA	0.13036	1.5431			TRUE
Cpa1	Cpa1.70	20	NA	1.9105	1.5431			TRUE
Cpa1	Cpa1.806	20	NA	-11.5831	1.5431			FALSE
Cpa2	Cpa2.1129	20	NA	2.06255	-0.437723			TRUE
Cpa2	Cpa2.382	20	YES	NA	-0.437723			TRUE
Cpa2	Cpa2.453	20	NA	-1.19562	-0.437723			TRUE
Cpa2	Cpa2.514	20	NA	-0.572074	-0.437723			TRUE
Cpa2	Cpa2.910	20	NA	-0.140737	-0.437723			TRUE
Cpa2	Cpa2.911	20	NA	-2.49439	-0.437723			TRUE
Cpa2	Cpa2.922	20	NA	-0.286062	-0.437723			FALSE
Cpa3	Cpa3.1012	20	NA	-1.2422	-0.21453			TRUE
Cpa3	Cpa3.1185	20	NA	0.137744	-0.21453			TRUE
Cpa3	Cpa3.1211	20	NA	1.34807	-0.21453			TRUE
Cpa3	Cpa3.180	20	NA	-1.08827	-0.21453			TRUE
Cpa3	Cpa3.393	20	NA	-0.407074	-0.21453			TRUE
Cpa3	Cpa3.444	20	NA	-0.0354627	-0.21453			FALSE
Cpa4	Cpa4.1283	20	NA	-11.3306	-1.88508			TRUE
Cpa4	Cpa4.246	20	NA	0.0304785	-1.88508			TRUE
Cpa4	Cpa4.609	20	NA	-1.0158	-1.88508			TRUE
Cpa4	Cpa4.610	20	NA	0.817152	-1.88508			TRUE
Cpa4	Cpa4.611	20	NA	1.12747	-1.88508			TRUE
Cpa4	Cpa4.889	20	NA	-0.939229	-1.88508			FALSE
Cpa5	Cpa5.1042	20	NA	-1.37787	0.568443			TRUE
Cpa5	Cpa5.11	20	NA	-1.63217	0.568443			TRUE
Cpa5	Cpa5.1556	20	YES	NA	0.568443			TRUE
Cpa5	Cpa5.169	20	NA	4.70567	0.568443			TRUE
Cpa5	Cpa5.583	20	NA	-0.747662	0.568443			TRUE
Cpa5	Cpa5.588	20	NA	0.458678	0.568443			TRUE
Cpa5	Cpa5.798	20	NA	2.004	0.568443			FALSE
Cpa6	Cpa6.1201	20	NA	-2.23181	-0.103659			TRUE
Cpa6	Cpa6.1394	20	NA	0.427343	-0.103659			TRUE
Cpa6	Cpa6.1561	20	NA	0.0503373	-0.103659			TRUE
Cpa6	Cpa6.1828	20	NA	-0.846181	-0.103659			TRUE
Cpa6	Cpa6.1873	20	NA	0.616388	-0.103659			TRUE
Cpa6	Cpa6.623	20	NA	1.09131	-0.103659			TRUE
Cpa6	Cpa6.660	20	NA	0.166998	-0.103659			FALSE
Cpb1	Cpb1.1404	20	NA	-1.3394	-1.29595			TRUE
Cpb1	Cpb1.1411	20	NA	-0.65168	-1.29595			TRUE
Cpb1	Cpb1.1426	20	NA	-6.32586	-1.29595			TRUE
Cpb1	Cpb1.211	20	NA	-0.604159	-1.29595			TRUE
Cpb1	Cpb1.271	20	NA	0.717578	-1.29595			TRUE
Cpb1	Cpb1.272	20	YES	4.06118	-1.29595			TRUE
Cpb1	Cpb1.418	20	NA	-4.92934	-1.29595			FALSE
Cpb2	Cpb2.1418	20	NA	0.568164	-0.470276			TRUE
Cpb2	Cpb2.172	20	NA	-3.28916	-0.470276			TRUE
Cpb2	Cpb2.287	20	NA	0.472025	-0.470276			TRUE
Cpb2	Cpb2.298	20	NA	3.29064	-0.470276			TRUE
Cpb2	Cpb2.434	20	NA	-1.60519	-0.470276			TRUE
Cpb2	Cpb2.458	20	NA	-0.566634	-0.470276			TRUE
Cpb2	Cpb2.511	20	NA	-2.16177	-0.470276			FALSE
Cpd	Cpd.2305	20	NA	-2.68581	-3.12729			TRUE
Cpd	Cpd.2419	20	NA	-3.6781	-3.12729			TRUE
Cpd	Cpd.3887	20	NA	-4.21	-3.12729			TRUE
Cpd	Cpd.4856	20	NA	-2.42169	-3.12729			TRUE
Cpd	Cpd.6087	20	NA	-7.09546	-3.12729			TRUE
Cpd	Cpd.7852	20	NA	-2.5099	-3.12729			TRUE
Cpd	Cpd.9095V	20	NA	0.709927	-3.12729			FALSE
Cpe	Cpe.1201	20	NA	0.407579	1.32789			TRUE
Cpe	Cpe.1592	20	NA	2.65628	1.32789			TRUE
Cpe	Cpe.1593	20	NA	3.08772	1.32789			TRUE
Cpe	Cpe.1708	20	NA	-0.245813	1.32789			TRUE
Cpe	Cpe.1712	20	NA	-0.820214	1.32789			TRUE
Cpe	Cpe.394	20	NA	2.25671	1.32789			TRUE
Cpe	Cpe.722	20	NA	1.95295	1.32789			FALSE
Cpm	Cpm.1260	20	YES	NA	-1.62897			TRUE
Cpm	Cpm.1781	20	NA	-2.7286	-1.62897			TRUE
Cpm	Cpm.2863	20	NA	-5.36362	-1.62897			TRUE
Cpm	Cpm.3097	20	NA	-4.49617	-1.62897			TRUE
Cpm	Cpm.4188	20	NA	0.159641	-1.62897			TRUE
Cpm	Cpm.4726	20	NA	3.19274	-1.62897			TRUE
Cpm	Cpm.506	20	NA	-0.537816	-1.62897			FALSE
Cpn1	Cpn1.1363	20	NA	4.15389	0.122785			TRUE
Cpn1	Cpn1.1587	20	NA	-3.12067	0.122785			TRUE
Cpn1	Cpn1.1718	20	NA	-1.8681	0.122785			TRUE
Cpn1	Cpn1.1797	20	NA	1.56	0.122785			TRUE
Cpn1	Cpn1.578	20	YES	NA	0.122785			TRUE
Cpn1	Cpn1.759	20	NA	-0.111192	0.122785			FALSE
Cpq	Cpq.1666	20	NA	-0.256083	-0.803842			TRUE
Cpq	Cpq.1728	20	NA	-2.08755	-0.803842			TRUE
Cpq	Cpq.1729	20	NA	-2.71264	-0.803842			TRUE
Cpq	Cpq.332	20	NA	0.493943	-0.803842			TRUE
Cpq	Cpq.455	20	NA	-0.587842	-0.803842			TRUE
Cpq	Cpq.709	20	NA	0.327126	-0.803842			FALSE
Cps1	Cps1.1188	20	NA	-1.29782	-1.11948			TRUE
Cps1	Cps1.1776	20	NA	-5.00381	-1.11948			TRUE
Cps1	Cps1.2821	20	NA	-2.30938	-1.11948			TRUE
Cps1	Cps1.38	20	YES	NA	-1.11948			TRUE
Cps1	Cps1.5179	20	NA	-0.219674	-1.11948			TRUE
Cps1	Cps1.5249	20	NA	2.77872	-1.11948			TRUE
Cps1	Cps1.5495	20	NA	-0.664899	-1.11948			FALSE
Cpvl	Cpvl.1004	20	NA	-2.43368	0.537249			TRUE
Cpvl	Cpvl.1021	20	NA	0.147539	0.537249			TRUE
Cpvl	Cpvl.1056	20	NA	5.36143	0.537249			TRUE
Cpvl	Cpvl.1103	20	NA	1.95013	0.537249			TRUE
Cpvl	Cpvl.1243	20	NA	-0.0106452	0.537249			TRUE
Cpvl	Cpvl.1545	20	NA	0.00926939	0.537249			TRUE
Cpvl	Cpvl.947	20	NA	-1.2633	0.537249			FALSE
Cpxm1	Cpxm1.1131	20	YES	NA	-2.70388			TRUE
Cpxm1	Cpxm1.1772	20	NA	0.283967	-2.70388			TRUE
Cpxm1	Cpxm1.2052	20	NA	-0.0724745	-2.70388			TRUE
Cpxm1	Cpxm1.2084	20	NA	-9.01634	-2.70388			TRUE
Cpxm1	Cpxm1.236	20	NA	3.11632	-2.70388			TRUE
Cpxm1	Cpxm1.721	20	NA	-5.58982	-2.70388			TRUE
Cpxm1	Cpxm1.943	20	NA	-4.9449	-2.70388			FALSE
Cpxm2	Cpxm2.1124	20	NA	-1.00067	-2.8129			TRUE
Cpxm2	Cpxm2.1156	20	NA	-0.175271	-2.8129			TRUE
Cpxm2	Cpxm2.1493	20	YES	-8.71442	-2.8129			TRUE
Cpxm2	Cpxm2.1508	20	NA	2.59089	-2.8129			TRUE
Cpxm2	Cpxm2.2064	20	NA	-6.2217	-2.8129			TRUE
Cpxm2	Cpxm2.2929	20	NA	0.181874	-2.8129			TRUE
Cpxm2	Cpxm2.3446	20	NA	-6.35099	-2.8129			FALSE
Cpz	Cpz.1204	20	NA	1.5169	1.1786			TRUE
Cpz	Cpz.1364	20	NA	-1.71746	1.1786			TRUE
Cpz	Cpz.1392	20	NA	-0.660153	1.1786			TRUE
Cpz	Cpz.1696	20	NA	-0.851202	1.1786			TRUE
Cpz	Cpz.1703	20	NA	1.7497	1.1786			TRUE
Cpz	Cpz.2106	20	NA	4.93792	1.1786			TRUE
Cpz	Cpz.2208	20	YES	3.27448	1.1786			FALSE
Crbn	Crbn.1595V	20	NA	0.489927	0.662691			TRUE
Crbn	Crbn.1991V	20	NA	-1.03085	0.662691			TRUE
Crbn	Crbn.2032V	20	NA	-0.0262905	0.662691			TRUE
Crbn	Crbn.2242	20	NA	3.43889	0.662691			TRUE
Crbn	Crbn.2264	20	NA	-3.20296	0.662691			TRUE
Crbn	Crbn.2265	20	NA	3.00912	0.662691			TRUE
Crbn	Crbn.96	20	NA	1.961	0.662691			FALSE
Ctla2a	Ctla2a.1310	20	NA	1.64319	-0.308422			TRUE
Ctla2a	Ctla2a.280	20	NA	2.23685	-0.308422			TRUE
Ctla2a	Ctla2a.378	20	NA	-7.1244	-0.308422			TRUE
Ctla2a	Ctla2a.654	20	NA	3.05322	-0.308422			TRUE
Ctla2a	Ctla2a.666	20	NA	-1.42851	-0.308422			TRUE
Ctla2a	Ctla2a.716	20	NA	-0.16776	-0.308422			TRUE
Ctla2a	Ctla2a.845	20	NA	-0.371547	-0.308422			FALSE
Ctla2b	Ctla2b.693	20	NA	2.67254	-0.523932			TRUE
Ctla2b	Ctla2b.698	20	NA	-0.727928	-0.523932			TRUE
Ctla2b	Ctla2b.759	20	NA	-4.99536	-0.523932			TRUE
Ctla2b	Ctla2b.792	20	NA	-2.34847	-0.523932			TRUE
Ctla2b	Ctla2b.797	20	NA	1.61397	-0.523932			TRUE
Ctla2b	Ctla2b.816	20	NA	0.641663	-0.523932			FALSE
Ctrb1	Ctrb1.243	20	YES	NA	-1.36576			TRUE
Ctrb1	Ctrb1.287	20	NA	1.30983	-1.36576			TRUE
Ctrb1	Ctrb1.323	20	NA	-0.297442	-1.36576			TRUE
Ctrb1	Ctrb1.785	20	NA	-0.581501	-1.36576			TRUE
Ctrb1	Ctrb1.788	20	YES	-11.7642	-1.36576			TRUE
Ctrb1	Ctrb1.843	20	NA	2.68102	-1.36576			TRUE
Ctrb1	Ctrb1.844	20	NA	0.457736	-1.36576			FALSE
Ctrc	Ctrc.169	20	NA	2.45382	1.25622			TRUE
Ctrc	Ctrc.218	20	NA	23.0477	1.25622			TRUE
Ctrc	Ctrc.254	20	YES	-4.33002	1.25622			TRUE
Ctrc	Ctrc.306V	20	NA	-2.85428	1.25622			TRUE
Ctrc	Ctrc.445	20	NA	-8.34254	1.25622			TRUE
Ctrc	Ctrc.674	20	NA	0.425894	1.25622			TRUE
Ctrc	Ctrc.695	20	NA	-1.60705	1.25622			FALSE
Ctrl	Ctrl.2	21	NA	-0.91555	0.942326			TRUE
Ctrl	Ctrl.283	21	NA	3.10434	0.942326			TRUE
Ctrl	Ctrl.548	21	YES	4.12948	0.942326			TRUE
Ctrl	Ctrl.805	21	YES	NA	0.942326			TRUE
Ctrl	Ctrl.840	21	NA	1.57645	0.942326			TRUE
Ctrl	Ctrl.865	21	YES	-5.91904	0.942326			TRUE
Ctrl	Ctrl.870V	21	NA	3.67828	0.942326			FALSE
Cts3	Cts3.1039	21	NA	-3.78897	0.346124			TRUE
Cts3	Cts3.1302	21	NA	2.39623	0.346124			TRUE
Cts3	Cts3.1326	21	NA	-3.11434	0.346124			TRUE
Cts3	Cts3.553	21	NA	6.60865	0.346124			TRUE
Cts3	Cts3.700	21	NA	-0.430673	0.346124			TRUE
Cts3	Cts3.705	21	NA	0.405847	0.346124			FALSE
Cts6	Cts6.1130	21	NA	-3.79903	-0.45139			TRUE
Cts6	Cts6.1198	21	NA	-1.38843	-0.45139			TRUE
Cts6	Cts6.406	21	YES	NA	-0.45139			TRUE
Cts6	Cts6.473	21	NA	0.989648	-0.45139			TRUE
Cts6	Cts6.577	21	NA	0.505211	-0.45139			TRUE
Cts6	Cts6.641	21	NA	1.63882	-0.45139			TRUE
Cts6	Cts6.775	21	NA	-0.654551	-0.45139			FALSE
Cts7	Cts7.1341	21	NA	0.527269	1.8397			TRUE
Cts7	Cts7.1417	21	NA	2.17287	1.8397			TRUE
Cts7	Cts7.1447	21	YES	5.28443	1.8397			TRUE
Cts7	Cts7.1448	21	NA	2.11451	1.8397			TRUE
Cts7	Cts7.440	21	NA	-0.0784138	1.8397			TRUE
Cts7	Cts7.658	21	NA	5.75079	1.8397			TRUE
Cts7	Cts7.863	21	NA	-2.89355	1.8397			FALSE
Cts8	Cts8.128	21	NA	0.372245	0.839558			TRUE
Cts8	Cts8.172	21	YES	-2.29334	0.839558			TRUE
Cts8	Cts8.1875	21	NA	0.617627	0.839558			TRUE
Cts8	Cts8.2395	21	NA	3.93746	0.839558			TRUE
Cts8	Cts8.2396	21	NA	1.44762	0.839558			TRUE
Cts8	Cts8.264	21	NA	0.611988	0.839558			TRUE
Cts8	Cts8.526	21	YES	1.1833	0.839558			FALSE
Ctsa	Ctsa.1452	21	NA	-4.19661	0.175901			TRUE
Ctsa	Ctsa.2270	21	YES	NA	0.175901			TRUE
Ctsa	Ctsa.2485	21	NA	0.683192	0.175901			TRUE
Ctsa	Ctsa.3138V	21	NA	3.09634	0.175901			TRUE
Ctsa	Ctsa.3478V	21	NA	-0.253855	0.175901			TRUE
Ctsa	Ctsa.3509V	21	NA	1.55044	0.175901			TRUE
Ctsa	Ctsa.801	21	YES	NA	0.175901			FALSE
Ctsb	Ctsb.1224	21	NA	5.71624	4.11943			TRUE
Ctsb	Ctsb.1832	21	NA	0.0524741	4.11943			TRUE
Ctsb	Ctsb.2414	21	NA	1.03311	4.11943			TRUE
Ctsb	Ctsb.2518	21	NA	6.69063	4.11943			TRUE
Ctsb	Ctsb.2710	21	YES	13.2894	4.11943			TRUE
Ctsb	Ctsb.3499	21	NA	-1.26326	4.11943			TRUE
Ctsb	Ctsb.4339	21	YES	3.31745	4.11943			FALSE
Ctsc	Ctsc.1265	21	NA	-5.59652	1.87239			TRUE
Ctsc	Ctsc.1485	21	NA	2.13734	1.87239			TRUE
Ctsc	Ctsc.1781	21	NA	5.34236	1.87239			TRUE
Ctsc	Ctsc.1912	21	NA	9.88596	1.87239			TRUE
Ctsc	Ctsc.387	21	NA	5.34932	1.87239			TRUE
Ctsc	Ctsc.58	21	YES	-4.26415	1.87239			TRUE
Ctsc	Ctsc.857	21	NA	0.252386	1.87239			FALSE
Ctsd	Ctsd.1375V	21	YES	NA	-1.70999			TRUE
Ctsd	Ctsd.1916V	21	NA	-0.224315	-1.70999			TRUE
Ctsd	Ctsd.260V	21	YES	-4.2583	-1.70999			TRUE
Ctsd	Ctsd.261V	21	NA	-1.60099	-1.70999			TRUE
Ctsd	Ctsd.262V	21	NA	0.788129	-1.70999			TRUE
Ctsd	Ctsd.273	21	NA	-2.02167	-1.70999			TRUE
Ctsd	Ctsd.648	21	NA	-2.94282	-1.70999			FALSE
Ctse	Ctse.129	21	NA	3.22321	0.518518			TRUE
Ctse	Ctse.1667	21	NA	-5.45421	0.518518			TRUE
Ctse	Ctse.194	21	NA	0.827322	0.518518			TRUE
Ctse	Ctse.1989	21	NA	1.21832	0.518518			TRUE
Ctse	Ctse.591	21	NA	-0.483853	0.518518			TRUE
Ctse	Ctse.639	21	YES	3.78033	0.518518			FALSE
Ctsf	Ctsf.1225	21	NA	0.829475	-5.55613			TRUE
Ctsf	Ctsf.1266	21	NA	-7.69471	-5.55613			TRUE
Ctsf	Ctsf.1801	21	NA	2.90878	-5.55613			TRUE
Ctsf	Ctsf.1805	21	NA	-1.2822	-5.55613			TRUE
Ctsf	Ctsf.279	21	YES	-2.99228	-5.55613			TRUE
Ctsf	Ctsf.685	21	NA	-9.28204	-5.55613			TRUE
Ctsf	Ctsf.765	21	YES	-21.3799	-5.55613			FALSE
Ctsg	Ctsg.231	21	NA	2.60345	-0.289141			TRUE
Ctsg	Ctsg.298	21	YES	-6.09153	-0.289141			TRUE
Ctsg	Ctsg.334	21	NA	3.27044	-0.289141			TRUE
Ctsg	Ctsg.339	21	NA	-4.71728	-0.289141			TRUE
Ctsg	Ctsg.420	21	NA	3.92749	-0.289141			TRUE
Ctsg	Ctsg.784	21	NA	-2.27301	-0.289141			TRUE
Ctsg	Ctsg.960	21	NA	1.25645	-0.289141			FALSE
Ctsh	Ctsh.1079	21	NA	1.64802	0.865685			TRUE
Ctsh	Ctsh.360	21	NA	-0.472256	0.865685			TRUE
Ctsh	Ctsh.362	21	NA	2.09574	0.865685			TRUE
Ctsh	Ctsh.7	21	NA	2.41316	0.865685			TRUE
Ctsh	Ctsh.747	21	NA	2.45147	0.865685			TRUE
Ctsh	Ctsh.846	21	NA	-3.10402	0.865685			TRUE
Ctsh	Ctsh.905	21	NA	1.02769	0.865685			FALSE
Ctsj	Ctsj.1207	21	NA	-0.502014	0.779733			TRUE
Ctsj	Ctsj.393	21	NA	0.315021	0.779733			TRUE
Ctsj	Ctsj.514	21	NA	2.50235	0.779733			TRUE
Ctsj	Ctsj.58	21	NA	3.68007	0.779733			TRUE
Ctsj	Ctsj.622	21	NA	2.09682	0.779733			TRUE
Ctsj	Ctsj.632	21	NA	0.835976	0.779733			TRUE
Ctsj	Ctsj.726	21	NA	-3.47009	0.779733			FALSE
Ctsk	Ctsk.1374	21	NA	0.0842263	-0.231208			TRUE
Ctsk	Ctsk.1397	21	NA	-0.70677	-0.231208			TRUE
Ctsk	Ctsk.403	21	NA	0.842411	-0.231208			TRUE
Ctsk	Ctsk.413	21	NA	1.36444	-0.231208			TRUE
Ctsk	Ctsk.45	21	YES	NA	-0.231208			TRUE
Ctsk	Ctsk.667	21	NA	-2.74035	-0.231208			FALSE
Ctsl	Ctsl.1122	21	NA	2.61336	0.0613244			TRUE
Ctsl	Ctsl.1399	21	NA	-7.33742	0.0613244			TRUE
Ctsl	Ctsl.1939	21	NA	1.1963	0.0613244			TRUE
Ctsl	Ctsl.1945	21	NA	0.156606	0.0613244			TRUE
Ctsl	Ctsl.1946	21	NA	0.901289	0.0613244			TRUE
Ctsl	Ctsl.938	21	NA	0.820679	0.0613244			TRUE
Ctsl	Ctsl.944	21	NA	2.07846	0.0613244			FALSE
Ctsll3	Ctsll3.1271	21	NA	2.07895	0.380555			TRUE
Ctsll3	Ctsll3.1275	21	YES	2.3069	0.380555			TRUE
Ctsll3	Ctsll3.1299	21	NA	1.30688	0.380555			TRUE
Ctsll3	Ctsll3.200	21	NA	-0.996734	0.380555			TRUE
Ctsll3	Ctsll3.379	21	NA	-0.401077	0.380555			TRUE
Ctsll3	Ctsll3.531	21	NA	-2.01159	0.380555			FALSE
Ctsm	Ctsm.1175	21	NA	-2.50015	-1.3168			TRUE
Ctsm	Ctsm.153	21	NA	-0.228456	-1.3168			TRUE
Ctsm	Ctsm.335	21	NA	2.73636	-1.3168			TRUE
Ctsm	Ctsm.376	21	NA	0.161348	-1.3168			TRUE
Ctsm	Ctsm.482	21	YES	-7.24078	-1.3168			TRUE
Ctsm	Ctsm.641	21	NA	1.96177	-1.3168			TRUE
Ctsm	Ctsm.759	21	NA	-4.10769	-1.3168			FALSE
Ctso	Ctso.1122	21	YES	3.68011	0.634443			TRUE
Ctso	Ctso.2192	21	NA	-0.861511	0.634443			TRUE
Ctso	Ctso.2358	21	NA	-0.159845	0.634443			TRUE
Ctso	Ctso.237	21	NA	1.75813	0.634443			TRUE
Ctso	Ctso.2539	21	NA	0.154717	0.634443			TRUE
Ctso	Ctso.3299	21	NA	0.532195	0.634443			TRUE
Ctso	Ctso.385	21	NA	-0.6627	0.634443			FALSE
Ctsq	Ctsq.1108	21	YES	1.98106	1.35716			TRUE
Ctsq	Ctsq.1180	21	NA	2.96201	1.35716			TRUE
Ctsq	Ctsq.1261	21	NA	-0.154789	1.35716			TRUE
Ctsq	Ctsq.1292	21	NA	-1.22148	1.35716			TRUE
Ctsq	Ctsq.366	21	NA	2.24352	1.35716			TRUE
Ctsq	Ctsq.550	21	NA	2.31603	1.35716			TRUE
Ctsq	Ctsq.923	21	NA	1.37374	1.35716			FALSE
Ctsr	Ctsr.1169	21	NA	1.67602	1.87886			TRUE
Ctsr	Ctsr.225	21	NA	2.13819	1.87886			TRUE
Ctsr	Ctsr.226	21	NA	0.378391	1.87886			TRUE
Ctsr	Ctsr.230	21	NA	1.72897	1.87886			TRUE
Ctsr	Ctsr.234	21	NA	-0.630251	1.87886			TRUE
Ctsr	Ctsr.259	21	NA	3.86256	1.87886			TRUE
Ctsr	Ctsr.349	21	NA	3.99812	1.87886			FALSE
Ctss	Ctss.1122	21	NA	-0.487266	-1.22741			TRUE
Ctss	Ctss.1211	21	YES	-4.00844	-1.22741			TRUE
Ctss	Ctss.255	21	NA	2.29427	-1.22741			TRUE
Ctss	Ctss.292	21	NA	-0.744643	-1.22741			TRUE
Ctss	Ctss.305	21	NA	-3.82905	-1.22741			TRUE
Ctss	Ctss.383	21	NA	-0.589321	-1.22741			TRUE
Ctss	Ctss.766	21	YES	NA	-1.22741			FALSE
Ctsw	Ctsw.1082	21	NA	0.412608	0.147789			TRUE
Ctsw	Ctsw.1193	21	NA	0.205286	0.147789			TRUE
Ctsw	Ctsw.1199	21	NA	-1.86385	0.147789			TRUE
Ctsw	Ctsw.127	21	NA	0.284944	0.147789			TRUE
Ctsw	Ctsw.186	21	YES	3.58128	0.147789			TRUE
Ctsw	Ctsw.222	21	YES	-4.07063	0.147789			TRUE
Ctsw	Ctsw.791	21	YES	2.48488	0.147789			FALSE
Ctsz	Ctsz.1198	21	NA	-2.28363	-0.360409			TRUE
Ctsz	Ctsz.1403	21	NA	-4.55907	-0.360409			TRUE
Ctsz	Ctsz.1407	21	NA	2.46737	-0.360409			TRUE
Ctsz	Ctsz.397	21	NA	0.750125	-0.360409			TRUE
Ctsz	Ctsz.628	21	YES	-1.86163	-0.360409			TRUE
Ctsz	Ctsz.797	21	NA	2.93784	-0.360409			TRUE
Ctsz	Ctsz.800	21	NA	0.0261437	-0.360409			FALSE
Cyld	Cyld.1139	21	NA	1.92036	0.105071			TRUE
Cyld	Cyld.2475	21	NA	-0.104954	0.105071			TRUE
Cyld	Cyld.4140	21	NA	0.94364	0.105071			TRUE
Cyld	Cyld.4141	21	NA	1.81911	0.105071			TRUE
Cyld	Cyld.4246	21	NA	-7.39207	0.105071			TRUE
Cyld	Cyld.6809	21	NA	-1.82592	0.105071			TRUE
Cyld	Cyld.868	21	NA	5.37534	0.105071			FALSE
Cym	Cym.1152	21	NA	-0.738559	0.944051			TRUE
Cym	Cym.1176	21	NA	1.57959	0.944051			TRUE
Cym	Cym.1198	21	NA	3.38669	0.944051			TRUE
Cym	Cym.163	21	NA	1.41827	0.944051			TRUE
Cym	Cym.230	21	NA	-2.65691	0.944051			TRUE
Cym	Cym.526	21	YES	NA	0.944051			TRUE
Cym	Cym.781	21	NA	2.67524	0.944051			FALSE
Ddi1	Ddi1.1006	21	NA	-0.366167	0.668833			TRUE
Ddi1	Ddi1.1140	21	NA	3.90652	0.668833			TRUE
Ddi1	Ddi1.1143	21	NA	3.7428	0.668833			TRUE
Ddi1	Ddi1.1211	21	YES	-7.93842	0.668833			TRUE
Ddi1	Ddi1.129	21	NA	2.52132	0.668833			TRUE
Ddi1	Ddi1.828	21	NA	3.54012	0.668833			TRUE
Ddi1	Ddi1.834	21	NA	-0.724333	0.668833			FALSE
Ddi2	Ddi2.1461	21	YES	2.64272	0.38132			TRUE
Ddi2	Ddi2.1683	21	NA	1.05439	0.38132			TRUE
Ddi2	Ddi2.2232	21	YES	NA	0.38132			TRUE
Ddi2	Ddi2.3272	21	NA	2.52195	0.38132			TRUE
Ddi2	Ddi2.3336	21	NA	-1.00229	0.38132			TRUE
Ddi2	Ddi2.3385	21	NA	-3.16373	0.38132			TRUE
Ddi2	Ddi2.446	21	NA	0.234878	0.38132			FALSE
Desi1	Desi1.1747	21	NA	3.23408	1.78917			TRUE
Desi1	Desi1.2849	21	NA	2.6791	1.78917			TRUE
Desi1	Desi1.311	21	YES	NA	1.78917			TRUE
Desi1	Desi1.428	21	NA	-0.778942	1.78917			TRUE
Desi1	Desi1.762	21	YES	1.06266	1.78917			TRUE
Desi1	Desi1.853	21	NA	3.77813	1.78917			TRUE
Desi1	Desi1.896	21	NA	0.760009	1.78917			FALSE
Desi2	Desi2.1102	21	NA	-3.02791	-0.989997			TRUE
Desi2	Desi2.2361	21	NA	-1.84719	-0.989997			TRUE
Desi2	Desi2.2362	21	NA	-2.29451	-0.989997			TRUE
Desi2	Desi2.2539	21	NA	-0.933941	-0.989997			TRUE
Desi2	Desi2.2595	21	NA	2.42846	-0.989997			TRUE
Desi2	Desi2.3111	21	NA	-0.264886	-0.989997			FALSE
Dhh	Dhh.1476	21	NA	1.76851	2.00418			TRUE
Dhh	Dhh.1487	21	NA	2.149	2.00418			TRUE
Dhh	Dhh.1726	21	NA	1.33711	2.00418			TRUE
Dhh	Dhh.1730	21	NA	2.1446	2.00418			TRUE
Dhh	Dhh.1847	21	NA	3.6701	2.00418			TRUE
Dhh	Dhh.53	21	NA	-0.551587	2.00418			TRUE
Dhh	Dhh.820	21	NA	3.51154	2.00418			FALSE
Dnpep	Dnpep.1238	21	YES	3.7197	2.00499			TRUE
Dnpep	Dnpep.1402	21	YES	0.933706	2.00499			TRUE
Dnpep	Dnpep.1782	21	NA	1.16442	2.00499			TRUE
Dnpep	Dnpep.437	21	NA	1.97406	2.00499			TRUE
Dnpep	Dnpep.473	21	NA	3.50315	2.00499			TRUE
Dnpep	Dnpep.474	21	NA	1.71658	2.00499			TRUE
Dnpep	Dnpep.475	21	NA	1.02329	2.00499			FALSE
Dpep1	Dpep1.1262	21	NA	5.43649	0.563126			TRUE
Dpep1	Dpep1.1270	21	NA	2.66289	0.563126			TRUE
Dpep1	Dpep1.1310	21	NA	0.274075	0.563126			TRUE
Dpep1	Dpep1.1998	21	YES	-4.14937	0.563126			TRUE
Dpep1	Dpep1.2026	21	NA	1.13079	0.563126			TRUE
Dpep1	Dpep1.2029	21	NA	-0.00358827	0.563126			TRUE
Dpep1	Dpep1.2031	21	NA	-1.4094	0.563126			FALSE
Dpep2	Dpep2.1382	21	NA	-4.67986	-2.39081			TRUE
Dpep2	Dpep2.1538	21	YES	-2.17472	-2.39081			TRUE
Dpep2	Dpep2.1675	21	NA	-7.40167	-2.39081			TRUE
Dpep2	Dpep2.577	21	NA	-1.08071	-2.39081			TRUE
Dpep2	Dpep2.760	21	YES	-0.798257	-2.39081			TRUE
Dpep2	Dpep2.796	21	YES	1.79038	-2.39081			FALSE
Dpep3	Dpep3.1007	21	NA	-0.110857	1.24064			TRUE
Dpep3	Dpep3.1030	21	NA	7.10454	1.24064			TRUE
Dpep3	Dpep3.1099	21	YES	0.23198	1.24064			TRUE
Dpep3	Dpep3.1647	21	NA	0.0307644	1.24064			TRUE
Dpep3	Dpep3.421	21	NA	-1.05324	1.24064			FALSE
Dpp10	Dpp10.1907	21	NA	2.10142	1.5893			TRUE
Dpp10	Dpp10.2380	21	NA	4.2236	1.5893			TRUE
Dpp10	Dpp10.2647	21	NA	4.76475	1.5893			TRUE
Dpp10	Dpp10.2870	21	NA	-0.995262	1.5893			TRUE
Dpp10	Dpp10.3098	21	NA	-2.11273	1.5893			TRUE
Dpp10	Dpp10.3405	21	YES	1.33586	1.5893			TRUE
Dpp10	Dpp10.3443	21	NA	1.80747	1.5893			FALSE
Dpp3	Dpp3.1677	21	NA	-0.0287285	-3.19671			TRUE
Dpp3	Dpp3.2074	21	NA	-2.2058	-3.19671			TRUE
Dpp3	Dpp3.402	21	NA	-9.79646	-3.19671			TRUE
Dpp3	Dpp3.597	21	NA	-2.98245	-3.19671			TRUE
Dpp3	Dpp3.762	21	NA	-1.38032	-3.19671			TRUE
Dpp3	Dpp3.963	21	YES	-2.78651	-3.19671			FALSE
Dpp4	Dpp4.1454	21	YES	NA	3.43112			TRUE
Dpp4	Dpp4.1547	21	NA	1.03036	3.43112			TRUE
Dpp4	Dpp4.1701	21	NA	3.9984	3.43112			TRUE
Dpp4	Dpp4.2278	21	YES	2.36067	3.43112			TRUE
Dpp4	Dpp4.404	21	NA	4.28104	3.43112			TRUE
Dpp4	Dpp4.854	21	NA	7.62408	3.43112			TRUE
Dpp4	Dpp4.926	21	NA	1.29216	3.43112			FALSE
Dpp6	Dpp6.1043	21	NA	6.30439	1.06305			TRUE
Dpp6	Dpp6.1167	21	NA	0.243336	1.06305			TRUE
Dpp6	Dpp6.1761	21	NA	2.29023	1.06305			TRUE
Dpp6	Dpp6.2219	21	NA	3.73089	1.06305			TRUE
Dpp6	Dpp6.2574	21	YES	-1.95455	1.06305			TRUE
Dpp6	Dpp6.3585V	21	NA	-2.31211	1.06305			TRUE
Dpp6	Dpp6.971	21	NA	-0.860848	1.06305			FALSE
Dpp7	Dpp7.146	21	NA	0.210075	-0.774884			TRUE
Dpp7	Dpp7.148	21	NA	1.31895	-0.774884			TRUE
Dpp7	Dpp7.1488	21	NA	-3.11293	-0.774884			TRUE
Dpp7	Dpp7.1573	21	NA	-4.44984	-0.774884			TRUE
Dpp7	Dpp7.1644	21	NA	-4.37048	-0.774884			TRUE
Dpp7	Dpp7.1645	21	NA	1.55997	-0.774884			TRUE
Dpp7	Dpp7.226	21	YES	3.42006	-0.774884			FALSE
Dpp8	Dpp8.3068	21	NA	0.817114	0.864747			TRUE
Dpp8	Dpp8.3112	21	NA	1.62236	0.864747			TRUE
Dpp8	Dpp8.3120	21	NA	-2.41477	0.864747			TRUE
Dpp8	Dpp8.3778	21	YES	1.33019	0.864747			TRUE
Dpp8	Dpp8.4417	21	NA	1.36231	0.864747			TRUE
Dpp8	Dpp8.4613	21	NA	2.47296	0.864747			TRUE
Dpp8	Dpp8.508	21	NA	0.863067	0.864747			FALSE
Dpp9	Dpp9.1594	21	YES	-2.26641	-0.363565			TRUE
Dpp9	Dpp9.1648	21	NA	-2.63076	-0.363565			TRUE
Dpp9	Dpp9.1936	21	NA	0.827032	-0.363565			TRUE
Dpp9	Dpp9.2650	21	YES	-5.59896	-0.363565			TRUE
Dpp9	Dpp9.2856	21	YES	-0.550061	-0.363565			TRUE
Dpp9	Dpp9.3457	21	NA	1.75702	-0.363565			TRUE
Dpp9	Dpp9.820	21	YES	5.91719	-0.363565			FALSE
E030019B06Rik	E030019B06Rik.1045	21	NA	2.24134	0.911274			TRUE
E030019B06Rik	E030019B06Rik.1292	21	NA	2.0523	0.911274			TRUE
E030019B06Rik	E030019B06Rik.225	21	YES	-0.749414	0.911274			TRUE
E030019B06Rik	E030019B06Rik.411	21	NA	3.10424	0.911274			TRUE
E030019B06Rik	E030019B06Rik.445	21	YES	0.0931504	0.911274			TRUE
E030019B06Rik	E030019B06Rik.603	21	NA	-2.47901	0.911274			TRUE
E030019B06Rik	E030019B06Rik.841	21	NA	2.11631	0.911274			FALSE
Ece1	Ece1.1331	21	NA	-7.41285	-2.405			TRUE
Ece1	Ece1.160	21	NA	3.74908	-2.405			TRUE
Ece1	Ece1.2653	21	YES	0.0865901	-2.405			TRUE
Ece1	Ece1.3114	21	YES	0.11843	-2.405			TRUE
Ece1	Ece1.3311	21	YES	-11.5016	-2.405			TRUE
Ece1	Ece1.3817	21	NA	-3.21782	-2.405			TRUE
Ece1	Ece1.985	21	NA	1.34312	-2.405			FALSE
Ece2	Ece2.1048V	21	YES	2.46196	1.06611			TRUE
Ece2	Ece2.1549V	22	NA	-0.875508	1.06611			TRUE
Ece2	Ece2.3663V	22	NA	1.61187	1.06611			FALSE
Ecel1	Ecel1.1212	22	NA	11.0275	1.32576			TRUE
Ecel1	Ecel1.1332	22	NA	1.05541	1.32576			TRUE
Ecel1	Ecel1.1551	22	NA	-3.18866	1.32576			TRUE
Ecel1	Ecel1.1962	22	NA	-2.45278	1.32576			TRUE
Ecel1	Ecel1.1964	22	NA	-0.0948989	1.32576			TRUE
Ecel1	Ecel1.2008	22	NA	-0.468214	1.32576			TRUE
Ecel1	Ecel1.2994	22	NA	3.40199	1.32576			FALSE
Eif3f	Eif3f.1244	22	NA	0.343812	-5.05645			TRUE
Eif3f	Eif3f.1445	22	NA	2.05903	-5.05645			TRUE
Eif3f	Eif3f.1453	22	NA	-3.94438	-5.05645			TRUE
Eif3f	Eif3f.1456	22	NA	1.86927	-5.05645			TRUE
Eif3f	Eif3f.441	22	NA	-16.8058	-5.05645			TRUE
Eif3f	Eif3f.864	22	YES	-8.07618	-5.05645			TRUE
Eif3f	Eif3f.995	22	YES	-10.8409	-5.05645			FALSE
Elane	Elane.517	22	NA	0.445571	-0.659286			TRUE
Elane	Elane.635	22	NA	-1.90108	-0.659286			TRUE
Elane	Elane.770	22	NA	0.116576	-0.659286			TRUE
Elane	Elane.872	22	NA	-2.35141	-0.659286			TRUE
Elane	Elane.880	22	NA	-1.62635	-0.659286			TRUE
Elane	Elane.883	22	NA	1.36097	-0.659286			FALSE
Endou	Endou.2055	22	NA	2.56388	-1.10066			TRUE
Endou	Endou.2072	22	NA	-4.6032	-1.10066			TRUE
Endou	Endou.2109	22	NA	-2.12735	-1.10066			TRUE
Endou	Endou.2281	22	NA	0.752836	-1.10066			TRUE
Endou	Endou.2366	22	NA	-2.08947	-1.10066			FALSE
Enpep	Enpep.179	22	NA	0.90353	-0.777367			TRUE
Enpep	Enpep.180	22	NA	1.98511	-0.777367			TRUE
Enpep	Enpep.3261	22	NA	-2.67881	-0.777367			TRUE
Enpep	Enpep.3266	22	NA	-2.42265	-0.777367			TRUE
Enpep	Enpep.3553	22	NA	-3.39241	-0.777367			TRUE
Enpep	Enpep.3874	22	NA	0.941032	-0.777367			FALSE
Erap1	Erap1.140	22	NA	0.301185	-0.651336			TRUE
Erap1	Erap1.1574	22	NA	-0.461161	-0.651336			TRUE
Erap1	Erap1.1946	22	NA	0.991067	-0.651336			TRUE
Erap1	Erap1.2751	22	NA	-9.23283	-0.651336			TRUE
Erap1	Erap1.2806	22	NA	1.62612	-0.651336			TRUE
Erap1	Erap1.3845	22	NA	1.07215	-0.651336			TRUE
Erap1	Erap1.3846	22	NA	1.14413	-0.651336			FALSE
Ermp1	Ermp1.2366	22	NA	0.296371	0.186993			TRUE
Ermp1	Ermp1.3658	22	NA	-3.58558	0.186993			TRUE
Ermp1	Ermp1.4356	22	NA	-0.569987	0.186993			TRUE
Ermp1	Ermp1.4552	22	NA	1.31543	0.186993			TRUE
Ermp1	Ermp1.4988	22	NA	0.440806	0.186993			TRUE
Ermp1	Ermp1.5035	22	NA	3.46037	0.186993			TRUE
Ermp1	Ermp1.845	22	NA	-0.0484651	0.186993			FALSE
Esd	Esd.1488	22	NA	2.32154	1.13454			TRUE
Esd	Esd.1511	22	NA	-1.46362	1.13454			TRUE
Esd	Esd.1628	22	NA	1.20098	1.13454			TRUE
Esd	Esd.1639	22	NA	1.67377	1.13454			TRUE
Esd	Esd.770	22	NA	1.76827	1.13454			TRUE
Esd	Esd.843	22	NA	1.30629	1.13454			FALSE
Espl1	Espl1.1644	22	NA	6.81259	-0.215208			TRUE
Espl1	Espl1.2234	22	NA	-2.16574	-0.215208			TRUE
Espl1	Espl1.2290	22	NA	0.407738	-0.215208			TRUE
Espl1	Espl1.4490	22	NA	-0.540595	-0.215208			TRUE
Espl1	Espl1.5941	22	NA	-2.82701	-0.215208			TRUE
Espl1	Espl1.6522	22	NA	-0.772085	-0.215208			TRUE
Espl1	Espl1.972	22	NA	-2.42136	-0.215208			FALSE
F10	F10.1435	22	NA	-2.14092	-2.60728			TRUE
F10	F10.1915	22	NA	-1.43211	-2.60728			TRUE
F10	F10.1981	22	NA	-8.53512	-2.60728			TRUE
F10	F10.2011	22	NA	-2.67122	-2.60728			TRUE
F10	F10.2020	22	NA	-0.996967	-2.60728			TRUE
F10	F10.2424	22	NA	0.395014	-2.60728			TRUE
F10	F10.476	22	NA	-2.86966	-2.60728			FALSE
F11	F11.106	22	NA	1.58654	1.16375			TRUE
F11	F11.190	22	NA	-1.27012	1.16375			TRUE
F11	F11.2165	22	NA	3.86423	1.16375			TRUE
F11	F11.2195	22	NA	3.9689	1.16375			TRUE
F11	F11.420	22	NA	-2.23636	1.16375			TRUE
F11	F11.615	22	NA	0.940636	1.16375			TRUE
F11	F11.795	22	NA	1.29239	1.16375			FALSE
F12	F12.133	22	NA	1.52141	0.239798			TRUE
F12	F12.1798	22	NA	-4.13843	0.239798			TRUE
F12	F12.1802	22	NA	0.594556	0.239798			TRUE
F12	F12.1926	22	NA	0.568375	0.239798			TRUE
F12	F12.456	22	NA	0.840004	0.239798			TRUE
F12	F12.458	22	NA	1.20833	0.239798			TRUE
F12	F12.766	22	NA	1.08435	0.239798			FALSE
F2	F2.1294	22	NA	0.0998306	1.12893			TRUE
F2	F2.1519	22	NA	-2.78529	1.12893			TRUE
F2	F2.1615	22	NA	1.68599	1.12893			TRUE
F2	F2.1673	22	NA	3.34856	1.12893			TRUE
F2	F2.1808	22	NA	2.046	1.12893			TRUE
F2	F2.1913	22	NA	1.81009	1.12893			TRUE
F2	F2.1940	22	NA	1.69735	1.12893			FALSE
F7	F7.1423	22	NA	0.575113	-2.37277			TRUE
F7	F7.15	22	YES	-12.4627	-2.37277			TRUE
F7	F7.1819	22	YES	0.210693	-2.37277			TRUE
F7	F7.381	22	NA	-1.2335	-2.37277			TRUE
F7	F7.409	22	NA	0.126457	-2.37277			TRUE
F7	F7.561	22	NA	-1.45267	-2.37277			FALSE
F8	F8.2989	22	NA	-1.69662	0.8358			TRUE
F8	F8.3134	22	NA	1.34509	0.8358			TRUE
F8	F8.4028	22	YES	3.49275	0.8358			TRUE
F8	F8.4886	22	NA	1.48008	0.8358			TRUE
F8	F8.5474	22	NA	1.77322	0.8358			TRUE
F8	F8.5846	22	NA	3.53214	0.8358			TRUE
F8	F8.6623	22	NA	-4.07606	0.8358			FALSE
F9	F9.1473	22	NA	-0.312227	0.430803			TRUE
F9	F9.1559	22	NA	0.42561	0.430803			TRUE
F9	F9.1603	22	NA	-1.15047	0.430803			TRUE
F9	F9.1604	22	NA	-0.335723	0.430803			TRUE
F9	F9.2085	22	NA	1.80098	0.430803			TRUE
F9	F9.416	22	NA	6.97805	0.430803			TRUE
F9	F9.885	22	NA	-4.3906	0.430803			FALSE
Fam105b	Fam105b.1019	22	NA	-4.7213	-1.19867			TRUE
Fam105b	Fam105b.1262	22	NA	-0.213215	-1.19867			TRUE
Fam105b	Fam105b.1285	22	NA	-0.594962	-1.19867			TRUE
Fam105b	Fam105b.1286	22	NA	-0.427336	-1.19867			TRUE
Fam105b	Fam105b.252	22	NA	-2.15519	-1.19867			TRUE
Fam105b	Fam105b.539	22	NA	3.83173	-1.19867			TRUE
Fam105b	Fam105b.554	22	NA	-4.11043	-1.19867			FALSE
Fam111a	Fam111a.1107	22	NA	-4.40464	-0.627953			TRUE
Fam111a	Fam111a.2181	22	NA	1.61619	-0.627953			TRUE
Fam111a	Fam111a.3718	22	NA	-1.3414	-0.627953			TRUE
Fam111a	Fam111a.3799	22	NA	1.61803	-0.627953			FALSE
Fap	Fap.1328	22	NA	0.167687	0.980606			TRUE
Fap	Fap.1432	22	NA	4.77233	0.980606			TRUE
Fap	Fap.1588	22	NA	-1.10547	0.980606			TRUE
Fap	Fap.1679	22	NA	0.283758	0.980606			TRUE
Fap	Fap.2021	22	NA	-0.787916	0.980606			TRUE
Fap	Fap.2719	22	NA	1.83453	0.980606			TRUE
Fap	Fap.722	22	NA	1.69932	0.980606			FALSE
Folh1	Folh1.1874	22	NA	0.453574	-0.164885			TRUE
Folh1	Folh1.2211	22	NA	-5.37919	-0.164885			TRUE
Folh1	Folh1.2429	22	NA	2.11437	-0.164885			TRUE
Folh1	Folh1.2657V	22	NA	-1.73588	-0.164885			TRUE
Folh1	Folh1.427	22	NA	-0.145924	-0.164885			TRUE
Folh1	Folh1.497	22	NA	1.72761	-0.164885			TRUE
Folh1	Folh1.981	22	NA	1.81124	-0.164885			FALSE
Furin	Furin.1470	22	NA	1.25598	-0.447938			TRUE
Furin	Furin.1777	22	NA	0.763565	-0.447938			TRUE
Furin	Furin.2098	22	NA	-5.10671	-0.447938			TRUE
Furin	Furin.3271	22	NA	2.74359	-0.447938			TRUE
Furin	Furin.3625	22	NA	-1.49733	-0.447938			TRUE
Furin	Furin.3665	22	NA	-0.458093	-0.447938			TRUE
Furin	Furin.4272	22	NA	-0.836583	-0.447938			FALSE
Ggh	Ggh.1022	22	YES	0.774558	0.804496			TRUE
Ggh	Ggh.1152	22	NA	1.91637	0.804496			TRUE
Ggh	Ggh.418	22	NA	0.488452	0.804496			TRUE
Ggh	Ggh.570	22	NA	-0.0402907	0.804496			TRUE
Ggh	Ggh.575	22	NA	-1.39062	0.804496			TRUE
Ggh	Ggh.622	22	YES	4.08845	0.804496			TRUE
Ggh	Ggh.718	22	NA	-0.205456	0.804496			FALSE
Ggt1	Ggt1.1107	22	NA	2.69909	0.197388			TRUE
Ggt1	Ggt1.1108	22	NA	2.13764	0.197388			TRUE
Ggt1	Ggt1.1247	22	NA	1.44284	0.197388			TRUE
Ggt1	Ggt1.1618	22	NA	-2.69605	0.197388			TRUE
Ggt1	Ggt1.191	22	NA	0.195627	0.197388			TRUE
Ggt1	Ggt1.517	22	NA	1.04507	0.197388			TRUE
Ggt1	Ggt1.604	22	NA	-3.44249	0.197388			FALSE
Ggt5	Ggt5.1604	22	NA	-0.37997	0.931084			TRUE
Ggt5	Ggt5.3115	22	NA	3.32436	0.931084			TRUE
Ggt5	Ggt5.3256	22	NA	1.52375	0.931084			TRUE
Ggt5	Ggt5.3259	22	NA	0.184163	0.931084			TRUE
Ggt5	Ggt5.4029	22	NA	1.32371	0.931084			TRUE
Ggt5	Ggt5.4076	22	NA	-0.389513	0.931084			FALSE
Ggt6	Ggt6.111	22	NA	2.6804	-0.506984			TRUE
Ggt6	Ggt6.1205	22	NA	0.551458	-0.506984			TRUE
Ggt6	Ggt6.1695	22	NA	-0.848964	-0.506984			TRUE
Ggt6	Ggt6.171	22	NA	-8.21968	-0.506984			TRUE
Ggt6	Ggt6.1783	22	NA	2.46471	-0.506984			TRUE
Ggt6	Ggt6.211	22	NA	3.3041	-0.506984			TRUE
Ggt6	Ggt6.808	22	NA	-3.48092	-0.506984			FALSE
Ggt7	Ggt7.1091	22	NA	-3.33233	-0.101295			TRUE
Ggt7	Ggt7.1093	22	NA	2.61566	-0.101295			TRUE
Ggt7	Ggt7.1769	22	NA	-4.99115	-0.101295			TRUE
Ggt7	Ggt7.1872	22	NA	0.280825	-0.101295			TRUE
Ggt7	Ggt7.2429	22	NA	1.46962	-0.101295			TRUE
Ggt7	Ggt7.2430	22	NA	2.36764	-0.101295			TRUE
Ggt7	Ggt7.419	22	NA	0.880669	-0.101295			FALSE
Gm10334	Gm10334.121	22	NA	-1.69282	-0.319737			TRUE
Gm10334	Gm10334.22	22	YES	0.958594	-0.319737			TRUE
Gm10334	Gm10334.3	22	NA	0.871268	-0.319737			TRUE
Gm10334	Gm10334.346	22	NA	-1.41599	-0.319737			FALSE
Gm13011	Gm13011.252	22	NA	-1.67728	0.293649			TRUE
Gm13011	Gm13011.650	22	NA	0.817945	0.293649			TRUE
Gm13011	Gm13011.655	22	NA	0.895282	0.293649			TRUE
Gm13011	Gm13011.808	22	NA	1.13865	0.293649			FALSE
Gm2663	Gm2663.26	22	NA	0.64517	0.64517			FALSE
Gm4787	Gm4787.1169	22	NA	0.430446	1.34457			TRUE
Gm4787	Gm4787.1997	22	NA	1.89775	1.34457			TRUE
Gm4787	Gm4787.2374	22	NA	2.4719	1.34457			TRUE
Gm4787	Gm4787.2419	22	NA	1.28784	1.34457			TRUE
Gm4787	Gm4787.701	22	NA	2.6206	1.34457			TRUE
Gm4787	Gm4787.740	22	NA	-1.52009	1.34457			TRUE
Gm4787	Gm4787.905	22	NA	2.22355	1.34457			FALSE
Gm5077	Gm5077.1619	22	NA	1.73667	2.13285			TRUE
Gm5077	Gm5077.1917	22	NA	-0.0794195	2.13285			TRUE
Gm5077	Gm5077.2550	22	NA	3.73792	2.13285			TRUE
Gm5077	Gm5077.415	22	NA	7.73565	2.13285			TRUE
Gm5077	Gm5077.447	22	NA	0.846381	2.13285			TRUE
Gm5077	Gm5077.448	22	NA	0.289536	2.13285			TRUE
Gm5077	Gm5077.453	22	YES	0.66319	2.13285			FALSE
Gm5346	Gm5346.1163	22	YES	-14.0373	-1.58825			TRUE
Gm5346	Gm5346.1385	22	NA	1.44838	-1.58825			TRUE
Gm5346	Gm5346.1564	22	NA	-0.809494	-1.58825			TRUE
Gm5346	Gm5346.215	22	NA	1.51403	-1.58825			TRUE
Gm5346	Gm5346.966	22	NA	1.70503	-1.58825			TRUE
Gm5346	Gm5346.975	22	NA	0.649877	-1.58825			FALSE
Gm5347	Gm5347.1124	22	NA	2.01804	-0.127321			TRUE
Gm5347	Gm5347.1995	22	NA	-4.07646	-0.127321			TRUE
Gm5347	Gm5347.67	22	NA	2.63572	-0.127321			TRUE
Gm5347	Gm5347.89	22	NA	0.569976	-0.127321			TRUE
Gm5347	Gm5347.895	22	NA	0.72226	-0.127321			TRUE
Gm5347	Gm5347.911	22	NA	-3.09396	-0.127321			TRUE
Gm5347	Gm5347.936	22	NA	0.333181	-0.127321			FALSE
Gm5409	Gm5409.144V	22	NA	0.0699158	1.15871			TRUE
Gm5409	Gm5409.26V	22	NA	4.87595	1.15871			TRUE
Gm5409	Gm5409.29V	22	NA	-1.25906	1.15871			TRUE
Gm5409	Gm5409.525V	22	NA	3.22349	1.15871			TRUE
Gm5409	Gm5409.526V	22	NA	1.28367	1.15871			TRUE
Gm5409	Gm5409.527V	22	NA	-1.2417	1.15871			FALSE
Gm5415	Gm5415.1028	22	NA	-4.59217	-0.219841			TRUE
Gm5415	Gm5415.1295	22	NA	1.69916	-0.219841			TRUE
Gm5415	Gm5415.1973	22	NA	0.1642	-0.219841			TRUE
Gm5415	Gm5415.259	22	NA	1.27803	-0.219841			TRUE
Gm5415	Gm5415.3517	22	NA	-0.0580825	-0.219841			TRUE
Gm5415	Gm5415.3554	22	NA	1.24441	-0.219841			TRUE
Gm5415	Gm5415.3562	22	NA	1.61057	-0.219841			TRUE
Gm5415	Gm5415.47	22	NA	-4.48004	-0.219841			TRUE
Gm5415	Gm5415.525	22	NA	-0.822524	-0.219841			TRUE
Gm5415	Gm5415.643	22	NA	1.75804	-0.219841			FALSE
Gm5771	Gm5771.344	22	NA	0.0333978	-0.9632			TRUE
Gm5771	Gm5771.345	22	NA	1.34589	-0.9632			TRUE
Gm5771	Gm5771.781	22	NA	-8.83389	-0.9632			TRUE
Gm5771	Gm5771.785	22	NA	-0.0521456	-0.9632			TRUE
Gm5771	Gm5771.786	22	NA	1.24715	-0.9632			TRUE
Gm5771	Gm5771.799	22	NA	0.480401	-0.9632			FALSE
Gzma	Gzma.127	22	NA	0.774596	-1.20671			TRUE
Gzma	Gzma.159	22	NA	-1.63574	-1.20671			TRUE
Gzma	Gzma.296	22	NA	-2.26667	-1.20671			TRUE
Gzma	Gzma.301	22	NA	0.444371	-1.20671			TRUE
Gzma	Gzma.334	22	NA	-1.56079	-1.20671			TRUE
Gzma	Gzma.445	22	NA	-9.06468	-1.20671			TRUE
Gzma	Gzma.831	22	NA	4.86192	-1.20671			FALSE
Gzmb	Gzmb.1133	22	NA	1.57403	1.30031			TRUE
Gzmb	Gzmb.1286	22	NA	2.08874	1.30031			TRUE
Gzmb	Gzmb.1289	22	NA	1.1996	1.30031			TRUE
Gzmb	Gzmb.1332	22	NA	0.492226	1.30031			TRUE
Gzmb	Gzmb.300	22	NA	-0.127355	1.30031			TRUE
Gzmb	Gzmb.500	22	NA	3.26808	1.30031			TRUE
Gzmb	Gzmb.800	22	NA	0.60683	1.30031			FALSE
Gzmc	Gzmc.179	22	NA	2.1423	1.2049			TRUE
Gzmc	Gzmc.258	22	YES	6.32034	1.2049			TRUE
Gzmc	Gzmc.394	22	NA	-0.610501	1.2049			TRUE
Gzmc	Gzmc.622	22	NA	0.305006	1.2049			TRUE
Gzmc	Gzmc.692	22	NA	3.51891	1.2049			TRUE
Gzmc	Gzmc.787	22	NA	-2.78827	1.2049			TRUE
Gzmc	Gzmc.814	22	NA	-0.453459	1.2049			FALSE
Gzmd	Gzmd.288	22	NA	-0.594979	0.448657			TRUE
Gzmd	Gzmd.392	22	NA	2.27574	0.448657			TRUE
Gzmd	Gzmd.418	22	NA	0.368206	0.448657			TRUE
Gzmd	Gzmd.765	22	NA	2.00991	0.448657			TRUE
Gzmd	Gzmd.813	22	NA	0.711239	0.448657			TRUE
Gzmd	Gzmd.916	22	NA	-2.07818	0.448657			FALSE
Gzme	Gzme.186	22	NA	-0.460332	-0.267142			TRUE
Gzme	Gzme.187	22	NA	-0.539832	-0.267142			TRUE
Gzme	Gzme.221	22	NA	2.92891	-0.267142			TRUE
Gzme	Gzme.389	22	NA	1.18962	-0.267142			TRUE
Gzme	Gzme.519	22	NA	-1.34724	-0.267142			TRUE
Gzme	Gzme.606	22	NA	-3.37398	-0.267142			FALSE
Gzmf	Gzmf.202	22	NA	1.99443	0.303336			TRUE
Gzmf	Gzmf.370	22	NA	-0.801713	0.303336			TRUE
Gzmf	Gzmf.624	22	NA	-2.462	0.303336			TRUE
Gzmf	Gzmf.673	22	NA	0.952568	0.303336			TRUE
Gzmf	Gzmf.862	22	NA	2.61505	0.303336			TRUE
Gzmf	Gzmf.867	22	NA	-0.478318	0.303336			FALSE
Gzmg	Gzmg.239	22	YES	NA	1.64354			TRUE
Gzmg	Gzmg.343	22	NA	1.70692	1.64354			TRUE
Gzmg	Gzmg.373	22	NA	-0.335291	1.64354			TRUE
Gzmg	Gzmg.375	22	NA	0.650404	1.64354			TRUE
Gzmg	Gzmg.376	22	NA	1.42971	1.64354			TRUE
Gzmg	Gzmg.770	22	NA	4.76597	1.64354			FALSE
Gzmk	Gzmk.521	22	NA	2.91402	2.28492			TRUE
Gzmk	Gzmk.522	22	NA	4.87342	2.28492			TRUE
Gzmk	Gzmk.55V	22	NA	4.27486	2.28492			TRUE
Gzmk	Gzmk.584	22	NA	1.37156	2.28492			TRUE
Gzmk	Gzmk.60V	22	NA	2.32356	2.28492			TRUE
Gzmk	Gzmk.971	22	NA	0.655028	2.28492			TRUE
Gzmk	Gzmk.992	22	NA	-0.417968	2.28492			FALSE
Gzmm	Gzmm.1264	22	NA	0.506891	1.8951			TRUE
Gzmm	Gzmm.156	22	NA	5.9059	1.8951			TRUE
Gzmm	Gzmm.236	22	NA	4.98048	1.8951			TRUE
Gzmm	Gzmm.237	22	NA	2.04749	1.8951			TRUE
Gzmm	Gzmm.238	22	NA	1.58307	1.8951			TRUE
Gzmm	Gzmm.763	22	NA	-3.65321	1.8951			FALSE
Gzmn	Gzmn.209	22	NA	2.05008	-1.94569			TRUE
Gzmn	Gzmn.220	22	NA	1.29039	-1.94569			TRUE
Gzmn	Gzmn.251	22	NA	1.44699	-1.94569			TRUE
Gzmn	Gzmn.417	22	NA	-4.79865	-1.94569			TRUE
Gzmn	Gzmn.419	22	NA	-1.06345	-1.94569			TRUE
Gzmn	Gzmn.605	22	NA	-8.44469	-1.94569			TRUE
Gzmn	Gzmn.636	22	NA	-4.10053	-1.94569			FALSE
H13	H13.310	22	NA	8.41042	0.165903			TRUE
H13	H13.314	22	NA	1.21853	0.165903			TRUE
H13	H13.423	22	NA	-3.12939	0.165903			TRUE
H13	H13.5	23	YES	-4.0737	0.165903			TRUE
H13	H13.6	23	YES	-0.17277	0.165903			TRUE
H13	H13.7	23	NA	-1.25768	0.165903			FALSE
Habp2	Habp2.1281	23	NA	0.470515	6.7193			TRUE
Habp2	Habp2.1308	23	NA	49.6061	6.7193			TRUE
Habp2	Habp2.1349	23	YES	-1.57909	6.7193			TRUE
Habp2	Habp2.1365	23	YES	-2.5141	6.7193			TRUE
Habp2	Habp2.1371	23	NA	-0.221963	6.7193			TRUE
Habp2	Habp2.2273	23	NA	3.47985	6.7193			TRUE
Habp2	Habp2.723	23	NA	-2.20621	6.7193			FALSE
Hgf	Hgf.1526	23	NA	3.55896	1.72431			TRUE
Hgf	Hgf.1533	23	YES	-0.788918	1.72431			TRUE
Hgf	Hgf.1644	23	NA	3.60435	1.72431			TRUE
Hgf	Hgf.1706	23	NA	-2.52755	1.72431			TRUE
Hgf	Hgf.2019	23	YES	3.54724	1.72431			TRUE
Hgf	Hgf.2371	23	NA	2.43672	1.72431			TRUE
Hgf	Hgf.962	23	NA	2.23938	1.72431			FALSE
Hgfac	Hgfac.1492	23	NA	-6.86255	12.7847			TRUE
Hgfac	Hgfac.1540	23	YES	1.70528	12.7847			TRUE
Hgfac	Hgfac.2041	23	NA	-1.02158	12.7847			TRUE
Hgfac	Hgfac.629	23	NA	-0.548908	12.7847			TRUE
Hgfac	Hgfac.630	23	NA	-2.39965	12.7847			TRUE
Hgfac	Hgfac.866	23	NA	85.8357	12.7847			FALSE
Hp	Hp.226	23	NA	2.82032	10.8728			TRUE
Hp	Hp.311	23	NA	0.0513358	10.8728			TRUE
Hp	Hp.743	23	NA	4.86812	10.8728			TRUE
Hp	Hp.837	23	NA	85.4983	10.8728			TRUE
Hp	Hp.842	23	NA	-0.296779	10.8728			TRUE
Hp	Hp.858	23	YES	-15.424	10.8728			TRUE
Hp	Hp.909	23	YES	-1.40795	10.8728			FALSE
Hpn	Hpn.1283	23	YES	NA	-1.7426			TRUE
Hpn	Hpn.1699	23	NA	1.30741	-1.7426			TRUE
Hpn	Hpn.1701	23	NA	-3.76163	-1.7426			TRUE
Hpn	Hpn.367	23	YES	NA	-1.7426			TRUE
Hpn	Hpn.574	23	NA	-0.513577	-1.7426			TRUE
Hpn	Hpn.917	23	NA	-2.15159	-1.7426			TRUE
Hpn	Hpn.975	23	NA	-3.59362	-1.7426			FALSE
Htra1	Htra1.1123	23	NA	1.32321	0.304776			TRUE
Htra1	Htra1.1466	23	NA	2.22533	0.304776			TRUE
Htra1	Htra1.1640	23	NA	4.40484	0.304776			TRUE
Htra1	Htra1.1797	23	NA	3.22364	0.304776			TRUE
Htra1	Htra1.1896	23	NA	0.00796561	0.304776			TRUE
Htra1	Htra1.609	23	NA	-3.11552	0.304776			TRUE
Htra1	Htra1.746	23	YES	-5.93603	0.304776			FALSE
Htra2	Htra2.1247	23	NA	-0.258159	0.384311			TRUE
Htra2	Htra2.1249	23	NA	0.062241	0.384311			TRUE
Htra2	Htra2.1250	23	NA	0.144485	0.384311			TRUE
Htra2	Htra2.1255V	23	NA	0.640922	0.384311			TRUE
Htra2	Htra2.1283	23	NA	3.48135	0.384311			TRUE
Htra2	Htra2.997	23	NA	-1.76497	0.384311			FALSE
Htra3	Htra3.1129	23	YES	8.67331	12.1438			TRUE
Htra3	Htra3.1140	23	NA	78.4423	12.1438			TRUE
Htra3	Htra3.1311	23	YES	-1.25911	12.1438			TRUE
Htra3	Htra3.1335	23	YES	0.830715	12.1438			TRUE
Htra3	Htra3.280	23	YES	1.87966	12.1438			TRUE
Htra3	Htra3.860	23	NA	0.726354	12.1438			TRUE
Htra3	Htra3.861	23	NA	-4.28657	12.1438			FALSE
Htra4	Htra4.1179	23	NA	-3.96335	-0.230269			TRUE
Htra4	Htra4.1512	23	NA	-4.76481	-0.230269			TRUE
Htra4	Htra4.1519	23	NA	-1.03698	-0.230269			TRUE
Htra4	Htra4.1893V	23	NA	1.22162	-0.230269			TRUE
Htra4	Htra4.1952V	23	NA	-1.22679	-0.230269			TRUE
Htra4	Htra4.2122V	23	NA	1.98723	-0.230269			TRUE
Htra4	Htra4.593	23	NA	6.1712	-0.230269			FALSE
Ide	Ide.2271	23	NA	0.917904	-2.02541			TRUE
Ide	Ide.2654	23	YES	-1.04534	-2.02541			TRUE
Ide	Ide.3229	23	NA	-2.60789	-2.02541			TRUE
Ide	Ide.3868	23	NA	-1.52404	-2.02541			TRUE
Ide	Ide.4780	23	YES	-7.01085	-2.02541			TRUE
Ide	Ide.844	23	NA	-0.75903	-2.02541			TRUE
Ide	Ide.934	23	YES	-2.1486	-2.02541			FALSE
Ihh	Ihh.144	23	YES	NA	-2.36263			TRUE
Ihh	Ihh.1831	23	YES	-4.52944	-2.36263			TRUE
Ihh	Ihh.1938	23	NA	-0.79466	-2.36263			TRUE
Ihh	Ihh.2231	23	NA	-9.99187	-2.36263			TRUE
Ihh	Ihh.2396	23	NA	0.479314	-2.36263			TRUE
Ihh	Ihh.2398	23	YES	0.13992	-2.36263			TRUE
Ihh	Ihh.2401	23	NA	0.520969	-2.36263			FALSE
Immp1l	Immp1l.422	23	NA	1.64989	0.253342			TRUE
Immp1l	Immp1l.446	23	NA	2.94919	0.253342			TRUE
Immp1l	Immp1l.603	23	NA	0.24909	0.253342			TRUE
Immp1l	Immp1l.708	23	NA	-1.44234	0.253342			TRUE
Immp1l	Immp1l.855	23	NA	-0.903237	0.253342			TRUE
Immp1l	Immp1l.856	23	NA	-0.982535	0.253342			FALSE
Immp2l	Immp2l.1019	23	YES	3.25695	1.5475			TRUE
Immp2l	Immp2l.1052	23	NA	2.11049	1.5475			TRUE
Immp2l	Immp2l.1053	23	NA	1.93042	1.5475			TRUE
Immp2l	Immp2l.420	23	NA	-3.15916	1.5475			TRUE
Immp2l	Immp2l.511	23	NA	2.20429	1.5475			TRUE
Immp2l	Immp2l.512	23	NA	2.30782	1.5475			TRUE
Immp2l	Immp2l.76	23	NA	2.18167	1.5475			FALSE
Josd1	Josd1.1275	23	NA	4.64238	0.136582			TRUE
Josd1	Josd1.1341	23	NA	1.2938	0.136582			TRUE
Josd1	Josd1.2457	23	NA	-1.256	0.136582			TRUE
Josd1	Josd1.3131	23	YES	NA	0.136582			TRUE
Josd1	Josd1.751	23	NA	0.807501	0.136582			TRUE
Josd1	Josd1.752	23	NA	-0.322647	0.136582			TRUE
Josd1	Josd1.835	23	NA	-4.34554	0.136582			FALSE
Josd2	Josd2.156	23	YES	0.961079	1.75348			TRUE
Josd2	Josd2.319	23	NA	2.52473	1.75348			TRUE
Josd2	Josd2.614	23	NA	0.870445	1.75348			TRUE
Josd2	Josd2.616	23	NA	1.96778	1.75348			TRUE
Josd2	Josd2.903	23	NA	-0.558417	1.75348			TRUE
Josd2	Josd2.905	23	NA	4.43019	1.75348			TRUE
Josd2	Josd2.908	23	NA	2.07859	1.75348			FALSE
Kel	Kel.1284	23	NA	2.85884	1.66383			TRUE
Kel	Kel.1680	23	NA	2.43176	1.66383			TRUE
Kel	Kel.1687	23	YES	-0.278473	1.66383			TRUE
Kel	Kel.1690	23	NA	-1.28845	1.66383			TRUE
Kel	Kel.1716	23	NA	6.69405	1.66383			TRUE
Kel	Kel.934	23	NA	-0.434751	1.66383			FALSE
Klk1	Klk1.234	23	YES	-0.551293	-0.748357			TRUE
Klk1	Klk1.377	23	NA	-3.76982	-0.748357			TRUE
Klk1	Klk1.525	23	NA	3.08787	-0.748357			TRUE
Klk1	Klk1.769	23	NA	-5.40403	-0.748357			TRUE
Klk1	Klk1.770	23	NA	0.0683642	-0.748357			TRUE
Klk1	Klk1.836	23	NA	2.07877	-0.748357			FALSE
Klk10	Klk10.1320	23	NA	16.7712	2.2417			TRUE
Klk10	Klk10.1328	23	NA	0.505897	2.2417			TRUE
Klk10	Klk10.382	23	NA	3.48934	2.2417			TRUE
Klk10	Klk10.668	23	NA	3.46338	2.2417			TRUE
Klk10	Klk10.670	23	NA	-4.30187	2.2417			TRUE
Klk10	Klk10.910	23	NA	-1.38146	2.2417			TRUE
[truncated: 1,982 more rows]
[truncated: 1 more columns]

## Sheet: Table 2A Hits PyB6-TA
Protease	freq	X	Pool.No.	onlyoneR	AvSSMD*	AvSSMD/Protease		Number of proteases
Ace3	2	Ace3.1370	17	NA	2.41326	1.11047		TRUE
Ace3	2	Ace3.239	17	NA	3.05582	1.11047		TRUE
Ace3	2	Ace3.278	17	NA	-4.0949	1.11047		TRUE
Ace3	2	Ace3.1837	17	NA	3.66569	1.11047		TRUE
Ace3	2	Ace3.240	17	NA	2.3596	1.11047		TRUE
Ace3	2	Ace3.235	17	NA	0.104751	1.11047		TRUE
Ace3	2	Ace3.914	17	NA	0.269025	1.11047		FALSE
Adamts17	2	Adamts17.5161	18	NA	0.609447	1.65985		TRUE
Adamts17	2	Adamts17.3952	18	NA	4.83129	1.65985		TRUE
Adamts17	2	Adamts17.5526	18	NA	3.84595	1.65985		TRUE
Adamts17	2	Adamts17.5792	18	NA	2.0818	1.65985		TRUE
Adamts17	2	Adamts17.3566	18	NA	0.560692	1.65985		TRUE
Adamts17	2	Adamts17.836	18	NA	-1.33122	1.65985		TRUE
Adamts17	2	Adamts17.2499	18	NA	1.02102	1.65985		FALSE
Adamts18	2	Adamts18.3910	18	NA	-3.57478	0.32366		TRUE
Adamts18	2	Adamts18.4487	18	NA	1.77775	0.32366		TRUE
Adamts18	2	Adamts18.2034	18	NA	-9.37601	0.32366		TRUE
Adamts18	2	Adamts18.4461	18	NA	4.78698	0.32366		TRUE
Adamts18	2	Adamts18.3978	18	NA	2.88318	0.32366		TRUE
Adamts18	2	Adamts18.4605	18	NA	2.49623	0.32366		TRUE
Adamts18	2	Adamts18.4044	18	NA	3.27228	0.32366		TRUE
Adamts18	2	Adamts18.3910	18	NA	-3.57478	0.32366		TRUE
Adamts18	2	Adamts18.4487	18	NA	1.77775	0.32366		TRUE
Adamts18	2	Adamts18.2034	18	NA	-9.37601	0.32366		TRUE
Adamts18	2	Adamts18.4461	18	NA	4.78698	0.32366		TRUE
Adamts18	2	Adamts18.3978	18	NA	2.88318	0.32366		TRUE
Adamts18	2	Adamts18.4605	18	NA	2.49623	0.32366		TRUE
Adamts18	2	Adamts18.4044	18	NA	3.27228	0.32366		FALSE
Adamts9	2	Adamts9.7820	18	NA	3.17631	1.87226		TRUE
Adamts9	2	Adamts9.5479	18	NA	0.224491	1.87226		TRUE
Adamts9	2	Adamts9.2220	18	NA	-0.866028	1.87226		TRUE
Adamts9	2	Adamts9.6116	18	NA	4.56843	1.87226		TRUE
Adamts9	2	Adamts9.6598	18	NA	2.26411	1.87226		TRUE
Adamts9	2	Adamts9.3347	18	NA	1.1304	1.87226		TRUE
Adamts9	2	Adamts9.6472	18	NA	2.60808	1.87226		FALSE
Adamtsl2	2	Adamtsl2.537	18	NA	4.25588	0.560441		TRUE
Adamtsl2	2	Adamtsl2.144	18	NA	-4.37078	0.560441		TRUE
Adamtsl2	2	Adamtsl2.1617	18	NA	-0.319055	0.560441		TRUE
Adamtsl2	2	Adamtsl2.2481	18	NA	3.69332	0.560441		TRUE
Adamtsl2	2	Adamtsl2.839	18	NA	-1.47723	0.560441		TRUE
Adamtsl2	2	Adamtsl2.2538	18	NA	-0.166785	0.560441		TRUE
Adamtsl2	2	Adamtsl2.1704	18	NA	2.30774	0.560441		FALSE
Anpep	4	Anpep.2229	18	NA	5.10583	3.42827		TRUE
Anpep	4	Anpep.2478	18	NA	2.15553	3.42827		TRUE
Anpep	4	Anpep.2847	18	NA	4.33416	3.42827		TRUE
Anpep	4	Anpep.3229	18	NA	5.67608	3.42827		TRUE
Anpep	4	Anpep.3613	18	NA	0.385729	3.42827		TRUE
Anpep	4	Anpep.2352	18	NA	4.21581	3.42827		TRUE
Anpep	4	Anpep.3402	18	NA	2.12472	3.42827		FALSE
Apeh	2	Apeh.2358	18	NA	0.86981	1.46582		TRUE
Apeh	2	Apeh.2017	18	NA	-0.662575	1.46582		TRUE
Apeh	2	Apeh.643	18	NA	0.569977	1.46582		TRUE
Apeh	2	Apeh.639	18	NA	3.65995	1.46582		TRUE
Apeh	2	Apeh.414	18	NA	3.15868	1.46582		TRUE
Apeh	2	Apeh.1595	18	NA	1.19905	1.46582		FALSE
Atp6ap2	4	Atp6ap2.1187	19	NA	-5.49349	-2.90712		TRUE
Atp6ap2	4	Atp6ap2.1233	19	NA	-3.92511	-2.90712		TRUE
Atp6ap2	4	Atp6ap2.2215	19	NA	-1.80053	-2.90712		TRUE
Atp6ap2	4	Atp6ap2.1342	19	NA	-2.99403	-2.90712		TRUE
Atp6ap2	4	Atp6ap2.172	19	NA	-3.5107	-2.90712		TRUE
Atp6ap2	4	Atp6ap2.1983	19	NA	-4.35383	-2.90712		TRUE
Atp6ap2	4	Atp6ap2.2026	19	NA	1.72781	-2.90712		FALSE
Bace2	2	Bace2.2028	19	NA	2.59683	2.15381		TRUE
Bace2	2	Bace2.867	19	NA	3.68703	2.15381		TRUE
Bace2	2	Bace2.2456	19	NA	0.829379	2.15381		TRUE
Bace2	2	Bace2.1996	19	NA	3.62674	2.15381		TRUE
Bace2	2	Bace2.1875	19	NA	1.96137	2.15381		TRUE
Bace2	2	Bace2.1784	19	NA	0.221518	2.15381		FALSE
Bap1	4	Bap1.2093	19	NA	-7.53746	-3.95092		TRUE
Bap1	4	Bap1.2139	19	NA	-5.66255	-3.95092		TRUE
Bap1	4	Bap1.2380	19	NA	-6.73433	-3.95092		TRUE
Bap1	4	Bap1.3350	19	NA	-0.883889	-3.95092		TRUE
Bap1	4	Bap1.2589	19	NA	-4.02189	-3.95092		TRUE
Bap1	4	Bap1.3349	19	NA	-0.832236	-3.95092		TRUE
Bap1	4	Bap1.1476	19	NA	-1.9841	-3.95092		FALSE
Bphl	2	Bphl.465	19	NA	3.58105	1.2815		TRUE
Bphl	2	Bphl.1073	19	NA	1.00796	1.2815		TRUE
Bphl	2	Bphl.923	19	NA	-1.25831	1.2815		TRUE
Bphl	2	Bphl.1171	19	NA	1.07616	1.2815		TRUE
Bphl	2	Bphl.1170	19	NA	0.0292702	1.2815		TRUE
Bphl	2	Bphl.879	19	NA	3.65259	1.2815		TRUE
Bphl	2	Bphl.557	19	NA	0.881788	1.2815		FALSE
Capn1	2	Capn1.3021	19	NA	1.63208	-0.619887		TRUE
Capn1	2	Capn1.3020	19	NA	2.01429	-0.619887		TRUE
Capn1	2	Capn1.3016	19	NA	0.857098	-0.619887		TRUE
Capn1	2	Capn1.1130	19	NA	-0.427562	-0.619887		TRUE
Capn1	2	Capn1.1800	19	NA	-5.97179	-0.619887		TRUE
Capn1	2	Capn1.2634	19	NA	1.11724	-0.619887		TRUE
Capn1	2	Capn1.1959	19	NA	-3.56057	-0.619887		FALSE
Capn11	2	Capn11.827	19	NA	-3.91213	-0.768224		TRUE
Capn11	2	Capn11.2553	19	NA	2.02814	-0.768224		TRUE
Capn11	2	Capn11.35	19	NA	1.33013	-0.768224		TRUE
Capn11	2	Capn11.2557	19	NA	1.36401	-0.768224		TRUE
Capn11	2	Capn11.2401	19	NA	0.77446	-0.768224		TRUE
Capn11	2	Capn11.259	19	NA	-6.19395	-0.768224		FALSE
Cfd	2	Cfd.635	20	NA	0.468717	-0.885681		TRUE
Cfd	2	Cfd.823	20	NA	6.08491	-0.885681		TRUE
Cfd	2	Cfd.415	20	NA	0.510884	-0.885681		TRUE
Cfd	2	Cfd.484	20	NA	0.862486	-0.885681		TRUE
Cfd	2	Cfd.474	20	NA	-6.29662	-0.885681		TRUE
Cfd	2	Cfd.803	20	NA	-2.49527	-0.885681		TRUE
Cfd	2	Cfd.475	20	NA	-5.33488	-0.885681		FALSE
Clpp	2	Clpp.354	20	NA	2.27044	4.7503		TRUE
Clpp	2	Clpp.1186	20	NA	2.74609	4.7503		TRUE
Clpp	2	Clpp.369	20	NA	-0.298859	4.7503		TRUE
Clpp	2	Clpp.977	20	NA	23.1509	4.7503		TRUE
Clpp	2	Clpp.988	20	NA	-0.126664	4.7503		TRUE
Clpp	2	Clpp.982	20	NA	0.816059	4.7503		TRUE
Clpp	2	Clpp.636	20	NA	4.69415	4.7503		FALSE
Cndp2	2	Cndp2.597	20	NA	-0.0902957	1.70762		TRUE
Cndp2	2	Cndp2.1559	20	NA	0.871799	1.70762		TRUE
Cndp2	2	Cndp2.1108	20	YES	-7.82454	1.70762		TRUE
Cndp2	2	Cndp2.1570	20	NA	1.175	1.70762		TRUE
Cndp2	2	Cndp2.690	20	YES	-4.51901	1.70762		TRUE
Cndp2	2	Cndp2.85	20	NA	-0.158049	1.70762		TRUE
Cndp2	2	Cndp2.1119	20	NA	22.4984	1.70762		FALSE
Cpa5	2	Cpa5.1556	20	YES	-13.5486	0.211042		TRUE
Cpa5	2	Cpa5.169	20	NA	3.08324	0.211042		TRUE
Cpa5	2	Cpa5.1042	20	NA	0.177906	0.211042		TRUE
Cpa5	2	Cpa5.11	20	NA	0.212938	0.211042		TRUE
Cpa5	2	Cpa5.798	20	NA	2.12516	0.211042		TRUE
Cpa5	2	Cpa5.588	20	NA	0.0943067	0.211042		TRUE
Cpa5	2	Cpa5.583	20	NA	9.3323	0.211042		FALSE
Cpd	2	Cpd.3887	20	NA	-3.62586	-0.798269		TRUE
Cpd	2	Cpd.2305	20	NA	-0.065116	-0.798269		TRUE
Cpd	2	Cpd.7852	20	NA	0.852787	-0.798269		TRUE
Cpd	2	Cpd.4856	20	NA	0.562135	-0.798269		TRUE
Cpd	2	Cpd.6087	20	NA	-1.34827	-0.798269		TRUE
Cpd	2	Cpd.9095V	20	NA	1.24716	-0.798269		TRUE
Cpd	2	Cpd.2419	20	NA	-3.21072	-0.798269		FALSE
Cpe	2	Cpe.1592	20	NA	1.22959	0.835145		TRUE
Cpe	2	Cpe.1708	20	NA	-0.323914	0.835145		TRUE
Cpe	2	Cpe.394	20	NA	4.06034	0.835145		TRUE
Cpe	2	Cpe.1593	20	NA	2.18345	0.835145		TRUE
Cpe	2	Cpe.722	20	NA	1.50187	0.835145		TRUE
Cpe	2	Cpe.1712	20	NA	3.19068	0.835145		TRUE
Cpe	2	Cpe.1201	20	NA	-5.99599	0.835145		FALSE
Cpm	2	Cpm.3097	20	NA	-0.481951	-0.0206681		TRUE
Cpm	2	Cpm.1260	20	NA	-7.95228	-0.0206681		TRUE
Cpm	2	Cpm.2863	20	NA	-1.95612	-0.0206681		TRUE
Cpm	2	Cpm.506	20	NA	0.170102	-0.0206681		TRUE
Cpm	2	Cpm.4726	20	NA	5.53024	-0.0206681		TRUE
Cpm	2	Cpm.4188	20	NA	0.186975	-0.0206681		TRUE
Cpm	2	Cpm.1781	20	NA	4.35836	-0.0206681		FALSE
Cpn1	2	Cpn1.1718	20	NA	-3.35632	-0.831881		TRUE
Cpn1	2	Cpn1.1363	20	NA	11.1443	-0.831881		TRUE
Cpn1	2	Cpn1.1797	20	NA	0.564118	-0.831881		TRUE
Cpn1	2	Cpn1.578	20	YES	-16.5605	-0.831881		TRUE
Cpn1	2	Cpn1.759	20	NA	2.8966	-0.831881		TRUE
Cpn1	2	Cpn1.1587	20	NA	0.32053	-0.831881		FALSE
Cpxm1	2	Cpxm1.721	20	YES	-1.45973	-1.03785		TRUE
Cpxm1	2	Cpxm1.2084	20	NA	-6.67813	-1.03785		TRUE
Cpxm1	2	Cpxm1.1131	20	YES	-4.94552	-1.03785		TRUE
Cpxm1	2	Cpxm1.943	20	NA	2.70555	-1.03785		TRUE
Cpxm1	2	Cpxm1.1772	20	NA	1.75367	-1.03785		TRUE
Cpxm1	2	Cpxm1.236	20	NA	1.76301	-1.03785		TRUE
Cpxm1	2	Cpxm1.2052	20	YES	-0.403835	-1.03785		FALSE
Cpxm2	2	Cpxm2.1124	20	NA	0.867106	-1.04941		TRUE
Cpxm2	2	Cpxm2.3446	20	NA	-2.00968	-1.04941		TRUE
Cpxm2	2	Cpxm2.1508	20	NA	1.20777	-1.04941		TRUE
Cpxm2	2	Cpxm2.1156	20	NA	-0.0483946	-1.04941		TRUE
Cpxm2	2	Cpxm2.2929	20	NA	0.47478	-1.04941		TRUE
Cpxm2	2	Cpxm2.1493	20	NA	-4.66544	-1.04941		TRUE
Cpxm2	2	Cpxm2.2064	20	YES	-3.17201	-1.04941		FALSE
Ctrl	2	Ctrl.840	21	NA	-0.106825	-1.47342		TRUE
Ctrl	2	Ctrl.805	21	NA	-5.15583	-1.47342		TRUE
Ctrl	2	Ctrl.548	21	YES	-2.86559	-1.47342		TRUE
Ctrl	2	Ctrl.283	21	NA	0.790297	-1.47342		TRUE
Ctrl	2	Ctrl.2	21	NA	-0.245811	-1.47342		TRUE
Ctrl	2	Ctrl.870V	21	NA	2.64622	-1.47342		TRUE
Ctrl	2	Ctrl.865	21	NA	-5.3764	-1.47342		FALSE
Cts6	2	Cts6.577	21	NA	0.67205	1.84922		TRUE
Cts6	2	Cts6.1130	21	NA	-0.38632	1.84922		TRUE
Cts6	2	Cts6.473	21	NA	3.40831	1.84922		TRUE
Cts6	2	Cts6.1198	21	NA	0.89101	1.84922		TRUE
Cts6	2	Cts6.406	21	YES	6.40128	1.84922		TRUE
Cts6	2	Cts6.641	21	NA	1.25016	1.84922		TRUE
Cts6	2	Cts6.775	21	NA	0.708074	1.84922		FALSE
Ctsc	2	Ctsc.1781	21	NA	1.09056	0.242078		TRUE
Ctsc	2	Ctsc.1485	21	NA	2.45359	0.242078		TRUE
Ctsc	2	Ctsc.387	21	NA	1.28524	0.242078		TRUE
Ctsc	2	Ctsc.58	21	NA	-4.52182	0.242078		TRUE
Ctsc	2	Ctsc.1265	21	NA	-4.19942	0.242078		TRUE
Ctsc	2	Ctsc.857	21	NA	1.55925	0.242078		TRUE
Ctsc	2	Ctsc.1912	21	NA	4.02715	0.242078		FALSE
Ctsw	2	Ctsw.791	21	NA	-4.80834	-1.43826		TRUE
Ctsw	2	Ctsw.186	21	NA	0.643595	-1.43826		TRUE
Ctsw	2	Ctsw.1193	21	NA	0.0433379	-1.43826		TRUE
Ctsw	2	Ctsw.222	21	NA	-6.72729	-1.43826		TRUE
Ctsw	2	Ctsw.127	21	NA	-0.58399	-1.43826		TRUE
Ctsw	2	Ctsw.1199	21	NA	1.3377	-1.43826		TRUE
Ctsw	2	Ctsw.1082	21	NA	0.0272053	-1.43826		FALSE
Dpep2	2	Dpep2.1382	21	NA	-4.29347	-1.76232		TRUE
Dpep2	2	Dpep2.1538	21	NA	-1.57762	-1.76232		TRUE
Dpep2	2	Dpep2.577	21	NA	-0.285738	-1.76232		TRUE
Dpep2	2	Dpep2.796	21	NA	0.150649	-1.76232		TRUE
Dpep2	2	Dpep2.1675	21	NA	-1.50308	-1.76232		TRUE
Dpep2	2	Dpep2.760	21	NA	-3.06464	-1.76232		FALSE
Ece1	2	Ece1.3311	21	NA	-11.2969	-1.63025		TRUE
Ece1	2	Ece1.3114	21	YES	-5.20192	-1.63025		TRUE
Ece1	2	Ece1.985	21	NA	1.01488	-1.63025		TRUE
Ece1	2	Ece1.3817	21	NA	-0.0529215	-1.63025		TRUE
Ece1	2	Ece1.160	21	NA	1.91075	-1.63025		TRUE
Ece1	2	Ece1.1331	21	YES	NA	-1.63025		TRUE
Ece1	2	Ece1.2653	21	NA	3.84458	-1.63025		FALSE
Eif3f	2	Eif3f.441	22	YES	NA	-2.91707		TRUE
Eif3f	2	Eif3f.864	22	YES	-10.9941	-2.91707		TRUE
Eif3f	2	Eif3f.1445	22	YES	-0.968356	-2.91707		TRUE
Eif3f	2	Eif3f.1244	22	YES	3.75224	-2.91707		TRUE
Eif3f	2	Eif3f.1453	22	YES	-3.91461	-2.91707		TRUE
Eif3f	2	Eif3f.1456	22	YES	-2.46055	-2.91707		TRUE
Eif3f	2	Eif3f.995	22	YES	NA	-2.91707		FALSE
Erap1	2	Erap1.2751	22	YES	-8.32633	-2.10743		TRUE
Erap1	2	Erap1.2806	22	YES	1.36702	-2.10743		TRUE
Erap1	2	Erap1.1946	22	YES	-7.66218	-2.10743		TRUE
Erap1	2	Erap1.1574	22	YES	0.0894047	-2.10743		TRUE
Erap1	2	Erap1.3846	22	YES	-1.19916	-2.10743		TRUE
Erap1	2	Erap1.140	22	YES	1.7595	-2.10743		TRUE
Erap1	2	Erap1.3845	22	YES	-0.780283	-2.10743		FALSE
Espl1	2	Espl1.2234	22	YES	-0.532326	-0.555143		TRUE
Espl1	2	Espl1.5941	22	YES	-3.29839	-0.555143		TRUE
Espl1	2	Espl1.2290	22	YES	1.83764	-0.555143		TRUE
Espl1	2	Espl1.6522	22	YES	-0.155715	-0.555143		TRUE
Espl1	2	Espl1.972	22	YES	2.58164	-0.555143		TRUE
Espl1	2	Espl1.4490	22	YES	-3.86659	-0.555143		TRUE
Espl1	2	Espl1.1644	22	YES	-0.452255	-0.555143		FALSE
F10	3	F10.2424	22	YES	0.998668	-2.49115		TRUE
F10	3	F10.1915	22	YES	-1.55313	-2.49115		TRUE
F10	3	F10.2020	22	YES	-0.420602	-2.49115		TRUE
F10	3	F10.1435	22	YES	-3.10381	-2.49115		TRUE
F10	3	F10.476	22	YES	-4.52588	-2.49115		TRUE
F10	3	F10.2011	22	YES	NA	-2.49115		TRUE
F10	3	F10.1981	22	YES	-6.34211	-2.49115		FALSE
F2	2	F2.1673	22	YES	-5.06279	-2.14588		TRUE
F2	2	F2.1519	22	YES	-9.01776	-2.14588		TRUE
F2	2	F2.1808	22	YES	-0.385814	-2.14588		TRUE
F2	2	F2.1294	22	YES	1.40524	-2.14588		TRUE
F2	2	F2.1615	22	YES	-1.66403	-2.14588		TRUE
F2	2	F2.1940	22	YES	-0.992974	-2.14588		TRUE
F2	2	F2.1913	22	YES	0.696974	-2.14588		FALSE
F9	2	F9.885	22	YES	-8.92417	-0.900256		TRUE
F9	2	F9.2085	22	YES	1.08253	-0.900256		TRUE
F9	2	F9.1603	22	YES	2.42478	-0.900256		TRUE
F9	2	F9.1559	22	YES	2.54943	-0.900256		TRUE
F9	2	F9.416	22	YES	NA	-0.900256		TRUE
F9	2	F9.1473	22	YES	-4.01172	-0.900256		TRUE
F9	2	F9.1604	22	YES	1.47762	-0.900256		FALSE
Fam105b	2	Fam105b.1285	22	YES	1.71928	-1.58461		TRUE
Fam105b	2	Fam105b.252	22	YES	-0.695465	-1.58461		TRUE
Fam105b	2	Fam105b.1262	22	YES	0.310905	-1.58461		TRUE
Fam105b	2	Fam105b.539	22	YES	-8.71843	-1.58461		TRUE
Fam105b	2	Fam105b.554	22	YES	-4.37606	-1.58461		TRUE
Fam105b	2	Fam105b.1019	22	YES	-0.528474	-1.58461		TRUE
Fam105b	2	Fam105b.1286	22	YES	1.19594	-1.58461		FALSE
Ggh	2	Ggh.622	22	YES	NA	-1.01053		TRUE
Ggh	2	Ggh.570	22	YES	0.943453	-1.01053		TRUE
Ggh	2	Ggh.1022	22	YES	1.53697	-1.01053		TRUE
Ggh	2	Ggh.575	22	YES	-3.49529	-1.01053		TRUE
Ggh	2	Ggh.1152	22	YES	-6.65811	-1.01053		TRUE
Ggh	2	Ggh.718	22	YES	-0.483621	-1.01053		TRUE
Ggh	2	Ggh.418	22	YES	2.0934	-1.01053		FALSE
Ggt7	2	Ggt7.2429	22	YES	-0.107345	-2.10008		TRUE
Ggt7	2	Ggt7.1093	22	YES	2.34138	-2.10008		TRUE
Ggt7	2	Ggt7.1091	22	YES	NA	-2.10008		TRUE
Ggt7	2	Ggt7.1769	22	YES	-7.42448	-2.10008		TRUE
Ggt7	2	Ggt7.419	22	YES	NA	-2.10008		TRUE
Ggt7	2	Ggt7.2430	22	YES	-0.88795	-2.10008		TRUE
Ggt7	2	Ggt7.1872	22	YES	-4.42201	-2.10008		FALSE
Gm5077	2	Gm5077.448	22	YES	-1.59448	-1.68208		TRUE
Gm5077	2	Gm5077.447	22	YES	0.563505	-1.68208		TRUE
Gm5077	2	Gm5077.415	22	YES	NA	-1.68208		TRUE
Gm5077	2	Gm5077.2550	22	YES	-4.66211	-1.68208		TRUE
Gm5077	2	Gm5077.1619	22	YES	0.441929	-1.68208		TRUE
Gm5077	2	Gm5077.453	22	YES	-0.315097	-1.68208		TRUE
Gm5077	2	Gm5077.1917	22	YES	-4.52623	-1.68208		FALSE
Gm5346	2	Gm5346.1385	22	YES	0.100518	-1.82074		TRUE
Gm5346	2	Gm5346.966	22	YES	1.41353	-1.82074		TRUE
Gm5346	2	Gm5346.1564	22	YES	-4.2494	-1.82074		TRUE
Gm5346	2	Gm5346.975	22	YES	-1.03334	-1.82074		TRUE
Gm5346	2	Gm5346.1163	22	YES	-5.02481	-1.82074		TRUE
Gm5346	2	Gm5346.215	22	YES	-2.13096	-1.82074		FALSE
Gm5347	2	Gm5347.89	22	YES	2.39715	0.822704		TRUE
Gm5347	2	Gm5347.1995	22	YES	-3.4483	0.822704		TRUE
Gm5347	2	Gm5347.67	22	YES	6.4025	0.822704		TRUE
Gm5347	2	Gm5347.936	22	YES	-3.05901	0.822704		TRUE
Gm5347	2	Gm5347.895	22	YES	1.85487	0.822704		TRUE
Gm5347	2	Gm5347.911	22	YES	1.56152	0.822704		TRUE
Gm5347	2	Gm5347.1124	22	YES	0.0501963	0.822704		FALSE
Gm5415	2	Gm5415.3562	22	YES	1.47378	-0.539488		TRUE
Gm5415	2	Gm5415.1028	22	YES	-1.33476	-0.539488		TRUE
Gm5415	2	Gm5415.643	22	YES	-1.18594	-0.539488		TRUE
Gm5415	2	Gm5415.47	22	YES	-3.91025	-0.539488		TRUE
Gm5415	2	Gm5415.1295	22	YES	2.26488	-0.539488		TRUE
Gm5415	2	Gm5415.259	22	YES	-0.389229	-0.539488		TRUE
Gm5415	2	Gm5415.3554	22	YES	-4.75072	-0.539488		TRUE
Gm5415	2	Gm5415.3517	22	YES	1.17851	-0.539488		TRUE
Gm5415	2	Gm5415.525	22	YES	1.3166	-0.539488		TRUE
Gm5415	2	Gm5415.1973	22	YES	-0.0577444	-0.539488		FALSE
Gzmc	2	Gzmc.787	22	YES	-1.42443	1.60193		TRUE
Gzmc	2	Gzmc.394	22	YES	1.80457	1.60193		TRUE
Gzmc	2	Gzmc.692	22	YES	5.01673	1.60193		TRUE
Gzmc	2	Gzmc.814	22	YES	-1.71332	1.60193		TRUE
Gzmc	2	Gzmc.179	22	YES	-1.43013	1.60193		TRUE
Gzmc	2	Gzmc.258	22	YES	7.87353	1.60193		TRUE
Gzmc	2	Gzmc.622	22	YES	1.08657	1.60193		FALSE
Gzmd	2	Gzmd.813	22	YES	1.71376	1.26074		TRUE
Gzmd	2	Gzmd.916	22	YES	1.985	1.26074		TRUE
Gzmd	2	Gzmd.392	22	YES	3.51204	1.26074		TRUE
Gzmd	2	Gzmd.288	22	YES	-1.60772	1.26074		TRUE
Gzmd	2	Gzmd.418	22	YES	-1.22728	1.26074		TRUE
Gzmd	2	Gzmd.765	22	YES	3.18866	1.26074		FALSE
Gzmn	2	Gzmn.636	22	YES	0.334449	1.97359		TRUE
Gzmn	2	Gzmn.605	22	YES	2.62551	1.97359		TRUE
Gzmn	2	Gzmn.220	22	YES	3.0745	1.97359		TRUE
Gzmn	2	Gzmn.251	22	YES	8.80606	1.97359		TRUE
Gzmn	2	Gzmn.417	22	YES	-1.99601	1.97359		TRUE
Gzmn	2	Gzmn.419	22	YES	0.799936	1.97359		TRUE
Gzmn	2	Gzmn.209	22	YES	0.170663	1.97359		FALSE
Habp2	3	Habp2.723	23	NA	-1.67095	-4.0776		TRUE
Habp2	3	Habp2.1371	23	NA	-2.53939	-4.0776		TRUE
Habp2	3	Habp2.1308	23	NA	-0.817337	-4.0776		TRUE
Habp2	3	Habp2.1365	23	NA	-5.92364	-4.0776		TRUE
Habp2	3	Habp2.1349	23	YES	-12.2319	-4.0776		TRUE
Habp2	3	Habp2.2273	23	NA	-3.28317	-4.0776		TRUE
Habp2	3	Habp2.1281	23	NA	-2.07685	-4.0776		FALSE
Hp	3	Hp.837	23	YES	-4.82771	-3.46201		TRUE
Hp	3	Hp.311	23	NA	-2.54091	-3.46201		TRUE
Hp	3	Hp.226	23	NA	0.807964	-3.46201		TRUE
Hp	3	Hp.909	23	NA	-9.80453	-3.46201		TRUE
Hp	3	Hp.858	23	NA	-1.14011	-3.46201		TRUE
Hp	3	Hp.743	23	YES	NA	-3.46201		TRUE
Hp	3	Hp.842	23	NA	-3.26677	-3.46201		FALSE
Hpn	3	Hpn.917	23	NA	5.08189	-1.86838		TRUE
Hpn	3	Hpn.1701	23	YES	-6.79707	-1.86838		TRUE
Hpn	3	Hpn.975	23	YES	-6.0359	-1.86838		TRUE
Hpn	3	Hpn.574	23	YES	-4.01134	-1.86838		TRUE
Hpn	3	Hpn.367	23	YES	NA	-1.86838		TRUE
Hpn	3	Hpn.1699	23	NA	2.4205	-1.86838		TRUE
Hpn	3	Hpn.1283	23	YES	NA	-1.86838		FALSE
Htra4	3	Htra4.1893V	23	NA	-3.05635	-2.08914		TRUE
Htra4	3	Htra4.593	23	NA	2.02994	-2.08914		TRUE
Htra4	3	Htra4.1519	23	NA	-1.50458	-2.08914		TRUE
Htra4	3	Htra4.1179	23	YES	-6.11243	-2.08914		TRUE
Htra4	3	Htra4.1952V	23	NA	-0.260908	-2.08914		TRUE
Htra4	3	Htra4.1512	23	YES	-6.39165	-2.08914		TRUE
Htra4	3	Htra4.2122V	23	YES	0.671981	-2.08914		FALSE
Ihh	4	Ihh.1938	23	YES	-6.20467	-6.19948		TRUE
Ihh	4	Ihh.2398	23	YES	-5.81803	-6.19948		TRUE
Ihh	4	Ihh.1831	23	YES	NA	-6.19948		TRUE
Ihh	4	Ihh.2401	23	YES	-1.57481	-6.19948		TRUE
Ihh	4	Ihh.2231	23	YES	-9.49946	-6.19948		TRUE
Ihh	4	Ihh.2396	23	YES	-7.90045	-6.19948		FALSE
Immp2l	2	Immp2l.512	23	NA	0.869761	-2.31534		TRUE
Immp2l	2	Immp2l.511	23	NA	0.231459	-2.31534		TRUE
Immp2l	2	Immp2l.76	23	YES	-11.2263	-2.31534		TRUE
Immp2l	2	Immp2l.1052	23	NA	-2.2817	-2.31534		TRUE
Immp2l	2	Immp2l.1019	23	NA	0.34372	-2.31534		TRUE
Immp2l	2	Immp2l.420	23	NA	-3.25628	-2.31534		TRUE
Immp2l	2	Immp2l.1053	23	NA	-0.888019	-2.31534		FALSE
Josd1	2	Josd1.751	23	NA	1.4517	-0.522002		TRUE
Josd1	2	Josd1.1275	23	NA	-1.41066	-0.522002		TRUE
Josd1	2	Josd1.752	23	NA	-0.178001	-0.522002		TRUE
Josd1	2	Josd1.1341	23	NA	1.48676	-0.522002		TRUE
Josd1	2	Josd1.2457	23	NA	2.47989	-0.522002		TRUE
Josd1	2	Josd1.3131	23	YES	-3.7521	-0.522002		TRUE
Josd1	2	Josd1.835	23	NA	-3.7316	-0.522002		FALSE
Josd2	2	Josd2.156	23	YES	NA	-1.51555		TRUE
Josd2	2	Josd2.319	23	NA	-3.89952	-1.51555		TRUE
Josd2	2	Josd2.614	23	NA	3.04431	-1.51555		TRUE
Josd2	2	Josd2.908	23	NA	-5.99313	-1.51555		TRUE
Josd2	2	Josd2.616	23	NA	-1.94938	-1.51555		TRUE
Josd2	2	Josd2.905	23	NA	2.70814	-1.51555		TRUE
Josd2	2	Josd2.903	23	NA	-3.00373	-1.51555		FALSE
Klk1	3	Klk1.525	23	YES	1.50101	-2.51066		TRUE
Klk1	3	Klk1.377	23	YES	-6.24661	-2.51066		TRUE
Klk1	3	Klk1.770	23	YES	-4.74188	-2.51066		TRUE
Klk1	3	Klk1.836	23	NA	-2.78963	-2.51066		TRUE
Klk1	3	Klk1.769	23	NA	-3.95877	-2.51066		TRUE
Klk1	3	Klk1.234	23	NA	1.1719	-2.51066		FALSE
Klk11	2	Klk11.1145	23	NA	-4.77886	-0.677104		TRUE
Klk11	2	Klk11.953	23	NA	-0.102164	-0.677104		TRUE
Klk11	2	Klk11.1264	23	NA	4.65871	-0.677104		TRUE
Klk11	2	Klk11.1085	23	NA	0.414628	-0.677104		TRUE
Klk11	2	Klk11.948	23	NA	-4.98168	-0.677104		TRUE
Klk11	2	Klk11.904	23	NA	0.726738	-0.677104		FALSE
Klk12	2	Klk12.907	23	NA	2.83284	-1.704		TRUE
Klk12	2	Klk12.901	23	NA	-1.7034	-1.704		TRUE
Klk12	2	Klk12.562	23	NA	-6.71349	-1.704		TRUE
Klk12	2	Klk12.440	23	YES	NA	-1.704		TRUE
Klk12	2	Klk12.717	23	NA	-0.964907	-1.704		TRUE
Klk12	2	Klk12.903	23	NA	1.87217	-1.704		TRUE
Klk12	2	Klk12.889	23	YES	-5.54721	-1.704		FALSE
Klk14	3	Klk14.156	23	YES	-4.13625	-1.88103		TRUE
Klk14	3	Klk14.943	23	NA	-0.152524	-1.88103		TRUE
Klk14	3	Klk14.1230	23	NA	-3.16519	-1.88103		TRUE
Klk14	3	Klk14.480	23	NA	-0.0346153	-1.88103		TRUE
Klk14	3	Klk14.1227	23	NA	-0.700506	-1.88103		TRUE
Klk14	3	Klk14.1179	23	NA	-0.887278	-1.88103		TRUE
Klk14	3	Klk14.729	23	YES	-4.09082	-1.88103		FALSE
Klk15	2	Klk15.473	23	YES	NA	-2.99895		TRUE
Klk15	2	Klk15.314	23	YES	-3.64445	-2.99895		TRUE
Klk15	2	Klk15.132	23	YES	NA	-2.99895		TRUE
Klk15	2	Klk15.703	23	YES	-5.78691	-2.99895		TRUE
Klk15	2	Klk15.485	23	NA	0.434506	-2.99895		TRUE
Klk15	2	Klk15.311	23	YES	NA	-2.99895		FALSE
Klk1b1	2	Klk1b1.823	23	NA	-2.26495	-1.91583		TRUE
Klk1b1	2	Klk1b1.297	23	YES	-3.43214	-1.91583		TRUE
Klk1b1	2	Klk1b1.104	23	NA	-2.41491	-1.91583		TRUE
Klk1b1	2	Klk1b1.828	23	NA	-1.68212	-1.91583		TRUE
Klk1b1	2	Klk1b1.826	23	NA	-4.35766	-1.91583		TRUE
Klk1b1	2	Klk1b1.827	23	NA	2.65679	-1.91583		FALSE
Klk1b11	2	Klk1b11.825	23	NA	-0.0375536	-1.78203		TRUE
Klk1b11	2	Klk1b11.289	23	YES	NA	-1.78203		TRUE
Klk1b11	2	Klk1b11.152	23	NA	-5.06997	-1.78203		TRUE
Klk1b11	2	Klk1b11.746	23	YES	-0.15542	-1.78203		TRUE
Klk1b11	2	Klk1b11.753	23	NA	-1.38559	-1.78203		TRUE
Klk1b11	2	Klk1b11.818	23	NA	1.99859	-1.78203		TRUE
Klk1b11	2	Klk1b11.97	23	YES	-6.04223	-1.78203		FALSE
Klk1b21	3	Klk1b21.604	23	YES	-0.28269	-3.32092		TRUE
Klk1b21	3	Klk1b21.196	23	YES	-6.98604	-3.32092		TRUE
Klk1b21	3	Klk1b21.263	23	NA	-1.09568	-3.32092		TRUE
Klk1b21	3	Klk1b21.799	23	NA	-4.39389	-3.32092		TRUE
Klk1b21	3	Klk1b21.626	23	NA	-2.79791	-3.32092		TRUE
Klk1b21	3	Klk1b21.633	23	NA	-4.36929	-3.32092		TRUE
Klk1b21	3	Klk1b21.407	23	YES	NA	-3.32092		FALSE
Klk1b22	3	Klk1b22.156	23	YES	-13.1822	-3.22166		TRUE
Klk1b22	3	Klk1b22.631	23	YES	-12.3729	-3.22166		TRUE
Klk1b22	3	Klk1b22.98	23	NA	-1.39633	-3.22166		TRUE
Klk1b22	3	Klk1b22.748	23	NA	-4.67622	-3.22166		TRUE
Klk1b22	3	Klk1b22.496	23	NA	2.35669	-3.22166		TRUE
Klk1b22	3	Klk1b22.220	23	NA	4.78696	-3.22166		TRUE
Klk1b22	3	Klk1b22.222	23	NA	1.93236	-3.22166		FALSE
Klk1b26	4	Klk1b26.602	23	NA	-1.61553	-4.43152		TRUE
Klk1b26	4	Klk1b26.763	23	NA	-2.99423	-4.43152		TRUE
Klk1b26	4	Klk1b26.233	23	YES	NA	-4.43152		TRUE
Klk1b26	4	Klk1b26.303	23	YES	NA	-4.43152		TRUE
Klk1b26	4	Klk1b26.792	23	NA	-5.20516	-4.43152		TRUE
Klk1b26	4	Klk1b26.593	23	YES	-8.06767	-4.43152		TRUE
Klk1b26	4	Klk1b26.110	23	NA	-3.14067	-4.43152		TRUE
Klk1b26	4	Klk1b26.157	23	NA	-5.56589	-4.43152		FALSE
Klk1b27	4	Klk1b27.618	23	NA	-5.13751	-3.22098		TRUE
Klk1b27	4	Klk1b27.848	23	NA	-4.07084	-3.22098		TRUE
Klk1b27	4	Klk1b27.120	23	NA	-1.72228	-3.22098		TRUE
Klk1b27	4	Klk1b27.633	23	NA	-1.84891	-3.22098		TRUE
Klk1b27	4	Klk1b27.594	23	YES	-4.57609	-3.22098		TRUE
Klk1b27	4	Klk1b27.108	23	NA	-4.44232	-3.22098		TRUE
Klk1b27	4	Klk1b27.854	23	NA	-0.748902	-3.22098		FALSE
Klk1b3	3	Klk1b3.539	23	YES	-4.67529	-1.444		TRUE
Klk1b3	3	Klk1b3.848	23	NA	4.38528	-1.444		TRUE
Klk1b3	3	Klk1b3.317	23	YES	-7.30278	-1.444		TRUE
Klk1b3	3	Klk1b3.247	23	YES	-6.24667	-1.444		TRUE
Klk1b3	3	Klk1b3.541	23	NA	1.00633	-1.444		TRUE
Klk1b3	3	Klk1b3.787	23	NA	2.48307	-1.444		TRUE
Klk1b3	3	Klk1b3.847	23	NA	0.242054	-1.444		FALSE
Klk1b5	3	Klk1b5.84	23	YES	-6.15723	-4.5007		TRUE
Klk1b5	3	Klk1b5.768	23	NA	-0.0937104	-4.5007		TRUE
Klk1b5	3	Klk1b5.842V	23	YES	-2.52567	-4.5007		TRUE
Klk1b5	3	Klk1b5.755	23	YES	-12.7667	-4.5007		TRUE
Klk1b5	3	Klk1b5.603	23	YES	-5.54319	-4.5007		TRUE
Klk1b5	3	Klk1b5.777	23	NA	-2.14959	-4.5007		TRUE
Klk1b5	3	Klk1b5.536	23	NA	-2.2688	-4.5007		FALSE
Klk1b8	2	Klk1b8.577	23	YES	NA	-1.37346		TRUE
Klk1b8	2	Klk1b8.672	23	NA	3.9674	-1.37346		TRUE
Klk1b8	2	Klk1b8.822	23	NA	-4.73581	-1.37346		TRUE
Klk1b8	2	Klk1b8.559	23	NA	-3.5923	-1.37346		TRUE
Klk1b8	2	Klk1b8.748	23	NA	-1.13311	-1.37346		FALSE
Klk1b9	2	Klk1b9.831	23	NA	5.35271	-0.654754		TRUE
Klk1b9	2	Klk1b9.514	23	YES	NA	-0.654754		TRUE
Klk1b9	2	Klk1b9.371	23	NA	-0.653545	-0.654754		TRUE
Klk1b9	2	Klk1b9.226	23	YES	-2.02038	-0.654754		TRUE
Klk1b9	2	Klk1b9.160	23	NA	-3.30215	-0.654754		TRUE
Klk1b9	2	Klk1b9.227	23	NA	0.349025	-0.654754		TRUE
Klk1b9	2	Klk1b9.372	23	NA	-3.65418	-0.654754		FALSE
Klk4	2	Klk4.396	23	NA	-2.02624	-5.41921		TRUE
Klk4	2	Klk4.794	23	YES	NA	-5.41921		TRUE
Klk4	2	Klk4.371	23	YES	NA	-5.41921		TRUE
Klk4	2	Klk4.1196	23	NA	-2.83537	-5.41921		TRUE
Klk4	2	Klk4.427	23	NA	-4.69968	-5.41921		TRUE
Klk4	2	Klk4.422	23	NA	-12.1155	-5.41921		FALSE
Klk6	2	Klk6.714	23	YES	-0.576849	0.0654364		TRUE
Klk6	2	Klk6.818	23	NA	7.94503	0.0654364		TRUE
Klk6	2	Klk6.1207	23	YES	-0.435236	0.0654364		TRUE
Klk6	2	Klk6.1212	23	NA	-9.66123	0.0654364		TRUE
Klk6	2	Klk6.1324	23	NA	0.22563	0.0654364		TRUE
Klk6	2	Klk6.713	23	NA	4.41222	0.0654364		TRUE
Klk6	2	Klk6.1285	23	YES	-1.45151	0.0654364		FALSE
Klk7	2	Klk7.959	23	NA	-3.94188	-1.99879		TRUE
Klk7	2	Klk7.1258	23	NA	0.471133	-1.99879		TRUE
Klk7	2	Klk7.1256	23	NA	-0.318477	-1.99879		TRUE
Klk7	2	Klk7.1264	23	NA	-1.26814	-1.99879		TRUE
Klk7	2	Klk7.1202	23	NA	-2.43289	-1.99879		TRUE
Klk7	2	Klk7.1402	23	NA	-4.50246	-1.99879		FALSE
Klk8	3	Klk8.1223	23	YES	-5.39939	-2.7854		TRUE
Klk8	3	Klk8.857	23	YES	-1.94969	-2.7854		TRUE
Klk8	3	Klk8.826	23	YES	-3.66595	-2.7854		TRUE
Klk8	3	Klk8.799	23	NA	1.5736	-2.7854		TRUE
Klk8	3	Klk8.1002	23	NA	-0.925209	-2.7854		TRUE
Klk8	3	Klk8.1001	23	YES	NA	-2.7854		TRUE
Klk8	3	Klk8.828	23	YES	-6.34577	-2.7854		FALSE
Lonp1	4	Lonp1.2932	24	NA	-7.15621	-2.88307		TRUE
Lonp1	4	Lonp1.2940	24	NA	-0.412738	-2.88307		TRUE
Lonp1	4	Lonp1.592	24	NA	-3.66119	-2.88307		TRUE
Lonp1	4	Lonp1.594	24	NA	-2.11574	-2.88307		TRUE
Lonp1	4	Lonp1.593	24	YES	1.94657	-2.88307		TRUE
Lonp1	4	Lonp1.1355	24	NA	-4.31793	-2.88307		TRUE
Lonp1	4	Lonp1.2929	24	NA	-4.46429	-2.88307		FALSE
Metap2*	4	Metap2.727	24	YES	-7.07463	-4.02213		TRUE
Metap2*	4	Metap2.3381	24	NA	1.397	-4.02213		TRUE
Metap2*	4	Metap2.3322	24	NA	0.0800522	-4.02213		TRUE
Metap2*	4	Metap2.1670	24	NA	-6.06409	-4.02213		TRUE
Metap2*	4	Metap2.1691	24	NA	-9.50136	-4.02213		TRUE
Metap2*	4	Metap2.2292	24	NA	1.99686	-4.02213		TRUE
Metap2*	4	Metap2.912	24	NA	-8.98876	-4.02213		FALSE
Mst1	2	Mst1.1476	25	NA	-4.64542	-2.18745		TRUE
Mst1	2	Mst1.921	25	NA	-12.4926	-2.18745		TRUE
Mst1	2	Mst1.1973	25	NA	-0.403045	-2.18745		TRUE
Mst1	2	Mst1.1972	25	NA	0.422773	-2.18745		TRUE
Mst1	2	Mst1.1940	25	NA	-1.69021	-2.18745		TRUE
Mst1	2	Mst1.2259	25	NA	0.542602	-2.18745		TRUE
Mst1	2	Mst1.1374	25	YES	2.95375	-2.18745		FALSE
Naaladl1	2	Naaladl1.534	25	NA	0.954783	-0.0720219		TRUE
Naaladl1	2	Naaladl1.1490	25	YES	-5.19345	-0.0720219		TRUE
Naaladl1	2	Naaladl1.459	25	NA	-3.04709	-0.0720219		TRUE
Naaladl1	2	Naaladl1.533	25	NA	0.0433082	-0.0720219		TRUE
Naaladl1	2	Naaladl1.1467	25	NA	1.72766	-0.0720219		TRUE
Naaladl1	2	Naaladl1.1657	25	NA	0.529759	-0.0720219		TRUE
Naaladl1	2	Naaladl1.1665	25	NA	4.48088	-0.0720219		FALSE
Ncln	2	Ncln.1652	25	NA	-0.240918	-0.38323		TRUE
Ncln	2	Ncln.1184	25	NA	-7.35757	-0.38323		TRUE
Ncln	2	Ncln.2514	25	NA	1.81711	-0.38323		TRUE
Ncln	2	Ncln.2511	25	NA	1.64883	-0.38323		TRUE
Ncln	2	Ncln.500	25	NA	4.09606	-0.38323		TRUE
Ncln	2	Ncln.2721	25	NA	-4.07728	-0.38323		TRUE
Ncln	2	Ncln.1658	25	NA	1.43117	-0.38323		FALSE
Nrd1	2	Nrd1.4253	25	NA	1.69645	0.0341882		TRUE
Nrd1	2	Nrd1.649	25	NA	-5.07565	0.0341882		TRUE
Nrd1	2	Nrd1.2682	25	NA	2.02889	0.0341882		TRUE
Nrd1	2	Nrd1.1779	25	NA	1.26033	0.0341882		TRUE
Nrd1	2	Nrd1.2098	25	NA	0.0196636	0.0341882		TRUE
Nrd1	2	Nrd1.4256	25	NA	-3.10077	0.0341882		TRUE
Nrd1	2	Nrd1.1688	25	NA	3.4104	0.0341882		FALSE
Otud3	2	Otud3.1431	25	NA	3.37169	2.15785		TRUE
Otud3	2	Otud3.844	25	NA	1.24483	2.15785		TRUE
Otud3	2	Otud3.1375	25	NA	-1.99024	2.15785		TRUE
Otud3	2	Otud3.881	25	NA	1.45948	2.15785		TRUE
Otud3	2	Otud3.873	25	YES	5.24169	2.15785		TRUE
Otud3	2	Otud3.1605	25	NA	2.98876	2.15785		TRUE
Otud3	2	Otud3.847	25	NA	2.7887	2.15785		FALSE
Otud4	2	Otud4.626	25	NA	0.200099	-1.00416		TRUE
Otud4	2	Otud4.3341	25	NA	-3.95613	-1.00416		TRUE
Otud4	2	Otud4.4575	25	NA	-0.0501393	-1.00416		TRUE
Otud4	2	Otud4.5870	25	NA	0.465439	-1.00416		TRUE
Otud4	2	Otud4.7090	25	NA	-0.804844	-1.00416		TRUE
Otud4	2	Otud4.3912	25	NA	1.85924	-1.00416		TRUE
Otud4	2	Otud4.1128	25	NA	-4.74279	-1.00416		FALSE
Pamr1	2	Pamr1.2627	25	NA	-3.68274	-0.990942		TRUE
Pamr1	2	Pamr1.590	25	NA	-4.19397	-0.990942		TRUE
Pamr1	2	Pamr1.2096	25	NA	-0.289164	-0.990942		TRUE
Pamr1	2	Pamr1.1105	25	NA	0.30912	-0.990942		TRUE
Pamr1	2	Pamr1.315	25	NA	1.92378	-0.990942		TRUE
Pamr1	2	Pamr1.2813	25	NA	-0.453658	-0.990942		TRUE
Pamr1	2	Pamr1.1141	25	NA	-0.549961	-0.990942		FALSE
Pappa2	2	Pappa2.1675	25	NA	-4.47649	-1.10808		TRUE
Pappa2	2	Pappa2.4146	25	NA	-0.12646	-1.10808		TRUE
Pappa2	2	Pappa2.4199	25	NA	-3.45167	-1.10808		TRUE
Pappa2	2	Pappa2.7984	25	NA	-0.699318	-1.10808		TRUE
Pappa2	2	Pappa2.7895	25	NA	1.03455	-1.10808		TRUE
Pappa2	2	Pappa2.2336	25	NA	-0.502819	-1.10808		TRUE
Pappa2	2	Pappa2.8426	25	NA	0.465651	-1.10808		FALSE
Park7	2	Park7.136	25	NA	2.7959	1.69115		TRUE
Park7	2	Park7.708	25	NA	0.332083	1.69115		TRUE
Park7	2	Park7.295	25	NA	0.160759	1.69115		TRUE
Park7	2	Park7.325	25	NA	0.586151	1.69115		TRUE
Park7	2	Park7.390	25	NA	3.72251	1.69115		TRUE
Park7	2	Park7.844	25	NA	3.41851	1.69115		TRUE
Park7	2	Park7.301	25	NA	0.822106	1.69115		FALSE
Parl	2	Parl.1328	25	NA	0.999795	2.19408		TRUE
Parl	2	Parl.636	25	NA	0.164005	2.19408		TRUE
Parl	2	Parl.1339	25	NA	1.34272	2.19408		TRUE
Parl	2	Parl.186	25	NA	1.70377	2.19408		TRUE
Parl	2	Parl.696	25	NA	4.57273	2.19408		TRUE
Parl	2	Parl.1188	25	NA	4.38149	2.19408		FALSE
Pcsk7	3	Pcsk7.2470	26	NA	3.23015	1.84233		TRUE
Pcsk7	3	Pcsk7.3645	26	NA	1.13658	1.84233		TRUE
Pcsk7	3	Pcsk7.2250	26	NA	0.992667	1.84233		TRUE
Pcsk7	3	Pcsk7.3702	26	NA	1.11626	1.84233		TRUE
Pcsk7	3	Pcsk7.3518	26	YES	-3.4403	1.84233		TRUE
Pcsk7	3	Pcsk7.4036V	26	NA	5.03395	1.84233		TRUE
Pcsk7	3	Pcsk7.2750	26	YES	4.827	1.84233		FALSE
Pla2g7	2	Pla2g7.1209	26	NA	1.20589	2.91305		TRUE
Pla2g7	2	Pla2g7.2055	26	NA	1.87188	2.91305		TRUE
Pla2g7	2	Pla2g7.1448	26	YES	NA	2.91305		TRUE
Pla2g7	2	Pla2g7.1568	26	NA	-0.325533	2.91305		TRUE
Pla2g7	2	Pla2g7.1611	26	NA	-1.78253	2.91305		TRUE
Pla2g7	2	Pla2g7.2051	26	NA	4.70059	2.91305		TRUE
Pla2g7	2	Pla2g7.2052	26	NA	11.808	2.91305		FALSE
Pmpca*	2	Pmpca.1700	26	NA	2.40926	-0.517263		TRUE
Pmpca*	2	Pmpca.3057	26	NA	1.49215	-0.517263		TRUE
Pmpca*	2	Pmpca.287	26	NA	1.51428	-0.517263		TRUE
Pmpca*	2	Pmpca.206	26	YES	-6.61836	-0.517263		TRUE
Pmpca*	2	Pmpca.288	26	NA	0.432348	-0.517263		TRUE
Pmpca*	2	Pmpca.2258	26	NA	0.805528	-0.517263		TRUE
Pmpca*	2	Pmpca.2563	26	YES	-3.65605	-0.517263		FALSE
Pmpcb*	3	Pmpcb.1460	26	NA	-2.89483	-3.52719		TRUE
Pmpcb*	3	Pmpcb.1454	26	NA	-7.017	-3.52719		TRUE
Pmpcb*	3	Pmpcb.1019	26	YES	-6.19432	-3.52719		TRUE
Pmpcb*	3	Pmpcb.1305	26	NA	-0.860837	-3.52719		TRUE
Pmpcb*	3	Pmpcb.706	26	YES	-8.99506	-3.52719		TRUE
Pmpcb*	3	Pmpcb.1231	26	YES	3.16043	-3.52719		TRUE
Pmpcb*	3	Pmpcb.1399	26	NA	-1.88871	-3.52719		FALSE
Prss12	2	Prss12.2221	26	YES	5.0991	1.70817		TRUE
Prss12	2	Prss12.2561	26	NA	1.49412	1.70817		TRUE
Prss12	2	Prss12.1921	26	YES	0.200157	1.70817		TRUE
Prss12	2	Prss12.2537	26	NA	-1.68064	1.70817		TRUE
Prss12	2	Prss12.2562	26	NA	0.210758	1.70817		TRUE
Prss12	2	Prss12.957	26	YES	0.695705	1.70817		TRUE
Prss12	2	Prss12.1437	26	YES	5.93796	1.70817		FALSE
Prss21	2	Prss21.319	26	YES	-0.462511	2.66936		TRUE
Prss21	2	Prss21.320	26	NA	5.65663	2.66936		TRUE
Prss21	2	Prss21.676	26	NA	1.5362	2.66936		TRUE
Prss21	2	Prss21.553	26	YES	NA	2.66936		TRUE
Prss21	2	Prss21.414	26	NA	0.421876	2.66936		TRUE
Prss21	2	Prss21.409	26	NA	1.52368	2.66936		TRUE
Prss21	2	Prss21.420	26	NA	7.3403	2.66936		FALSE
Prss23	2	Prss23.2960	26	NA	1.94744	-1.77753		TRUE
Prss23	2	Prss23.2664	26	NA	0.791289	-1.77753		TRUE
Prss23	2	Prss23.1626	26	NA	0.740664	-1.77753		TRUE
Prss23	2	Prss23.2650	26	NA	0.21016	-1.77753		TRUE
Prss23	2	Prss23.3060	26	NA	-6.59392	-1.77753		TRUE
Prss23	2	Prss23.2484	26	YES	-9.12777	-1.77753		TRUE
Prss23	2	Prss23.1380	26	NA	-0.410561	-1.77753		FALSE
Prss28	2	Prss28.1024	26	NA	6.72587	1.24482		TRUE
Prss28	2	Prss28.22	26	NA	0.716087	1.24482		TRUE
Prss28	2	Prss28.298	26	NA	1.1623	1.24482		TRUE
Prss28	2	Prss28.498	26	YES	0.652449	1.24482		TRUE
Prss28	2	Prss28.580	26	NA	-3.3231	1.24482		TRUE
Prss28	2	Prss28.916	26	YES	3.63027	1.24482		TRUE
Prss28	2	Prss28.502	26	NA	-0.850157	1.24482		FALSE
Prss36	2	Prss36.2926	26	NA	-0.0074783	1.17689		TRUE
Prss36	2	Prss36.2419	26	NA	-0.8532	1.17689		TRUE
Prss36	2	Prss36.530	26	YES	-2.38971	1.17689		TRUE
Prss36	2	Prss36.361	26	NA	0.054342	1.17689		TRUE
Prss36	2	Prss36.2994	26	NA	6.39673	1.17689		TRUE
Prss36	2	Prss36.1230	26	NA	3.47009	1.17689		TRUE
Prss36	2	Prss36.2416	26	YES	1.56747	1.17689		FALSE
Prss39	2	Prss39.1221	26	NA	-0.331248	2.69694		TRUE
Prss39	2	Prss39.305	26	YES	1.66504	2.69694		TRUE
Prss39	2	Prss39.153	26	YES	1.78145	2.69694		TRUE
Prss39	2	Prss39.576	26	NA	5.0746	2.69694		TRUE
Prss39	2	Prss39.735	26	NA	0.992694	2.69694		TRUE
Prss39	2	Prss39.772	26	NA	6.99913	2.69694		FALSE
Prss41	3	Prss41.95	26	YES	3.42898	3.42243		TRUE
Prss41	3	Prss41.600	26	NA	3.8456	3.42243		TRUE
Prss41	3	Prss41.1000	26	YES	1.44017	3.42243		TRUE
Prss41	3	Prss41.861	26	YES	1.71357	3.42243		TRUE
Prss41	3	Prss41.1049	26	NA	1.27756	3.42243		TRUE
Prss41	3	Prss41.273	26	NA	8.82871	3.42243		FALSE
Prss43	2	Prss43.136	27	NA	3.05242	1.27482		TRUE
Prss43	2	Prss43.158	27	NA	0.782197	1.27482		TRUE
Prss43	2	Prss43.1972	27	NA	-5.02214	1.27482		TRUE
Prss43	2	Prss43.55	27	NA	2.27869	1.27482		TRUE
Prss43	2	Prss43.708	27	NA	5.24724	1.27482		TRUE
Prss43	2	Prss43.1361	27	NA	1.8991	1.27482		TRUE
Prss43	2	Prss43.189	27	NA	0.6862	1.27482		FALSE
Prss44	3	Prss44.1575	27	NA	1.01665	2.44159		TRUE
Prss44	3	Prss44.1035	27	NA	3.08674	2.44159		TRUE
Prss44	3	Prss44.1788	27	NA	-0.779764	2.44159		TRUE
Prss44	3	Prss44.817	27	NA	2.03888	2.44159		TRUE
Prss44	3	Prss44.1226	27	NA	4.78392	2.44159		TRUE
Prss44	3	Prss44.1232	27	NA	3.94864	2.44159		TRUE
Prss44	3	Prss44.943	27	NA	2.9961	2.44159		FALSE
Prss46	5	Prss46.1182	27	NA	4.89376	3.42292		TRUE
Prss46	5	Prss46.285	27	YES	5.53163	3.42292		TRUE
Prss46	5	Prss46.388	27	NA	0.924957	3.42292		TRUE
Prss46	5	Prss46.316	27	NA	3.2205	3.42292		TRUE
Prss46	5	Prss46.385	27	NA	3.47558	3.42292		TRUE
Prss46	5	Prss46.379	27	NA	2.1602	3.42292		TRUE
Prss46	5	Prss46.861	27	NA	3.75383	3.42292		FALSE
Prss51	2	Prss51.524	27	NA	6.39801	2.58593		TRUE
Prss51	2	Prss51.245V	27	NA	0.091712	2.58593		TRUE
Prss51	2	Prss51.935	27	NA	1.81373	2.58593		TRUE
Prss51	2	Prss51.924	27	NA	-0.174808	2.58593		TRUE
Prss51	2	Prss51.408	27	NA	2.32581	2.58593		TRUE
Prss51	2	Prss51.312	27	NA	1.94965	2.58593		TRUE
Prss51	2	Prss51.406	27	NA	5.69739	2.58593		FALSE
Prss53	2	Prss53.2027	27	NA	4.0999	2.1591		TRUE
Prss53	2	Prss53.2046	27	NA	0.275477	2.1591		TRUE
Prss53	2	Prss53.2083	27	NA	2.29055	2.1591		TRUE
Prss53	2	Prss53.1715	27	NA	-1.50608	2.1591		TRUE
Prss53	2	Prss53.2255V	27	NA	1.59331	2.1591		TRUE
Prss53	2	Prss53.1967	27	NA	2.61326	2.1591		TRUE
Prss53	2	Prss53.915	27	YES	5.7473	2.1591		FALSE
Prss54	2	Prss54.989	27	NA	1.51086	2.08543		TRUE
Prss54	2	Prss54.957	27	NA	2.53628	2.08543		TRUE
Prss54	2	Prss54.958	27	NA	3.32831	2.08543		TRUE
Prss54	2	Prss54.213	27	NA	3.59604	2.08543		TRUE
Prss54	2	Prss54.1146	27	NA	1.46146	2.08543		TRUE
Prss54	2	Prss54.985	27	NA	2.62027	2.08543		TRUE
Prss54	2	Prss54.1041	27	NA	-0.455197	2.08543		FALSE
Prss56	3	Prss56.2061	27	NA	1.64438	4.87645		TRUE
Prss56	3	Prss56.2153	27	NA	3.79448	4.87645		TRUE
Prss56	3	Prss56.2144	27	NA	13.6984	4.87645		TRUE
Prss56	3	Prss56.2108	27	NA	7.93602	4.87645		TRUE
Prss56	3	Prss56.2037	27	YES	NA	4.87645		TRUE
Prss56	3	Prss56.1920	27	NA	0.346337	4.87645		TRUE
Prss56	3	Prss56.1160	27	NA	1.83909	4.87645		FALSE
Prss57	2	Prss57.2758	27	NA	2.16368	1.95871		TRUE
Prss57	2	Prss57.2770	27	NA	4.10212	1.95871		TRUE
Prss57	2	Prss57.1145	27	NA	4.19365	1.95871		TRUE
Prss57	2	Prss57.2082	27	NA	-1.2409	1.95871		TRUE
Prss57	2	Prss57.2658	27	NA	1.99601	1.95871		TRUE
Prss57	2	Prss57.2655	27	NA	0.766914	1.95871		TRUE
Prss57	2	Prss57.2762	27	NA	1.72946	1.95871		FALSE
Prss58	2	Prss58.209	27	NA	3.23587	2.63289		TRUE
Prss58	2	Prss58.617	27	NA	1.68652	2.63289		TRUE
Prss58	2	Prss58.650	27	NA	2.55832	2.63289		TRUE
Prss58	2	Prss58.832	27	NA	0.83532	2.63289		TRUE
Prss58	2	Prss58.893	27	NA	2.46561	2.63289		TRUE
Prss58	2	Prss58.670	27	NA	5.0157	2.63289		FALSE
Psen1	2	Psen1.2288V	27	NA	-0.691345	0.499072		TRUE
Psen1	2	Psen1.719	27	NA	3.15595	0.499072		TRUE
Psen1	2	Psen1.2576V	27	NA	3.30455	0.499072		TRUE
Psen1	2	Psen1.2764V	27	NA	-6.24713	0.499072		TRUE
Psen1	2	Psen1.2650V	27	NA	1.4542	0.499072		TRUE
Psen1	2	Psen1.1061	27	NA	0.634338	0.499072		TRUE
Psen1	2	Psen1.39V	27	NA	1.88294	0.499072		FALSE
Psma1	6	Psma1.1147	27	YES	-11.7809	-12.3388		TRUE
Psma1	6	Psma1.951	27	NA	-14.6138	-12.3388		TRUE
Psma1	6	Psma1.397	27	NA	-6.8788	-12.3388		TRUE
Psma1	6	Psma1.1017	27	NA	-11.5431	-12.3388		TRUE
Psma1	6	Psma1.1102	27	NA	-13.0272	-12.3388		TRUE
Psma1	6	Psma1.356	27	YES	-16.1888	-12.3388		FALSE
Psma2	3	Psma2.913	27	NA	1.87868	-4.81338		TRUE
Psma2	3	Psma2.887	27	NA	3.38306	-4.81338		TRUE
Psma2	3	Psma2.632	27	NA	-8.07434	-4.81338		TRUE
Psma2	3	Psma2.886	27	NA	2.92342	-4.81338		TRUE
Psma2	3	Psma2.302	27	YES	-16.8916	-4.81338		TRUE
Psma2	3	Psma2.273	27	NA	-12.0995	-4.81338		FALSE
Psma3	4	Psma3.729	27	YES	-10.7419	-5.27649		TRUE
Psma3	4	Psma3.1316	27	NA	4.20463	-5.27649		TRUE
Psma3	4	Psma3.873	27	NA	-13.4637	-5.27649		TRUE
Psma3	4	Psma3.878	27	NA	-6.61825	-5.27649		TRUE
Psma3	4	Psma3.1017	27	NA	-0.339751	-5.27649		TRUE
Psma3	4	Psma3.636	27	YES	-4.69998	-5.27649		FALSE
Psma4	7	Psma4.310	27	YES	-7.33637	-9.44923		TRUE
Psma4	7	Psma4.1131	27	NA	-8.37162	-9.44923		TRUE
Psma4	7	Psma4.387	27	NA	-6.86872	-9.44923		TRUE
Psma4	7	Psma4.732	27	NA	-11.0736	-9.44923		TRUE
Psma4	7	Psma4.921	27	NA	-5.547	-9.44923		TRUE
Psma4	7	Psma4.644	27	NA	-8.88366	-9.44923		TRUE
Psma4	7	Psma4.380	27	YES	-18.0636	-9.44923		FALSE
Psma5	4	Psma5.889	27	NA	-4.03008	-6.00913		TRUE
Psma5	4	Psma5.399	27	NA	-11.7997	-6.00913		TRUE
Psma5	4	Psma5.131	27	NA	1.68375	-6.00913		TRUE
Psma5	4	Psma5.1141	27	NA	-8.24581	-6.00913		TRUE
Psma5	4	Psma5.895	27	YES	NA	-6.00913		TRUE
Psma5	4	Psma5.1165	27	NA	-7.65381	-6.00913		FALSE
Psma6	3	Psma6.542	27	NA	-2.17811	-7.92953		TRUE
Psma6	3	Psma6.541	27	YES	-6.02968	-7.92953		TRUE
Psma6	3	Psma6.494	27	YES	-14.8275	-7.92953		TRUE
Psma6	3	Psma6.200	27	YES	NA	-7.92953		TRUE
Psma6	3	Psma6.332	27	YES	NA	-7.92953		TRUE
Psma6	3	Psma6.720	27	YES	NA	-7.92953		TRUE
Psma6	3	Psma6.791	27	NA	-8.68286	-7.92953		FALSE
Psma7	4	Psma7.760	27	NA	-11.4102	-9.32794		TRUE
Psma7	4	Psma7.883	27	YES	NA	-9.32794		TRUE
Psma7	4	Psma7.759	27	YES	NA	-9.32794		TRUE
Psma7	4	Psma7.219	27	YES	NA	-9.32794		TRUE
Psma7	4	Psma7.213	27	NA	-8.43059	-9.32794		TRUE
Psma7	4	Psma7.723	27	NA	-7.3404	-9.32794		TRUE
Psma7	4	Psma7.722	27	YES	-10.1306	-9.32794		FALSE
Psma8	2	Psma8.990	27	NA	0.743485	2.24925		TRUE
Psma8	2	Psma8.798	27	NA	5.36078	2.24925		TRUE
Psma8	2	Psma8.1256	27	NA	2.42624	2.24925		TRUE
Psma8	2	Psma8.1501	27	NA	2.10827	2.24925		TRUE
Psma8	2	Psma8.1031	27	NA	2.30503	2.24925		TRUE
Psma8	2	Psma8.718	27	NA	-0.730519	2.24925		TRUE
Psma8	2	Psma8.1063	27	NA	3.53148	2.24925		FALSE
Psmb1	3	Psmb1.301	27	YES	-1.04328	-5.29825		TRUE
Psmb1	3	Psmb1.183	27	YES	NA	-5.29825		TRUE
Psmb1	3	Psmb1.182	27	NA	-8.82019	-5.29825		TRUE
Psmb1	3	Psmb1.763	27	NA	-11.9207	-5.29825		TRUE
Psmb1	3	Psmb1.761	27	YES	-12.6891	-5.29825		TRUE
Psmb1	3	Psmb1.995	27	NA	0.44165	-5.29825		TRUE
Psmb1	3	Psmb1.1006	27	NA	2.24217	-5.29825		FALSE
Psmb10	2	Psmb10.24	27	NA	1.75562	1.95552		TRUE
Psmb10	2	Psmb10.58	27	NA	3.4966	1.95552		TRUE
Psmb10	2	Psmb10.201	27	NA	1.07957	1.95552		TRUE
Psmb10	2	Psmb10.1244	27	NA	4.57849	1.95552		TRUE
Psmb10	2	Psmb10.23	27	NA	2.69292	1.95552		TRUE
Psmb10	2	Psmb10.1245	27	NA	-1.10386	1.95552		TRUE
Psmb10	2	Psmb10.61	27	NA	1.18928	1.95552		FALSE
Psmb11	2	Psmb11.3509	27	NA	3.4201	2.37991		TRUE
Psmb11	2	Psmb11.2067	27	NA	2.0122	2.37991		TRUE
Psmb11	2	Psmb11.2057	27	NA	6.51691	2.37991		TRUE
Psmb11	2	Psmb11.3951	27	NA	1.241	2.37991		TRUE
Psmb11	2	Psmb11.2175	27	NA	2.48653	2.37991		TRUE
Psmb11	2	Psmb11.895	27	NA	0.486068	2.37991		TRUE
Psmb11	2	Psmb11.3325	27	NA	0.49653	2.37991		FALSE
Psmb2	6	Psmb2.190	27	YES	-7.13399	-8.32331		TRUE
Psmb2	6	Psmb2.226	27	YES	-9.65689	-8.32331		TRUE
Psmb2	6	Psmb2.283	27	NA	-12.4548	-8.32331		TRUE
Psmb2	6	Psmb2.213	27	YES	0.633336	-8.32331		TRUE
Psmb2	6	Psmb2.282	27	YES	-7.15041	-8.32331		TRUE
Psmb2	6	Psmb2.817	27	NA	-12.406	-8.32331		TRUE
Psmb2	6	Psmb2.818	27	NA	-10.0944	-8.32331		FALSE
Psmb3	6	Psmb3.78	27	YES	-15.2408	-10.6808		TRUE
Psmb3	6	Psmb3.727	27	YES	-9.12344	-10.6808		TRUE
Psmb3	6	Psmb3.649	27	YES	-8.66722	-10.6808		TRUE
Psmb3	6	Psmb3.197	27	NA	-5.75923	-10.6808		TRUE
Psmb3	6	Psmb3.196	27	YES	-17.4194	-10.6808		TRUE
Psmb3	6	Psmb3.87	27	NA	-7.87455	-10.6808		FALSE
Psmb4	4	Psmb4.295	27	NA	-7.2125	-7.30414		TRUE
Psmb4	4	Psmb4.912	27	YES	NA	-7.30414		TRUE
Psmb4	4	Psmb4.358	27	YES	NA	-7.30414		TRUE
Psmb4	4	Psmb4.417	27	NA	-3.69233	-7.30414		TRUE
Psmb4	4	Psmb4.359	27	NA	-7.51559	-7.30414		TRUE
Psmb4	4	Psmb4.911	27	NA	-15.4579	-7.30414		TRUE
Psmb4	4	Psmb4.842	27	NA	-2.64241	-7.30414		FALSE
Psmb5	6	Psmb5.414	27	YES	NA	-8.62121		TRUE
Psmb5	6	Psmb5.766	27	YES	-5.52813	-8.62121		TRUE
Psmb5	6	Psmb5.360	27	NA	-6.17719	-8.62121		TRUE
Psmb5	6	Psmb5.270	27	NA	-13.6976	-8.62121		TRUE
Psmb5	6	Psmb5.839	27	NA	-7.27289	-8.62121		TRUE
Psmb5	6	Psmb5.842	27	NA	-5.61528	-8.62121		TRUE
Psmb5	6	Psmb5.273	27	NA	-13.4362	-8.62121		FALSE
Psmb6	4	Psmb6.908V	27	NA	-5.59023	-4.08633		TRUE
Psmb6	4	Psmb6.907V	27	NA	2.03651	-4.08633		TRUE
Psmb6	4	Psmb6.994V	27	NA	2.52298	-4.08633		TRUE
Psmb6	4	Psmb6.775	27	NA	-6.99419	-4.08633		TRUE
Psmb6	4	Psmb6.761	27	YES	-10.3984	-4.08633		TRUE
Psmb6	4	Psmb6.765	27	YES	-10.1358	-4.08633		TRUE
Psmb6	4	Psmb6.839V	27	NA	-0.0452017	-4.08633		FALSE
Psmb7	6	Psmb7.533	27	NA	-7.15876	-11.6336		TRUE
Psmb7	6	Psmb7.656	27	NA	-15.1018	-11.6336		TRUE
Psmb7	6	Psmb7.667	27	NA	-5.25227	-11.6336		TRUE
Psmb7	6	Psmb7.379	27	YES	-15.8466	-11.6336		TRUE
Psmb7	6	Psmb7.532	27	YES	-13.1822	-11.6336		TRUE
Psmb7	6	Psmb7.218	27	NA	-13.2597	-11.6336		TRUE
Psmb7	6	Psmb7.217	27	YES	NA	-11.6336		FALSE
Psmb9	3	Psmb9.1126	27	NA	3.85865	2.77663		TRUE
Psmb9	3	Psmb9.748	27	NA	4.00485	2.77663		TRUE
Psmb9	3	Psmb9.1129	27	NA	2.60634	2.77663		TRUE
Psmb9	3	Psmb9.1134	27	NA	4.18032	2.77663		TRUE
Psmb9	3	Psmb9.1185	27	NA	2.18013	2.77663		TRUE
Psmb9	3	Psmb9.1130	27	NA	-0.170491	2.77663		FALSE
Psmc5	5	Psmc5.129	27	NA	-6.73481	-7.7923		TRUE
Psmc5	5	Psmc5.510	27	NA	-2.40933	-7.7923		TRUE
Psmc5	5	Psmc5.655	27	NA	-12.8981	-7.7923		TRUE
Psmc5	5	Psmc5.87	27	NA	-11.724	-7.7923		TRUE
Psmc5	5	Psmc5.505	27	NA	-3.17085	-7.7923		TRUE
Psmc5	5	Psmc5.501	27	YES	-9.81669	-7.7923		FALSE
Psmd13*	4	Psmd13.1750	27	NA	-1.10227	-3.29359		TRUE
Psmd13*	4	Psmd13.976	27	NA	-5.49141	-3.29359		TRUE
Psmd13*	4	Psmd13.1014	27	NA	0.607341	-3.29359		TRUE
Psmd13*	4	Psmd13.666	27	YES	-4.68323	-3.29359		TRUE
Psmd13*	4	Psmd13.755	27	NA	-3.5496	-3.29359		TRUE
Psmd13*	4	Psmd13.1365	27	YES	NA	-3.29359		TRUE
Psmd13*	4	Psmd13.979	27	NA	-5.5424	-3.29359		FALSE
Psmd14	6	Psmd14.1398	27	NA	-2.36784	-6.64563		TRUE
Psmd14	6	Psmd14.829	27	NA	-8.18161	-6.64563		TRUE
Psmd14	6	Psmd14.1457	27	NA	-8.01087	-6.64563		TRUE
Psmd14	6	Psmd14.1456	27	YES	-8.42029	-6.64563		TRUE
Psmd14	6	Psmd14.1460	27	NA	-6.2199	-6.64563		TRUE
Psmd14	6	Psmd14.820	27	NA	-5.16115	-6.64563		TRUE
Psmd14	6	Psmd14.746	27	YES	-8.15776	-6.64563		FALSE
Pycard	2	Pycard.463	27	NA	0.345424	2.69702		TRUE
Pycard	2	Pycard.1939V	27	NA	5.23284	2.69702		TRUE
Pycard	2	Pycard.2051V	27	NA	1.81041	2.69702		TRUE
Pycard	2	Pycard.880	27	NA	2.13061	2.69702		TRUE
Pycard	2	Pycard.1715V	27	NA	2.77478	2.69702		TRUE
Pycard	2	Pycard.1372	27	NA	3.90281	2.69702		TRUE
Pycard	2	Pycard.1719V	27	NA	2.68228	2.69702		FALSE
Qpct	3	Qpct.575	27	NA	3.36968	1.76639		TRUE
Qpct	3	Qpct.23	27	NA	3.53205	1.76639		TRUE
Qpct	3	Qpct.1580	27	NA	-1.65406	1.76639		TRUE
Qpct	3	Qpct.1841	27	NA	3.75518	1.76639		TRUE
Qpct	3	Qpct.1874	27	NA	1.05415	1.76639		TRUE
Qpct	3	Qpct.1765	27	NA	2.79636	1.76639		TRUE
Qpct	3	Qpct.1389	27	NA	-0.488624	1.76639		FALSE
Qpctl	2	Qpctl.1255	27	NA	-2.43663	0.850774		TRUE
Qpctl	2	Qpctl.1708	27	NA	4.67321	0.850774		TRUE
Qpctl	2	Qpctl.1172	27	NA	1.69938	0.850774		TRUE
Qpctl	2	Qpctl.1250	27	NA	-1.56521	0.850774		TRUE
Qpctl	2	Qpctl.1180	27	NA	-1.07684	0.850774		TRUE
Qpctl	2	Qpctl.1853	27	NA	3.53016	0.850774		TRUE
Qpctl	2	Qpctl.941	27	NA	1.13135	0.850774		FALSE
Rbp3	2	Rbp3.5112	27	NA	2.10072	2.1972		TRUE
Rbp3	2	Rbp3.2047	27	NA	1.41134	2.1972		TRUE
Rbp3	2	Rbp3.2048	27	NA	0.790822	2.1972		TRUE
Rbp3	2	Rbp3.4144	27	NA	3.80017	2.1972		TRUE
Rbp3	2	Rbp3.326	27	NA	4.4385	2.1972		TRUE
Rbp3	2	Rbp3.1669	27	NA	0.448449	2.1972		TRUE
Rbp3	2	Rbp3.5241	27	NA	2.3904	2.1972		FALSE
Thop1	2	Thop1.1453	29	YES	-5.14641	-1.68461		TRUE
Thop1	2	Thop1.878	29	NA	-1.8123	-1.68461		TRUE
Thop1	2	Thop1.1454	29	NA	-3.40508	-1.68461		TRUE
Thop1	2	Thop1.704	29	NA	-2.0101	-1.68461		TRUE
Thop1	2	Thop1.552	29	NA	-0.0340818	-1.68461		TRUE
Thop1	2	Thop1.2456	29	NA	1.44065	-1.68461		TRUE
Thop1	2	Thop1.2561	29	NA	-0.824935	-1.68461		FALSE
Thsd4	2	Thsd4.6538	29	NA	2.94352	1.69394		TRUE
Thsd4	2	Thsd4.8199	29	NA	5.2345	1.69394		TRUE
Thsd4	2	Thsd4.6742	29	NA	-0.358931	1.69394		TRUE
Thsd4	2	Thsd4.4702	29	NA	-1.52265	1.69394		TRUE
Thsd4	2	Thsd4.5835	29	NA	-0.130387	1.69394		TRUE
Thsd4	2	Thsd4.8000	29	NA	1.56038	1.69394		TRUE
Thsd4	2	Thsd4.1707	29	NA	4.13111	1.69394		FALSE
Tmprss6	2	Tmprss6.962	29	YES	-1.59237	-1.4424		TRUE
Tmprss6	2	Tmprss6.184	29	NA	-4.99343	-1.4424		TRUE
Tmprss6	2	Tmprss6.606	29	NA	1.13256	-1.4424		TRUE
Tmprss6	2	Tmprss6.2599	29	NA	-5.3487	-1.4424		TRUE
Tmprss6	2	Tmprss6.2841	29	NA	3.0037	-1.4424		TRUE
Tmprss6	2	Tmprss6.417	29	NA	-0.856178	-1.4424		FALSE
Tpp2	2	Tpp2.249	29	NA	4.95241	1.72306		TRUE
Tpp2	2	Tpp2.3678	29	NA	0.438813	1.72306		TRUE
Tpp2	2	Tpp2.1019	29	NA	3.77688	1.72306		TRUE
Tpp2	2	Tpp2.597	29	NA	2.19893	1.72306		TRUE
Tpp2	2	Tpp2.616	29	NA	1.50668	1.72306		TRUE
Tpp2	2	Tpp2.320	29	NA	-3.37289	1.72306		TRUE
Tpp2	2	Tpp2.1530	29	NA	2.56057	1.72306		FALSE
Trhde	2	Trhde.5543	29	NA	1.89527	-0.47134		TRUE
Trhde	2	Trhde.4903	29	NA	2.86881	-0.47134		TRUE
Trhde	2	Trhde.2815	29	NA	0.36517	-0.47134		TRUE
Trhde	2	Trhde.4047	29	NA	-0.371183	-0.47134		TRUE
Trhde	2	Trhde.2124	29	NA	-3.14046	-0.47134		TRUE
Trhde	2	Trhde.1809	29	NA	-4.79226	-0.47134		TRUE
Trhde	2	Trhde.3575	29	NA	-0.124728	-0.47134		FALSE
Tysnd1	3	Tysnd1.1588	29	NA	-3.41228	-2.57394		TRUE
Tysnd1	3	Tysnd1.2215	29	YES	-0.52275	-2.57394		TRUE
Tysnd1	3	Tysnd1.1556	29	NA	-4.70664	-2.57394		TRUE
Tysnd1	3	Tysnd1.1748	29	NA	0.836027	-2.57394		TRUE
Tysnd1	3	Tysnd1.2121	29	YES	-8.7957	-2.57394		TRUE
Tysnd1	3	Tysnd1.2082	29	NA	-1.47714	-2.57394		TRUE
Tysnd1	3	Tysnd1.2090	29	NA	0.0609208	-2.57394		FALSE
Uchl1	2	Uchl1.658	29	NA	-0.327105	0.520241		TRUE
Uchl1	2	Uchl1.1107	29	NA	-1.7602	0.520241		TRUE
Uchl1	2	Uchl1.1126	29	NA	4.13082	0.520241		TRUE
Uchl1	2	Uchl1.578	29	NA	-1.46736	0.520241		TRUE
Uchl1	2	Uchl1.1129	29	NA	0.00577058	0.520241		TRUE
Uchl1	2	Uchl1.647	29	NA	4.26659	0.520241		TRUE
Uchl1	2	Uchl1.530	29	NA	-1.20684	0.520241		FALSE
Uchl3	2	Uchl3.335	29	NA	3.04601	1.2385		TRUE
Uchl3	2	Uchl3.745	29	NA	3.12262	1.2385		TRUE
Uchl3	2	Uchl3.297	29	NA	-2.3836	1.2385		TRUE
Uchl3	2	Uchl3.295	29	NA	0.892699	1.2385		TRUE
Uchl3	2	Uchl3.743	29	NA	1.60587	1.2385		TRUE
Uchl3	2	Uchl3.744	29	NA	1.14743	1.2385		FALSE
Usp27x	4	Usp27x.2418	31	YES	-1.65297	-2.60293		TRUE
Usp27x	4	Usp27x.1829	31	YES	-4.27356	-2.60293		TRUE
Usp27x	4	Usp27x.3143	31	YES	5.54823	-2.60293		TRUE
Usp27x	4	Usp27x.896	31	YES	-4.10135	-2.60293		TRUE
Usp27x	4	Usp27x.1586	31	YES	-8.47447	-2.60293		TRUE
Usp27x	4	Usp27x.3123	31	YES	-3.98046	-2.60293		TRUE
Usp27x	4	Usp27x.2841	31	YES	-1.28594	-2.60293		FALSE
Usp30	2	Usp30.2563	31	YES	-0.249806	1.7098		TRUE
Usp30	2	Usp30.2760	31	YES	0.699836	1.7098		TRUE
Usp30	2	Usp30.2741	31	YES	-0.641316	1.7098		TRUE
Usp30	2	Usp30.2766	31	YES	2.05032	1.7098		TRUE
Usp30	2	Usp30.180	31	YES	6.06051	1.7098		TRUE
Usp30	2	Usp30.1290	31	YES	0.702711	1.7098		TRUE
Usp30	2	Usp30.844	31	YES	3.34631	1.7098		FALSE
Usp32	2	Usp32.2517	31	YES	3.89771	-0.647941		TRUE
Usp32	2	Usp32.6814	31	YES	1.12425	-0.647941		TRUE
Usp32	2	Usp32.4390	31	YES	-0.816461	-0.647941		TRUE
Usp32	2	Usp32.5169	31	YES	1.55185	-0.647941		TRUE
Usp32	2	Usp32.799	31	YES	-4.65776	-0.647941		TRUE
Usp32	2	Usp32.6953	31	YES	0.344783	-0.647941		TRUE
Usp32	2	Usp32.794	31	YES	-5.97995	-0.647941		FALSE
Usp33	2	Usp33.745	31	YES	0.274598	-0.915481		TRUE
Usp33	2	Usp33.3986	31	YES	1.1726	-0.915481		TRUE
Usp33	2	Usp33.1094	31	YES	-1.68636	-0.915481		TRUE
Usp33	2	Usp33.3078	31	YES	1.29763	-0.915481		TRUE
Usp33	2	Usp33.3718	31	YES	-4.82185	-0.915481		TRUE
Usp33	2	Usp33.2698	31	YES	-4.78363	-0.915481		TRUE
Usp33	2	Usp33.3361	31	YES	2.13864	-0.915481		FALSE
Usp43	2	Usp43.4397	31	YES	0.0571897	1.53345		TRUE
Usp43	2	Usp43.2715	31	YES	1.1298	1.53345		TRUE
Usp43	2	Usp43.1732	31	YES	1.19793	1.53345		TRUE
Usp43	2	Usp43.3575	31	YES	2.45738	1.53345		TRUE
Usp43	2	Usp43.4198	31	YES	3.8495	1.53345		TRUE
Usp43	2	Usp43.3933	31	YES	3.41309	1.53345		TRUE
Usp43	2	Usp43.1107	31	YES	-1.37075	1.53345		FALSE
Usp50	2	Usp50.1182	31	YES	4.00035	1.24702		TRUE
Usp50	2	Usp50.9	31	YES	0.937541	1.24702		TRUE
Usp50	2	Usp50.1217	31	YES	0.811959	1.24702		TRUE
Usp50	2	Usp50.609	31	YES	-1.06711	1.24702		TRUE
Usp50	2	Usp50.98	31	YES	-1.16556	1.24702		TRUE
Usp50	2	Usp50.130	31	YES	3.03042	1.24702		TRUE
Usp50	2	Usp50.1325	31	YES	2.18156	1.24702		FALSE
Usp7*	6	Usp7.2100	31	YES	-11.7185	-9.47554		TRUE
Usp7*	6	Usp7.2994	31	YES	-8.47578	-9.47554		TRUE
Usp7*	6	Usp7.2642	31	YES	-5.63222	-9.47554		TRUE
Usp7*	6	Usp7.4410V	31	YES	NA	-9.47554		TRUE
Usp7*	6	Usp7.3944	31	YES	-8.82437	-9.47554		TRUE
Usp7*	6	Usp7.416	31	YES	-13.7683	-9.47554		TRUE
Usp7*	6	Usp7.464	31	YES	-8.43396	-9.47554		FALSE
Usp9y	2	Usp9y.1382	31	YES	1.29029	1.44885		TRUE
Usp9y	2	Usp9y.4835	31	YES	0.907396	1.44885		TRUE
Usp9y	2	Usp9y.4242	31	YES	3.04415	1.44885		TRUE
Usp9y	2	Usp9y.1318	31	YES	-0.911381	1.44885		TRUE
Usp9y	2	Usp9y.5262	31	YES	3.92571	1.44885		TRUE
Usp9y	2	Usp9y.1254	31	YES	1.06048	1.44885		TRUE
Usp9y	2	Usp9y.7910	31	YES	0.825301	1.44885		FALSE
Uspl1	6	Uspl1.3552	31	YES	-11.9857	-8.51525		TRUE
Uspl1	6	Uspl1.1252	31	YES	-13.194	-8.51525		TRUE
Uspl1	6	Uspl1.911	31	YES	-8.94072	-8.51525		TRUE
Uspl1	6	Uspl1.1666	31	YES	-3.09687	-8.51525		TRUE
Uspl1	6	Uspl1.3511	31	YES	-13.4345	-8.51525		TRUE
Uspl1	6	Uspl1.739	31	YES	-9.08314	-8.51525		TRUE
Uspl1	6	Uspl1.905	31	YES	0.128049	-8.51525		FALSE
Vcpip1	3	Vcpip1.2878	31	YES	-9.94004	-3.58283		TRUE
Vcpip1	3	Vcpip1.4656	31	YES	-0.0300128	-3.58283		TRUE
Vcpip1	3	Vcpip1.2200	31	YES	-5.793	-3.58283		TRUE
Vcpip1	3	Vcpip1.2063	31	YES	NA	-3.58283		TRUE
Vcpip1	3	Vcpip1.3595	31	YES	NA	-3.58283		TRUE
Vcpip1	3	Vcpip1.4291	31	YES	-3.3164	-3.58283		TRUE
Vcpip1	3	Vcpip1.1329	31	YES	1.16529	-3.58283		FALSE
Screen Hits								148	number of proteases
*: 9 chosen Hits

## Sheet: Table 2B Hits PyMG-TA Hypoxia
Protease	freq	X	Pool.No.	onlyoneR	AvSSMD*	AvSSMD/Protease		Number of proteases
2010111I01Rik	2	2010111I01Rik.409V	16	NA	6.42614	4.21674		TRUE
2010111I01Rik	2	2010111I01Rik.410V	16	NA	4.68735	4.21674		TRUE
2010111I01Rik	2	2010111I01Rik.3396V2	16	NA	2.65513	4.21674		TRUE
2010111I01Rik	2	2010111I01Rik.1924V	16	NA	8.71322	4.21674		TRUE
2010111I01Rik	2	2010111I01Rik.2739V2	16	NA	3.64881	4.21674		TRUE
2010111I01Rik	2	2010111I01Rik.162V	16	NA	-0.830185	4.21674		FALSE
4833403I15Rik	3	4833403I15Rik.1951	16	NA	-0.782929	4.48988		TRUE
4833403I15Rik	3	4833403I15Rik.3027	16	NA	7.80022	4.48988		TRUE
4833403I15Rik	3	4833403I15Rik.2757	16	NA	1.79028	4.48988		TRUE
4833403I15Rik	3	4833403I15Rik.774	16	NA	-0.937006	4.48988		TRUE
4833403I15Rik	3	4833403I15Rik.2758	16	NA	1.16394	4.48988		TRUE
4833403I15Rik	3	4833403I15Rik.3198	16	NA	4.94517	4.48988		TRUE
4833403I15Rik	3	4833403I15Rik.1135	16	NA	17.4495	4.48988		FALSE
Abhd17b	3	Abhd17b.538	16	NA	3.06828	3.3947		TRUE
Abhd17b	3	Abhd17b.2395	16	NA	3.26079	3.3947		TRUE
Abhd17b	3	Abhd17b.1550	16	NA	-0.314954	3.3947		TRUE
Abhd17b	3	Abhd17b.2397	16	NA	5.04051	3.3947		TRUE
Abhd17b	3	Abhd17b.1408	16	NA	4.95086	3.3947		TRUE
Abhd17b	3	Abhd17b.1409	16	NA	6.76798	3.3947		TRUE
Abhd17b	3	Abhd17b.1918	16	NA	0.989405	3.3947		FALSE
Ace2	2	Ace2.1407	17	NA	6.12686	1.12373		TRUE
Ace2	2	Ace2.1687	17	NA	2.7286	1.12373		TRUE
Ace2	2	Ace2.2281	17	NA	5.37423	1.12373		TRUE
Ace2	2	Ace2.1682	17	YES	0.834295	1.12373		TRUE
Ace2	2	Ace2.997	17	NA	-2.7559	1.12373		TRUE
Ace2	2	Ace2.800	17	YES	-2.09283	1.12373		TRUE
Ace2	2	Ace2.3311	17	NA	-2.34911	1.12373		FALSE
Ace3	3	Ace3.239	17	NA	2.01627	3.71305		TRUE
Ace3	3	Ace3.240	17	NA	5.7622	3.71305		TRUE
Ace3	3	Ace3.914	17	YES	3.29906	3.71305		TRUE
Ace3	3	Ace3.235	17	YES	-3.64954	3.71305		TRUE
Ace3	3	Ace3.1370	17	NA	2.37695	3.71305		TRUE
Ace3	3	Ace3.1837	17	NA	11.0326	3.71305		TRUE
Ace3	3	Ace3.278	17	YES	5.15385	3.71305		FALSE
Adam6b	2	Adam6b.461	17	NA	1.8675	2.1272		TRUE
Adam6b	2	Adam6b.1545	17	NA	1.9159	2.1272		TRUE
Adam6b	2	Adam6b.685	17	NA	4.93691	2.1272		TRUE
Adam6b	2	Adam6b.509	17	NA	-0.966375	2.1272		TRUE
Adam6b	2	Adam6b.919	17	NA	2.28759	2.1272		TRUE
Adam6b	2	Adam6b.1239	17	NA	0.133503	2.1272		TRUE
Adam6b	2	Adam6b.2098	17	NA	4.71535	2.1272		FALSE
Adamts13	2	Adamts13.3093	17	NA	-5.48801	1.09713		TRUE
Adamts13	2	Adamts13.2151	17	NA	-4.61535	1.09713		TRUE
Adamts13	2	Adamts13.2682	17	YES	2.13194	1.09713		TRUE
Adamts13	2	Adamts13.461	17	YES	6.2666	1.09713		TRUE
Adamts13	2	Adamts13.3273V	17	NA	10.8301	1.09713		TRUE
Adamts13	2	Adamts13.456	17	NA	-0.130426	1.09713		TRUE
Adamts13	2	Adamts13.455	17	YES	-1.31499	1.09713		FALSE
Adamts14	2	Adamts14.2753	17	NA	-2.79634	-1.86499		TRUE
Adamts14	2	Adamts14.2017	17	YES	1.19441	-1.86499		TRUE
Adamts14	2	Adamts14.1031	17	NA	3.72318	-1.86499		TRUE
Adamts14	2	Adamts14.2814	17	YES	0.781022	-1.86499		TRUE
Adamts14	2	Adamts14.3587	18	YES	NA	-1.86499		TRUE
Adamts14	2	Adamts14.695	18	YES	-8.4919	-1.86499		TRUE
Adamts14	2	Adamts14.4673	18	YES	-5.60035	-1.86499		FALSE
Adamtsl4	2	Adamtsl4.3989	18	NA	2.23712	2.27232		TRUE
Adamtsl4	2	Adamtsl4.3965	18	NA	4.7743	2.27232		TRUE
Adamtsl4	2	Adamtsl4.3684	18	NA	0.248109	2.27232		TRUE
Adamtsl4	2	Adamtsl4.1837	18	NA	1.03864	2.27232		TRUE
Adamtsl4	2	Adamtsl4.3997	18	NA	2.7307	2.27232		TRUE
Adamtsl4	2	Adamtsl4.3525	18	NA	-0.533274	2.27232		TRUE
Adamtsl4	2	Adamtsl4.2964	18	NA	5.41063	2.27232		FALSE
Anpep	3	Anpep.2352	18	NA	5.69081	3.97128		TRUE
Anpep	3	Anpep.2478	18	NA	5.34459	3.97128		TRUE
Anpep	3	Anpep.2847	18	NA	6.32222	3.97128		TRUE
Anpep	3	Anpep.2229	18	YES	2.10383	3.97128		TRUE
Anpep	3	Anpep.3613	18	NA	2.06815	3.97128		TRUE
Anpep	3	Anpep.3402	18	NA	1.90462	3.97128		TRUE
Anpep	3	Anpep.3229	18	YES	4.36473	3.97128		FALSE
Bap1	3	Bap1.3350	19	NA	2.15023	-3.20069		TRUE
Bap1	3	Bap1.2139	19	NA	-3.88309	-3.20069		TRUE
Bap1	3	Bap1.1476	19	NA	-7.49411	-3.20069		TRUE
Bap1	3	Bap1.3349	19	NA	-1.4901	-3.20069		TRUE
Bap1	3	Bap1.2093	19	NA	-7.68917	-3.20069		TRUE
Bap1	3	Bap1.2380	19	NA	0.975012	-3.20069		TRUE
Bap1	3	Bap1.2589	19	NA	-4.97359	-3.20069		FALSE
Bphl	2	Bphl.465	19	NA	3.7328	2.78737		TRUE
Bphl	2	Bphl.1171	19	NA	2.31243	2.78737		TRUE
Bphl	2	Bphl.923	19	NA	5.40982	2.78737		TRUE
Bphl	2	Bphl.1073	19	NA	-0.466222	2.78737		TRUE
Bphl	2	Bphl.879	19	NA	5.7279	2.78737		TRUE
Bphl	2	Bphl.557	19	NA	1.70936	2.78737		TRUE
Bphl	2	Bphl.1170	19	NA	1.08553	2.78737		FALSE
Capn1	2	Capn1.3021	19	NA	2.04814	-0.00972687		TRUE
Capn1	2	Capn1.1800	19	NA	5.68983	-0.00972687		TRUE
Capn1	2	Capn1.1130	19	NA	-7.32509	-0.00972687		TRUE
Capn1	2	Capn1.2634	19	NA	-3.56745	-0.00972687		TRUE
Capn1	2	Capn1.3016	19	NA	4.90607	-0.00972687		TRUE
Capn1	2	Capn1.1959	19	NA	-5.69785	-0.00972687		TRUE
Capn1	2	Capn1.3020	19	NA	3.87826	-0.00972687		TRUE
Capn1	2	Capn1.3021	19	NA	2.04814	-0.00972687		TRUE
Capn1	2	Capn1.1800	19	NA	5.68983	-0.00972687		TRUE
Capn1	2	Capn1.1130	19	NA	-7.32509	-0.00972687		TRUE
Capn1	2	Capn1.2634	19	NA	-3.56745	-0.00972687		TRUE
Capn1	2	Capn1.3016	19	NA	4.90607	-0.00972687		TRUE
Capn1	2	Capn1.1959	19	NA	-5.69785	-0.00972687		TRUE
Capn1	2	Capn1.3020	19	NA	3.87826	-0.00972687		FALSE
Capn13	2	Capn13.1924	19	NA	-2.11889	3.42288		TRUE
Capn13	2	Capn13.1210	19	NA	2.7764	3.42288		TRUE
Capn13	2	Capn13.1255	19	NA	-8.02952	3.42288		TRUE
Capn13	2	Capn13.2571	19	NA	-3.72804	3.42288		TRUE
Capn13	2	Capn13.1541	19	YES	40.0114	3.42288		TRUE
Capn13	2	Capn13.244	19	NA	-5.09364	3.42288		TRUE
Capn13	2	Capn13.2569	19	NA	0.142458	3.42288		FALSE
Capn3	2	Capn3.2499	19	NA	1.05724	-1.98402		TRUE
Capn3	2	Capn3.2663	19	NA	-6.63861	-1.98402		TRUE
Capn3	2	Capn3.2561	19	NA	-1.43039	-1.98402		TRUE
Capn3	2	Capn3.2745	19	NA	-7.40153	-1.98402		TRUE
Capn3	2	Capn3.744	19	NA	1.28776	-1.98402		TRUE
Capn3	2	Capn3.1944	19	NA	-0.384159	-1.98402		TRUE
Capn3	2	Capn3.1889	19	NA	-0.378485	-1.98402		FALSE
Capn8	2	Capn8.437	19	NA	-4.92079	-1.35968		TRUE
Capn8	2	Capn8.715	19	NA	-6.1999	-1.35968		TRUE
Capn8	2	Capn8.284	19	NA	-2.09062	-1.35968		TRUE
Capn8	2	Capn8.1097	19	NA	1.07393	-1.35968		TRUE
Capn8	2	Capn8.677	19	NA	-2.33535	-1.35968		TRUE
Capn8	2	Capn8.1103	19	NA	3.15567	-1.35968		TRUE
Capn8	2	Capn8.954	19	NA	1.79928	-1.35968		FALSE
Casp3	2	Casp3.1247	19	NA	0.929055	-0.494222		TRUE
Casp3	2	Casp3.1063	19	NA	3.98485	-0.494222		TRUE
Casp3	2	Casp3.1279	19	NA	-5.07986	-0.494222		TRUE
Casp3	2	Casp3.869	19	NA	3.22465	-0.494222		TRUE
Casp3	2	Casp3.1095	19	NA	-5.77366	-0.494222		TRUE
Casp3	2	Casp3.2557V	19	NA	-0.25037	-0.494222		FALSE
Casp6	2	Casp6.433	19	NA	-12.5199	-2.34571		TRUE
Casp6	2	Casp6.1110	19	NA	-5.59128	-2.34571		TRUE
Casp6	2	Casp6.308	19	NA	1.4918	-2.34571		TRUE
Casp6	2	Casp6.1422	19	NA	-2.45139	-2.34571		TRUE
Casp6	2	Casp6.1135	19	NA	2.29572	-2.34571		TRUE
Casp6	2	Casp6.463	19	NA	-0.602344	-2.34571		TRUE
Casp6	2	Casp6.1038	19	NA	0.957446	-2.34571		FALSE
Cela3b	3	Cela3b.495	20	YES	-8.57592	-3.61492		TRUE
Cela3b	3	Cela3b.411	20	NA	-6.87264	-3.61492		TRUE
Cela3b	3	Cela3b.818	20	NA	2.61027	-3.61492		TRUE
Cela3b	3	Cela3b.797	20	YES	-7.3881	-3.61492		TRUE
Cela3b	3	Cela3b.880	20	NA	2.09884	-3.61492		TRUE
Cela3b	3	Cela3b.796	20	YES	-3.56198	-3.61492		FALSE
Ces2c	2	Ces2c.1905	20	NA	-6.04043	-0.916481		TRUE
Ces2c	2	Ces2c.1699	20	YES	3.14006	-0.916481		TRUE
Ces2c	2	Ces2c.1910	20	NA	0.193243	-0.916481		TRUE
Ces2c	2	Ces2c.550	20	NA	-4.88692	-0.916481		TRUE
Ces2c	2	Ces2c.1796	20	NA	1.20751	-0.916481		TRUE
Ces2c	2	Ces2c.1186	20	YES	-0.288258	-0.916481		TRUE
Ces2c	2	Ces2c.539	20	NA	0.259435	-0.916481		FALSE
Cfb	2	Cfb.315	20	NA	1.85477	-2.10704		TRUE
Cfb	2	Cfb.948	20	NA	-0.883213	-2.10704		TRUE
Cfb	2	Cfb.1402V	20	YES	-4.69596	-2.10704		TRUE
Cfb	2	Cfb.492	20	NA	-3.37283	-2.10704		TRUE
Cfb	2	Cfb.999V	20	NA	-5.33324	-2.10704		TRUE
Cfb	2	Cfb.531	20	NA	-0.211735	-2.10704		FALSE
Cops5	3	Cops5.1340	20	NA	-9.17231	-4.75498		TRUE
Cops5	3	Cops5.923	20	NA	-3.94243	-4.75498		TRUE
Cops5	3	Cops5.1362	20	NA	-15.9612	-4.75498		TRUE
Cops5	3	Cops5.1661	20	NA	1.94535	-4.75498		TRUE
Cops5	3	Cops5.1645	20	NA	1.74617	-4.75498		TRUE
Cops5	3	Cops5.1219	20	NA	-8.60073	-4.75498		TRUE
Cops5	3	Cops5.756	20	NA	0.700212	-4.75498		FALSE
Ctrc	2	Ctrc.169	20	NA	0.0614805	-2.97951		TRUE
Ctrc	2	Ctrc.695	20	YES	-8.17572	-2.97951		TRUE
Ctrc	2	Ctrc.674	20	NA	-0.595368	-2.97951		TRUE
Ctrc	2	Ctrc.306V	20	NA	1.15787	-2.97951		TRUE
Ctrc	2	Ctrc.218	20	YES	NA	-2.97951		TRUE
Ctrc	2	Ctrc.445	20	YES	-6.53049	-2.97951		TRUE
Ctrc	2	Ctrc.254	20	NA	-3.79485	-2.97951		FALSE
Ctrl	3	Ctrl.865	21	NA	-4.98986	-2.82386		TRUE
Ctrl	3	Ctrl.840	21	NA	-4.41895	-2.82386		TRUE
Ctrl	3	Ctrl.283	21	NA	0.466711	-2.82386		TRUE
Ctrl	3	Ctrl.805	21	NA	-8.47781	-2.82386		TRUE
Ctrl	3	Ctrl.548	21	NA	-5.5061	-2.82386		TRUE
Ctrl	3	Ctrl.2	21	NA	2.06788	-2.82386		TRUE
Ctrl	3	Ctrl.870V	21	NA	1.09114	-2.82386		FALSE
Ddi1	2	Ddi1.834	21	NA	1.24796	1.46177		TRUE
Ddi1	2	Ddi1.828	21	NA	6.35247	1.46177		TRUE
Ddi1	2	Ddi1.1143	21	NA	6.80973	1.46177		TRUE
Ddi1	2	Ddi1.1211	21	NA	-0.554452	1.46177		TRUE
Ddi1	2	Ddi1.1140	21	NA	-1.85449	1.46177		TRUE
Ddi1	2	Ddi1.129	21	NA	0.144129	1.46177		TRUE
Ddi1	2	Ddi1.1006	21	NA	-1.91295	1.46177		FALSE
Ddi2	2	Ddi2.3385	21	NA	-0.366171	-1.07419		TRUE
Ddi2	2	Ddi2.1461	21	NA	-6.00483	-1.07419		TRUE
Ddi2	2	Ddi2.3272	21	NA	1.40383	-1.07419		TRUE
Ddi2	2	Ddi2.2232	21	NA	-6.01506	-1.07419		TRUE
Ddi2	2	Ddi2.3336	21	NA	1.40904	-1.07419		TRUE
Ddi2	2	Ddi2.1683	21	NA	1.65081	-1.07419		TRUE
Ddi2	2	Ddi2.446	21	NA	0.403059	-1.07419		FALSE
Ece1	3	Ece1.3114	21	YES	-18.617	-5.15623		TRUE
Ece1	3	Ece1.160	21	NA	3.50228	-5.15623		TRUE
Ece1	3	Ece1.2653	21	NA	-4.06817	-5.15623		TRUE
Ece1	3	Ece1.1331	21	YES	-11.1071	-5.15623		TRUE
Ece1	3	Ece1.3817	21	NA	-1.83833	-5.15623		TRUE
Ece1	3	Ece1.3311	21	NA	-5.5131	-5.15623		TRUE
Ece1	3	Ece1.985	21	NA	1.54772	-5.15623		FALSE
Eif3f	2	Eif3f.1244	22	NA	-1.86903	-3.73533		TRUE
Eif3f	2	Eif3f.1445	22	NA	-5.99779	-3.73533		TRUE
Eif3f	2	Eif3f.1456	22	YES	10.4276	-3.73533		TRUE
Eif3f	2	Eif3f.864	22	NA	-11.554	-3.73533		TRUE
Eif3f	2	Eif3f.1453	22	YES	10.2474	-3.73533		TRUE
Eif3f	2	Eif3f.995	22	NA	-16.3938	-3.73533		TRUE
Eif3f	2	Eif3f.441	22	NA	-11.0076	-3.73533		TRUE
Eif3f	4	Eif3f.1244	22	NA	-1.86903	-3.73533		TRUE
Eif3f	4	Eif3f.1445	22	NA	-5.99779	-3.73533		TRUE
Eif3f	4	Eif3f.1456	22	YES	10.4276	-3.73533		TRUE
Eif3f	4	Eif3f.864	22	NA	-11.554	-3.73533		TRUE
Eif3f	4	Eif3f.1453	22	YES	10.2474	-3.73533		TRUE
Eif3f	4	Eif3f.995	22	NA	-16.3938	-3.73533		TRUE
Eif3f	4	Eif3f.441	22	NA	-11.0076	-3.73533		FALSE
F11	3	F11.2165	22	NA	7.21969	2.77479		TRUE
F11	3	F11.615	22	NA	-0.255222	2.77479		TRUE
F11	3	F11.106	22	NA	1.24049	2.77479		TRUE
F11	3	F11.795	22	NA	5.83152	2.77479		TRUE
F11	3	F11.420	22	NA	0.879653	2.77479		TRUE
F11	3	F11.2195	22	NA	6.86248	2.77479		TRUE
F11	3	F11.190	22	NA	-2.35507	2.77479		FALSE
F7	2	F7.1819	22	NA	5.25253	2.85399		TRUE
F7	2	F7.1423	22	NA	-2.12916	2.85399		TRUE
F7	2	F7.15	22	YES	-5.79405	2.85399		TRUE
F7	2	F7.561	22	YES	14.8816	2.85399		TRUE
F7	2	F7.409	22	NA	3.92253	2.85399		TRUE
F7	2	F7.381	22	YES	0.990518	2.85399		FALSE
F8	2	F8.3134	22	NA	0.0470701	1.2903		TRUE
F8	2	F8.2989	22	NA	5.83859	1.2903		TRUE
F8	2	F8.6623	22	NA	-1.02459	1.2903		TRUE
F8	2	F8.5846	22	NA	-0.590997	1.2903		TRUE
F8	2	F8.4028	22	YES	5.45245	1.2903		TRUE
F8	2	F8.4886	22	NA	3.53225	1.2903		TRUE
F8	2	F8.5474	22	NA	-4.22267	1.2903		FALSE
Ggt7	2	Ggt7.2429	22	NA	6.83077	3.01819		TRUE
Ggt7	2	Ggt7.2430	22	NA	4.2389	3.01819		TRUE
Ggt7	2	Ggt7.1093	22	NA	4.26355	3.01819		TRUE
Ggt7	2	Ggt7.1872	22	NA	3.00324	3.01819		TRUE
Ggt7	2	Ggt7.1091	22	NA	3.78489	3.01819		TRUE
Ggt7	2	Ggt7.1769	22	NA	4.73259	3.01819		TRUE
Ggt7	2	Ggt7.419	22	YES	-5.72664	3.01819		FALSE
Gm5346	2	Gm5346.215	22	NA	9.5298	0.877065		TRUE
Gm5346	2	Gm5346.966	22	YES	7.48417	0.877065		TRUE
Gm5346	2	Gm5346.1564	22	NA	-3.86005	0.877065		TRUE
Gm5346	2	Gm5346.1163	22	NA	-10.7633	0.877065		TRUE
Gm5346	2	Gm5346.1385	22	NA	1.40769	0.877065		TRUE
Gm5346	2	Gm5346.975	22	NA	1.46405	0.877065		FALSE
Gm5415	2	Gm5415.525	22	NA	-1.14313	0.071331		TRUE
Gm5415	2	Gm5415.3554	22	NA	8.89218	0.071331		TRUE
Gm5415	2	Gm5415.3562	22	NA	0.811142	0.071331		TRUE
Gm5415	2	Gm5415.643	22	NA	-1.91715	0.071331		TRUE
Gm5415	2	Gm5415.1028	22	NA	-6.80291	0.071331		TRUE
Gm5415	2	Gm5415.47	22	NA	-8.39425	0.071331		TRUE
Gm5415	2	Gm5415.259	22	NA	0.575052	0.071331		TRUE
Gm5415	2	Gm5415.3517	22	NA	2.37873	0.071331		TRUE
Gm5415	2	Gm5415.1973	22	NA	3.34928	0.071331		TRUE
Gm5415	2	Gm5415.1295	22	NA	2.96436	0.071331		FALSE
Gzmb	3	Gzmb.800	22	NA	8.96924	3.68968		TRUE
Gzmb	3	Gzmb.300	22	NA	0.0925668	3.68968		TRUE
Gzmb	3	Gzmb.1332	22	NA	5.73043	3.68968		TRUE
Gzmb	3	Gzmb.1133	22	NA	-0.100697	3.68968		TRUE
Gzmb	3	Gzmb.1286	22	NA	0.779188	3.68968		TRUE
Gzmb	3	Gzmb.1289	22	NA	2.25298	3.68968		TRUE
Gzmb	3	Gzmb.500	22	NA	8.10406	3.68968		FALSE
Gzmd	2	Gzmd.418	22	NA	6.81382	2.72142		TRUE
Gzmd	2	Gzmd.813	22	NA	5.12354	2.72142		TRUE
Gzmd	2	Gzmd.916	22	NA	-0.8776	2.72142		TRUE
Gzmd	2	Gzmd.392	22	NA	1.44925	2.72142		TRUE
Gzmd	2	Gzmd.288	22	NA	1.31732	2.72142		TRUE
Gzmd	2	Gzmd.765	22	NA	2.50216	2.72142		FALSE
Gzmk	2	Gzmk.521	22	NA	5.09545	2.49515		TRUE
Gzmk	2	Gzmk.992	22	NA	-0.0332474	2.49515		TRUE
Gzmk	2	Gzmk.60V	22	NA	0.624393	2.49515		TRUE
Gzmk	2	Gzmk.522	22	NA	3.77957	2.49515		TRUE
Gzmk	2	Gzmk.55V	22	NA	1.78471	2.49515		TRUE
Gzmk	2	Gzmk.584	22	NA	-0.180937	2.49515		TRUE
Gzmk	2	Gzmk.971	22	NA	6.39613	2.49515		FALSE
H13	2	H13.314	22	YES	4.72812	-3.48512		TRUE
H13	2	H13.310	22	YES	1.8827	-3.48512		TRUE
H13	2	H13.423	22	NA	-6.09316	-3.48512		TRUE
H13	2	H13.7	23	NA	-4.20305	-3.48512		TRUE
H13	2	H13.5	23	YES	-3.15111	-3.48512		TRUE
H13	2	H13.6	23	YES	-14.0742	-3.48512		FALSE
Habp2	2	Habp2.1365	23	NA	3.4856	-2.31261		TRUE
Habp2	2	Habp2.723	23	NA	-1.0475	-2.31261		TRUE
Habp2	2	Habp2.1281	23	NA	-2.13469	-2.31261		TRUE
Habp2	2	Habp2.2273	23	NA	-1.77426	-2.31261		TRUE
Habp2	2	Habp2.1308	23	NA	-9.19629	-2.31261		TRUE
Habp2	2	Habp2.1349	23	NA	-6.27906	-2.31261		TRUE
Habp2	2	Habp2.1371	23	NA	0.757908	-2.31261		FALSE
Htra4	3	Htra4.1179	23	NA	-5.5054	-2.14221		TRUE
Htra4	3	Htra4.1512	23	NA	-12.5833	-2.14221		TRUE
Htra4	3	Htra4.2122V	23	NA	0.51725	-2.14221		TRUE
Htra4	3	Htra4.1893V	23	NA	0.979829	-2.14221		TRUE
Htra4	3	Htra4.1952V	23	NA	-4.98551	-2.14221		TRUE
Htra4	3	Htra4.1519	23	NA	3.48322	-2.14221		TRUE
Htra4	3	Htra4.593	23	NA	3.09841	-2.14221		FALSE
Ide	3	Ide.2654	23	NA	3.79289	-3.94792		TRUE
Ide	3	Ide.4780	23	YES	-10.7343	-3.94792		TRUE
Ide	3	Ide.3868	23	NA	-4.98095	-3.94792		TRUE
Ide	3	Ide.3229	23	NA	-4.54583	-3.94792		TRUE
Ide	3	Ide.2271	23	NA	-0.502016	-3.94792		TRUE
Ide	3	Ide.844	23	NA	-2.3783	-3.94792		TRUE
Ide	3	Ide.934	23	NA	-8.28695	-3.94792		FALSE
Ihh	3	Ihh.1938	23	NA	-6.88991	-4.57402		TRUE
Ihh	3	Ihh.2231	23	YES	-7.03494	-4.57402		TRUE
Ihh	3	Ihh.2396	23	NA	-4.9057	-4.57402		TRUE
Ihh	3	Ihh.2398	23	NA	-3.96783	-4.57402		TRUE
Ihh	3	Ihh.1831	23	NA	-0.993963	-4.57402		TRUE
Ihh	3	Ihh.2401	23	NA	-3.65179	-4.57402		FALSE
Josd1	2	Josd1.835	23	NA	0.918711	-3.96464		TRUE
Josd1	2	Josd1.1275	23	NA	-2.74639	-3.96464		TRUE
Josd1	2	Josd1.752	23	NA	-4.44073	-3.96464		TRUE
Josd1	2	Josd1.2457	23	NA	-2.16929	-3.96464		TRUE
Josd1	2	Josd1.1341	23	NA	-7.46475	-3.96464		TRUE
Josd1	2	Josd1.751	23	NA	-2.51963	-3.96464		TRUE
Josd1	2	Josd1.3131	23	NA	-9.33041	-3.96464		FALSE
Klk15	4	Klk15.703	23	YES	NA	-6.97978		TRUE
Klk15	4	Klk15.311	23	NA	-5.1939	-6.97978		TRUE
Klk15	4	Klk15.314	23	NA	-5.91222	-6.97978		TRUE
Klk15	4	Klk15.473	23	YES	-7.30333	-6.97978		TRUE
Klk15	4	Klk15.132	23	YES	-16.1595	-6.97978		TRUE
Klk15	4	Klk15.485	23	NA	-0.32991	-6.97978		FALSE
Klk1b26	4	Klk1b26.303	23	YES	-12.4923	-6.35846		TRUE
Klk1b26	4	Klk1b26.233	23	NA	-5.39295	-6.35846		TRUE
Klk1b26	4	Klk1b26.157	23	NA	0.466187	-6.35846		TRUE
Klk1b26	4	Klk1b26.110	23	NA	-2.50721	-6.35846		TRUE
Klk1b26	4	Klk1b26.792	23	NA	-0.969422	-6.35846		TRUE
Klk1b26	4	Klk1b26.593	23	NA	-8.32958	-6.35846		TRUE
Klk1b26	4	Klk1b26.602	23	NA	-20.5133	-6.35846		TRUE
Klk1b26	4	Klk1b26.763	23	NA	-1.12904	-6.35846		FALSE
Klk1b3	3	Klk1b3.787	23	NA	3.1276	-2.18598		TRUE
Klk1b3	3	Klk1b3.848	23	NA	5.35035	-2.18598		TRUE
Klk1b3	3	Klk1b3.247	23	NA	-6.73981	-2.18598		TRUE
Klk1b3	3	Klk1b3.317	23	YES	-6.4523	-2.18598		TRUE
Klk1b3	3	Klk1b3.541	23	NA	-4.45633	-2.18598		TRUE
Klk1b3	3	Klk1b3.847	23	NA	0.893759	-2.18598		TRUE
Klk1b3	3	Klk1b3.539	23	NA	-7.02517	-2.18598		FALSE
Klk8	4	Klk8.828	23	NA	-2.62018	-5.28743		TRUE
Klk8	4	Klk8.1002	23	NA	-5.6188	-5.28743		TRUE
Klk8	4	Klk8.826	23	NA	-1.79968	-5.28743		TRUE
Klk8	4	Klk8.799	23	NA	-0.607069	-5.28743		TRUE
Klk8	4	Klk8.1223	23	YES	-6.02721	-5.28743		TRUE
Klk8	4	Klk8.1001	23	YES	-14.0653	-5.28743		TRUE
Klk8	4	Klk8.857	23	YES	-6.27377	-5.28743		FALSE
Lonp1	2	Lonp1.2932	24	NA	-0.00340834	-0.110186		TRUE
Lonp1	2	Lonp1.1355	24	NA	1.7091	-0.110186		TRUE
Lonp1	2	Lonp1.2940	24	NA	-0.140331	-0.110186		TRUE
Lonp1	2	Lonp1.2929	24	NA	-2.3115	-0.110186		TRUE
Lonp1	2	Lonp1.592	24	NA	13.2188	-0.110186		TRUE
Lonp1	2	Lonp1.593	24	YES	-5.24647	-0.110186		TRUE
Lonp1	2	Lonp1.594	24	NA	-7.99754	-0.110186		FALSE
Lta4h	2	Lta4h.2007	24	NA	1.47396	3.09206		TRUE
Lta4h	2	Lta4h.1419	24	NA	1.57944	3.09206		TRUE
Lta4h	2	Lta4h.1698	24	NA	0.447752	3.09206		TRUE
Lta4h	2	Lta4h.671	24	NA	-0.897225	3.09206		TRUE
Lta4h	2	Lta4h.973	24	NA	7.67661	3.09206		TRUE
Lta4h	2	Lta4h.1733	24	NA	8.27181	3.09206		FALSE
Ltf	4	Ltf.184	24	NA	10.3308	6.76986		TRUE
Ltf	4	Ltf.183	24	NA	15.0574	6.76986		TRUE
Ltf	4	Ltf.531	24	NA	3.91507	6.76986		TRUE
Ltf	4	Ltf.1067	24	NA	7.81896	6.76986		TRUE
Ltf	4	Ltf.1984	24	NA	0.35048	6.76986		TRUE
Ltf	4	Ltf.726	24	NA	1.04075	6.76986		TRUE
Ltf	4	Ltf.2620	24	YES	8.87549	6.76986		FALSE
Malt1	2	Malt1.5008	24	NA	5.91425	0.49122		TRUE
Malt1	2	Malt1.803	24	NA	5.37517	0.49122		TRUE
Malt1	2	Malt1.2805	24	NA	-3.18585	0.49122		TRUE
Malt1	2	Malt1.2209	24	NA	0.787277	0.49122		TRUE
Malt1	2	Malt1.600	24	NA	-1.85454	0.49122		TRUE
Malt1	2	Malt1.4428	24	NA	-3.90546	0.49122		TRUE
Malt1	2	Malt1.1525	24	NA	0.3077	0.49122		FALSE
Mcpt8	3	Mcpt8.505	24	NA	-7.86064	-2.19949		TRUE
Mcpt8	3	Mcpt8.284	24	NA	0.9856	-2.19949		TRUE
Mcpt8	3	Mcpt8.210	24	NA	1.34034	-2.19949		TRUE
Mcpt8	3	Mcpt8.246	24	NA	3.79907	-2.19949		TRUE
Mcpt8	3	Mcpt8.506	24	NA	2.13533	-2.19949		TRUE
Mcpt8	3	Mcpt8.230	24	NA	-5.35996	-2.19949		TRUE
Mcpt8	3	Mcpt8.541	24	YES	-10.4362	-2.19949		FALSE
Mmp10	2	Mmp10.154	24	NA	3.42413	-2.80294		TRUE
Mmp10	2	Mmp10.1589	24	NA	-0.17356	-2.80294		TRUE
Mmp10	2	Mmp10.1038	24	NA	-19.1011	-2.80294		TRUE
Mmp10	2	Mmp10.1308	24	NA	-2.0659	-2.80294		TRUE
Mmp10	2	Mmp10.1341	24	NA	-6.741	-2.80294		TRUE
Mmp10	2	Mmp10.11	24	NA	2.98374	-2.80294		TRUE
Mmp10	2	Mmp10.1083	24	NA	2.05311	-2.80294		FALSE
Mmp15	2	Mmp15.2011	24	NA	-9.53756	0.126328		TRUE
Mmp15	2	Mmp15.1731	24	YES	NA	0.126328		TRUE
Mmp15	2	Mmp15.4312	24	NA	4.0304	0.126328		TRUE
Mmp15	2	Mmp15.2188	24	NA	6.43377	0.126328		TRUE
Mmp15	2	Mmp15.4086	24	NA	-3.44226	0.126328		TRUE
Mmp15	2	Mmp15.1431	24	NA	5.66347	0.126328		TRUE
Mmp15	2	Mmp15.2181	24	NA	-2.38985	0.126328		FALSE
Mmp1b	2	Mmp1b.657	24	NA	-3.80166	-2.07487		TRUE
Mmp1b	2	Mmp1b.1431V	24	NA	-0.261984	-2.07487		TRUE
Mmp1b	2	Mmp1b.1099	24	NA	-1.34232	-2.07487		TRUE
Mmp1b	2	Mmp1b.1442V	24	NA	-5.61984	-2.07487		TRUE
Mmp1b	2	Mmp1b.1364	24	NA	-2.91296	-2.07487		TRUE
Mmp1b	2	Mmp1b.1342	24	NA	6.06847	-2.07487		TRUE
Mmp1b	2	Mmp1b.1257	24	NA	-6.65377	-2.07487		FALSE
Mmp24	3	Mmp24.416	24	NA	7.53754	3.49813		TRUE
Mmp24	3	Mmp24.811	24	NA	-4.43671	3.49813		TRUE
Mmp24	3	Mmp24.1360	24	NA	15.6556	3.49813		TRUE
Mmp24	3	Mmp24.1906	24	NA	-2.95771	3.49813		TRUE
Mmp24	3	Mmp24.555	24	NA	7.14158	3.49813		TRUE
Mmp24	3	Mmp24.417	24	NA	0.843842	3.49813		TRUE
Mmp24	3	Mmp24.3253	24	NA	0.702744	3.49813		FALSE
Mmp25	2	Mmp25.2176	24	NA	1.04324	-0.633658		TRUE
Mmp25	2	Mmp25.1989	24	NA	2.92326	-0.633658		TRUE
Mmp25	2	Mmp25.2402	25	NA	-7.90393	-0.633658		TRUE
Mmp25	2	Mmp25.730	25	NA	1.30964	-0.633658		TRUE
Mmp25	2	Mmp25.2649	25	NA	1.60606	-0.633658		TRUE
Mmp25	2	Mmp25.3112	25	YES	-5.37632	-0.633658		TRUE
Mmp25	2	Mmp25.2275	25	NA	1.96243	-0.633658		FALSE
Mmp7	2	Mmp7.797	25	NA	7.31691	1.78281		TRUE
Mmp7	2	Mmp7.727	25	NA	-0.649293	1.78281		TRUE
Mmp7	2	Mmp7.172	25	NA	3.86986	1.78281		TRUE
Mmp7	2	Mmp7.142	25	YES	1.63848	1.78281		TRUE
Mmp7	2	Mmp7.371	25	NA	2.16542	1.78281		TRUE
Mmp7	2	Mmp7.218	25	YES	-7.24179	1.78281		TRUE
Mmp7	2	Mmp7.306	25	YES	5.38007	1.78281		FALSE
Mmp9	2	Mmp9.1436V	25	NA	-1.58481	1.23162		TRUE
Mmp9	2	Mmp9.383V	25	NA	-5.16925	1.23162		TRUE
Mmp9	2	Mmp9.2520V	25	NA	-2.11341	1.23162		TRUE
Mmp9	2	Mmp9.3128V	25	YES	5.0191	1.23162		TRUE
Mmp9	2	Mmp9.2791V	25	NA	6.62124	1.23162		TRUE
Mmp9	2	Mmp9.2758V	25	NA	4.61687	1.23162		TRUE
Mmp9	2	Mmp9.1672V	25	YES	NA	1.23162		FALSE
Mst1	2	Mst1.1374	25	YES	-0.134247	-1.55394		TRUE
Mst1	2	Mst1.1940	25	NA	-2.44897	-1.55394		TRUE
Mst1	2	Mst1.1973	25	NA	1.5095	-1.55394		TRUE
Mst1	2	Mst1.2259	25	NA	1.5578	-1.55394		TRUE
Mst1	2	Mst1.1476	25	NA	-5.97901	-1.55394		TRUE
Mst1	2	Mst1.921	25	YES	-5.95841	-1.55394		TRUE
Mst1	2	Mst1.1972	25	NA	0.575734	-1.55394		FALSE
Napsa	2	Napsa.1465	25	NA	-1.32329	1.75285		TRUE
Napsa	2	Napsa.1388	25	YES	7.63168	1.75285		TRUE
Napsa	2	Napsa.1186	25	NA	-1.17517	1.75285		TRUE
Napsa	2	Napsa.277	25	NA	0.0808319	1.75285		TRUE
Napsa	2	Napsa.283	25	NA	7.66551	1.75285		TRUE
Napsa	2	Napsa.1189	25	NA	-2.76961	1.75285		TRUE
Napsa	2	Napsa.1182	25	NA	2.15996	1.75285		FALSE
Nrip2	4	Nrip2.378	25	YES	11.5379	4.27734		TRUE
Nrip2	4	Nrip2.1367V	25	NA	8.39958	4.27734		TRUE
Nrip2	4	Nrip2.1060V	25	YES	7.73489	4.27734		TRUE
Nrip2	4	Nrip2.1472V	25	NA	1.08442	4.27734		TRUE
Nrip2	4	Nrip2.1469V	25	YES	-3.95373	4.27734		TRUE
Nrip2	4	Nrip2.322V	25	YES	-3.99878	4.27734		TRUE
Nrip2	4	Nrip2.1368V	25	NA	9.13711	4.27734		FALSE
Nrip3	2	Nrip3.3472	25	NA	8.3768	2.6042		TRUE
Nrip3	2	Nrip3.1355	25	NA	-0.723247	2.6042		TRUE
Nrip3	2	Nrip3.3182	25	NA	9.97035	2.6042		TRUE
Nrip3	2	Nrip3.1148	25	NA	0.399812	2.6042		TRUE
Nrip3	2	Nrip3.3691	25	NA	-1.21313	2.6042		TRUE
Nrip3	2	Nrip3.1222	25	NA	3.50733	2.6042		TRUE
Nrip3	2	Nrip3.2777	25	NA	-2.08853	2.6042		FALSE
Otud3	2	Otud3.1431	25	NA	-0.504785	2.73553		TRUE
Otud3	2	Otud3.844	25	YES	5.17568	2.73553		TRUE
Otud3	2	Otud3.1605	25	YES	9.27085	2.73553		TRUE
Otud3	2	Otud3.881	25	NA	0.966094	2.73553		TRUE
Otud3	2	Otud3.1375	25	YES	-1.54554	2.73553		TRUE
Otud3	2	Otud3.873	25	YES	2.36853	2.73553		TRUE
Otud3	2	Otud3.847	25	YES	3.41785	2.73553		FALSE
Pappa	3	Pappa.10776	25	NA	2.53724	2.6713		TRUE
Pappa	3	Pappa.9605	25	YES	5.97103	2.6713		TRUE
Pappa	3	Pappa.6774	25	NA	-0.714345	2.6713		TRUE
Pappa	3	Pappa.9604	25	YES	7.68422	2.6713		TRUE
Pappa	3	Pappa.6810	25	NA	1.45328	2.6713		TRUE
Pappa	3	Pappa.7589	25	NA	-3.74997	2.6713		TRUE
Pappa	3	Pappa.9608	25	YES	5.51763	2.6713		FALSE
Park7	2	Park7.136	25	YES	3.07174	3.13738		TRUE
Park7	2	Park7.844	25	YES	2.52463	3.13738		TRUE
Park7	2	Park7.708	25	NA	5.57119	3.13738		TRUE
Park7	2	Park7.325	25	NA	2.82673	3.13738		TRUE
Park7	2	Park7.390	25	YES	6.72668	3.13738		TRUE
Park7	2	Park7.295	25	NA	0.892703	3.13738		TRUE
Park7	2	Park7.301	25	NA	0.347999	3.13738		FALSE
Parl	2	Parl.1188	25	YES	-1.69095	1.90383		TRUE
Parl	2	Parl.636	25	NA	-0.454567	1.90383		TRUE
Parl	2	Parl.1339	25	NA	1.38233	1.90383		TRUE
Parl	2	Parl.186	25	YES	5.38775	1.90383		TRUE
Parl	2	Parl.1328	25	NA	-0.129447	1.90383		TRUE
Parl	2	Parl.696	25	YES	6.92788	1.90383		FALSE
Pcsk6	3	Pcsk6.2468	25	YES	-6.94658	-2.21542		TRUE
Pcsk6	3	Pcsk6.785	26	NA	1.06866	-2.21542		TRUE
Pcsk6	3	Pcsk6.4058	26	NA	-0.273724	-2.21542		TRUE
Pcsk6	3	Pcsk6.2693	26	NA	1.65968	-2.21542		TRUE
Pcsk6	3	Pcsk6.573	26	NA	-6.19929	-2.21542		TRUE
Pcsk6	3	Pcsk6.780	26	NA	2.1842	-2.21542		TRUE
Pcsk6	3	Pcsk6.3257	26	NA	-7.00087	-2.21542		FALSE
Phex	2	Phex.3076V	26	NA	3.60347	-1.74748		TRUE
Phex	2	Phex.5689V	26	NA	1.49438	-1.74748		TRUE
Phex	2	Phex.42	26	NA	4.35798	-1.74748		TRUE
Phex	2	Phex.4265V	26	NA	1.21754	-1.74748		TRUE
Phex	2	Phex.4960V	26	NA	-13.4458	-1.74748		TRUE
Phex	2	Phex.3332V	26	NA	2.35946	-1.74748		TRUE
Phex	2	Phex.1409	26	NA	-11.8194	-1.74748		FALSE
Pmpcb*	3	Pmpcb.1460	26	NA	-7.25937	-4.19503		TRUE
Pmpcb*	3	Pmpcb.1019	26	NA	-1.9065	-4.19503		TRUE
Pmpcb*	3	Pmpcb.1231	26	NA	0.664666	-4.19503		TRUE
Pmpcb*	3	Pmpcb.1399	26	NA	-4.06508	-4.19503		TRUE
Pmpcb*	3	Pmpcb.706	26	NA	-2.04291	-4.19503		TRUE
Pmpcb*	3	Pmpcb.1305	26	NA	-4.74602	-4.19503		TRUE
Pmpcb*	3	Pmpcb.1454	26	NA	-10.01	-4.19503		FALSE
Proz	2	Proz.653	26	NA	-4.1075	2.60267		TRUE
Proz	2	Proz.748	26	NA	-0.0634306	2.60267		TRUE
Proz	2	Proz.1306	26	NA	0.871878	2.60267		TRUE
Proz	2	Proz.2364	26	NA	4.58371	2.60267		TRUE
Proz	2	Proz.1431	26	NA	2.24401	2.60267		TRUE
Proz	2	Proz.2014	26	NA	6.88061	2.60267		TRUE
Proz	2	Proz.1393	26	NA	7.80938	2.60267		FALSE
Prss23	2	Prss23.1380	26	NA	-2.79197	-0.698681		TRUE
Prss23	2	Prss23.2960	26	NA	5.20935	-0.698681		TRUE
Prss23	2	Prss23.2484	26	NA	-4.91783	-0.698681		TRUE
Prss23	2	Prss23.2650	26	NA	1.70629	-0.698681		TRUE
Prss23	2	Prss23.2664	26	NA	-0.223317	-0.698681		TRUE
Prss23	2	Prss23.1626	26	NA	2.27023	-0.698681		TRUE
Prss23	2	Prss23.3060	26	NA	-6.14353	-0.698681		FALSE
Prss27	2	Prss27.667	26	NA	4.06178	2.65863		TRUE
Prss27	2	Prss27.738	26	NA	-1.39615	2.65863		TRUE
Prss27	2	Prss27.961	26	NA	1.98177	2.65863		TRUE
Prss27	2	Prss27.960	26	NA	1.80247	2.65863		TRUE
Prss27	2	Prss27.962	26	NA	-0.263376	2.65863		TRUE
Prss27	2	Prss27.1183	26	NA	5.13478	2.65863		TRUE
Prss27	2	Prss27.569	26	NA	7.28912	2.65863		FALSE
Prss28	2	Prss28.1024	26	NA	-1.47038	-1.23325		TRUE
Prss28	2	Prss28.916	26	NA	7.81872	-1.23325		TRUE
Prss28	2	Prss28.22	26	NA	-1.81171	-1.23325		TRUE
Prss28	2	Prss28.298	26	NA	0.442592	-1.23325		TRUE
Prss28	2	Prss28.502	26	NA	1.13071	-1.23325		TRUE
Prss28	2	Prss28.580	26	NA	-7.8337	-1.23325		TRUE
Prss28	2	Prss28.498	26	NA	-6.90897	-1.23325		FALSE
Prss34	2	Prss34.81	26	NA	-3.06182	-4.19552		TRUE
Prss34	2	Prss34.417	26	YES	-9.96034	-4.19552		TRUE
Prss34	2	Prss34.1182	26	NA	-3.06151	-4.19552		TRUE
Prss34	2	Prss34.608	26	NA	-8.44278	-4.19552		TRUE
Prss34	2	Prss34.726	26	NA	3.01515	-4.19552		TRUE
Prss34	2	Prss34.942	26	NA	-3.6618	-4.19552		FALSE
Prss43	2	Prss43.158	27	NA	3.14521	1.29541		TRUE
Prss43	2	Prss43.189	27	NA	5.84416	1.29541		TRUE
Prss43	2	Prss43.55	27	NA	0.828163	1.29541		TRUE
Prss43	2	Prss43.136	27	NA	1.81632	1.29541		TRUE
Prss43	2	Prss43.708	27	NA	0.677091	1.29541		TRUE
Prss43	2	Prss43.1361	27	NA	5.41568	1.29541		TRUE
Prss43	2	Prss43.1972	27	NA	-8.65877	1.29541		FALSE
Prss46	3	Prss46.385	27	NA	3.7421	4.19898		TRUE
Prss46	3	Prss46.316	27	NA	2.42057	4.19898		TRUE
Prss46	3	Prss46.285	27	YES	7.75026	4.19898		TRUE
Prss46	3	Prss46.379	27	NA	2.70761	4.19898		TRUE
Prss46	3	Prss46.1182	27	NA	5.65025	4.19898		TRUE
Prss46	3	Prss46.388	27	NA	6.01916	4.19898		TRUE
Prss46	3	Prss46.861	27	NA	1.10287	4.19898		FALSE
Prss56	2	Prss56.2144	27	NA	4.47835	-0.1665		TRUE
Prss56	2	Prss56.1160	27	NA	-5.39563	-0.1665		TRUE
Prss56	2	Prss56.2153	27	NA	1.7643	-0.1665		TRUE
Prss56	2	Prss56.1920	27	NA	-5.20301	-0.1665		TRUE
Prss56	2	Prss56.2108	27	NA	1.35501	-0.1665		TRUE
Prss56	2	Prss56.2061	27	NA	2.00198	-0.1665		TRUE
Prss56	2	Prss56.2037	27	YES	NA	-0.1665		FALSE
Psma1	4	Psma1.1147	27	YES	-14.6734	-12.7312		TRUE
Psma1	4	Psma1.1102	27	NA	-11.2949	-12.7312		TRUE
Psma1	4	Psma1.356	27	YES	NA	-12.7312		TRUE
Psma1	4	Psma1.1017	27	YES	NA	-12.7312		TRUE
Psma1	4	Psma1.951	27	NA	-17.5153	-12.7312		TRUE
Psma1	4	Psma1.397	27	NA	-7.44113	-12.7312		FALSE
Psma2	2	Psma2.632	27	NA	-16.1861	-4.75894		TRUE
Psma2	2	Psma2.886	27	NA	0.934892	-4.75894		TRUE
Psma2	2	Psma2.887	27	NA	-1.92226	-4.75894		TRUE
Psma2	2	Psma2.273	27	YES	NA	-4.75894		TRUE
Psma2	2	Psma2.302	27	NA	-10.136	-4.75894		TRUE
Psma2	2	Psma2.913	27	NA	3.51477	-4.75894		FALSE
Psma3	3	Psma3.878	27	NA	-10.2425	-11.2653		TRUE
Psma3	3	Psma3.729	27	YES	NA	-11.2653		TRUE
Psma3	3	Psma3.1017	27	NA	-1.282	-11.2653		TRUE
Psma3	3	Psma3.636	27	YES	-29.0681	-11.2653		TRUE
Psma3	3	Psma3.873	27	NA	-18.8105	-11.2653		TRUE
Psma3	3	Psma3.1316	27	NA	3.07648	-11.2653		FALSE
Psma4	6	Psma4.387	27	NA	-4.55185	-10.3021		TRUE
Psma4	6	Psma4.1131	27	NA	-10.6369	-10.3021		TRUE
Psma4	6	Psma4.921	27	NA	-10.3854	-10.3021		TRUE
Psma4	6	Psma4.732	27	NA	-6.02088	-10.3021		TRUE
Psma4	6	Psma4.310	27	NA	-8.84641	-10.3021		TRUE
Psma4	6	Psma4.644	27	NA	-14.8627	-10.3021		TRUE
Psma4	6	Psma4.380	27	YES	-16.8109	-10.3021		FALSE
Psma5	5	Psma5.399	27	NA	-13.9131	-11.2876		TRUE
Psma5	5	Psma5.895	27	NA	-12.7161	-11.2876		TRUE
Psma5	5	Psma5.131	27	NA	3.30993	-11.2876		TRUE
Psma5	5	Psma5.1141	27	NA	-12.3887	-11.2876		TRUE
Psma5	5	Psma5.1165	27	YES	-21.6276	-11.2876		TRUE
Psma5	5	Psma5.889	27	NA	-10.3899	-11.2876		FALSE
Psma6	5	Psma6.791	27	NA	-11.7883	-15.997		TRUE
Psma6	5	Psma6.542	27	NA	-7.81536	-15.997		TRUE
Psma6	5	Psma6.200	27	NA	-13.5543	-15.997		TRUE
Psma6	5	Psma6.720	27	YES	-27.6164	-15.997		TRUE
Psma6	5	Psma6.494	27	YES	NA	-15.997		TRUE
Psma6	5	Psma6.332	27	YES	NA	-15.997		TRUE
Psma6	5	Psma6.541	27	NA	-19.2109	-15.997		FALSE
Psma7	6	Psma7.883	27	YES	NA	-15.7745		TRUE
Psma7	6	Psma7.722	27	NA	-16.2698	-15.7745		TRUE
Psma7	6	Psma7.759	27	YES	-17.7779	-15.7745		TRUE
Psma7	6	Psma7.760	27	YES	-20.3569	-15.7745		TRUE
Psma7	6	Psma7.219	27	NA	-10.3631	-15.7745		TRUE
Psma7	6	Psma7.723	27	YES	-21.4086	-15.7745		TRUE
Psma7	6	Psma7.213	27	NA	-8.471	-15.7745		FALSE
Psmb1	4	Psmb1.761	27	NA	-20.1355	-10.0614		TRUE
Psmb1	4	Psmb1.183	27	YES	-10.1134	-10.0614		TRUE
Psmb1	4	Psmb1.763	27	YES	NA	-10.0614		TRUE
Psmb1	4	Psmb1.995	27	NA	-0.35309	-10.0614		TRUE
Psmb1	4	Psmb1.1006	27	NA	4.72741	-10.0614		TRUE
Psmb1	4	Psmb1.182	27	NA	-13.0707	-10.0614		TRUE
Psmb1	4	Psmb1.301	27	NA	-21.4233	-10.0614		FALSE
Psmb11	4	Psmb11.2057	27	NA	-0.139016	4.8995		TRUE
Psmb11	4	Psmb11.2175	27	NA	11.5728	4.8995		TRUE
Psmb11	4	Psmb11.2067	27	NA	2.00866	4.8995		TRUE
Psmb11	4	Psmb11.3325	27	NA	2.5247	4.8995		TRUE
Psmb11	4	Psmb11.3509	27	NA	6.41059	4.8995		TRUE
Psmb11	4	Psmb11.3951	27	NA	5.54819	4.8995		TRUE
Psmb11	4	Psmb11.895	27	NA	6.37064	4.8995		FALSE
Psmb2	5	Psmb2.226	27	YES	-30.4225	-14.6526		TRUE
Psmb2	5	Psmb2.283	27	NA	-10.1067	-14.6526		TRUE
Psmb2	5	Psmb2.282	27	YES	NA	-14.6526		TRUE
Psmb2	5	Psmb2.817	27	NA	-15.4035	-14.6526		TRUE
Psmb2	5	Psmb2.190	27	NA	-15.6824	-14.6526		TRUE
Psmb2	5	Psmb2.818	27	NA	-3.63728	-14.6526		TRUE
Psmb2	5	Psmb2.213	27	NA	-12.6634	-14.6526		FALSE
Psmb3	6	Psmb3.78	27	YES	-22.4318	-16.2025		TRUE
Psmb3	6	Psmb3.727	27	YES	-21.9108	-16.2025		TRUE
Psmb3	6	Psmb3.649	27	NA	-15.8367	-16.2025		TRUE
Psmb3	6	Psmb3.87	27	NA	-11.2198	-16.2025		TRUE
Psmb3	6	Psmb3.197	27	NA	-6.59798	-16.2025		TRUE
Psmb3	6	Psmb3.196	27	NA	-19.2182	-16.2025		FALSE
Psmb4	3	Psmb4.911	27	YES	NA	-6.66038		TRUE
Psmb4	3	Psmb4.912	27	NA	-15.5349	-6.66038		TRUE
Psmb4	3	Psmb4.417	27	NA	-8.11192	-6.66038		TRUE
Psmb4	3	Psmb4.359	27	NA	-10.3143	-6.66038		TRUE
Psmb4	3	Psmb4.295	27	NA	-4.0165	-6.66038		TRUE
Psmb4	3	Psmb4.358	27	YES	1.74202	-6.66038		TRUE
Psmb4	3	Psmb4.842	27	NA	-3.72659	-6.66038		FALSE
Psmb5	6	Psmb5.360	27	NA	-1.11987	-10.5773		TRUE
Psmb5	6	Psmb5.766	27	NA	-11.3496	-10.5773		TRUE
Psmb5	6	Psmb5.839	27	NA	-16.1784	-10.5773		TRUE
Psmb5	6	Psmb5.273	27	NA	-9.31445	-10.5773		TRUE
Psmb5	6	Psmb5.270	27	YES	-24.2787	-10.5773		TRUE
Psmb5	6	Psmb5.842	27	NA	-6.58524	-10.5773		TRUE
Psmb5	6	Psmb5.414	27	NA	-5.21499	-10.5773		FALSE
Psmb6	2	Psmb6.908V	27	NA	2.48033	0.564905		TRUE
Psmb6	2	Psmb6.761	27	YES	-13.7062	0.564905		TRUE
Psmb6	2	Psmb6.907V	27	NA	6.02491	0.564905		TRUE
Psmb6	2	Psmb6.994V	27	NA	2.10816	0.564905		TRUE
Psmb6	2	Psmb6.775	27	NA	-9.05771	0.564905		TRUE
Psmb6	2	Psmb6.765	27	YES	12.0464	0.564905		TRUE
Psmb6	2	Psmb6.839V	27	NA	4.05842	0.564905		TRUE
Psmb6	2	Psmb6.908V	27	NA	2.48033	0.564905		TRUE
Psmb6	2	Psmb6.761	27	YES	-13.7062	0.564905		TRUE
Psmb6	2	Psmb6.907V	27	NA	6.02491	0.564905		TRUE
Psmb6	2	Psmb6.994V	27	NA	2.10816	0.564905		TRUE
Psmb6	2	Psmb6.775	27	NA	-9.05771	0.564905		TRUE
Psmb6	2	Psmb6.765	27	YES	12.0464	0.564905		TRUE
Psmb6	2	Psmb6.839V	27	NA	4.05842	0.564905		FALSE
Psmb7	5	Psmb7.667	27	NA	-7.10469	-14.708		TRUE
Psmb7	5	Psmb7.532	27	YES	NA	-14.708		TRUE
Psmb7	5	Psmb7.379	27	YES	NA	-14.708		TRUE
Psmb7	5	Psmb7.218	27	NA	-11.011	-14.708		TRUE
Psmb7	5	Psmb7.656	27	NA	-14.5685	-14.708		TRUE
Psmb7	5	Psmb7.533	27	YES	-31.0901	-14.708		TRUE
Psmb7	5	Psmb7.217	27	NA	-9.76552	-14.708		FALSE
Psmb8	3	Psmb8.929V	27	NA	4.83173	2.65689		TRUE
Psmb8	3	Psmb8.1182V	27	NA	4.8434	2.65689		TRUE
Psmb8	3	Psmb8.1171V	27	NA	-0.28185	2.65689		TRUE
Psmb8	3	Psmb8.1170V	27	NA	0.76716	2.65689		TRUE
Psmb8	3	Psmb8.1180V	27	NA	0.188749	2.65689		TRUE
Psmb8	3	Psmb8.1179V	27	NA	5.59215	2.65689		FALSE
Psmc5	6	Psmc5.129	27	NA	-8.41068	-14.0364		TRUE
Psmc5	6	Psmc5.87	27	YES	-14.9207	-14.0364		TRUE
Psmc5	6	Psmc5.501	27	YES	-19.3653	-14.0364		TRUE
Psmc5	6	Psmc5.655	27	NA	-20.4062	-14.0364		TRUE
Psmc5	6	Psmc5.510	27	NA	-9.0759	-14.0364		TRUE
Psmc5	6	Psmc5.505	27	NA	-12.0398	-14.0364		FALSE
Psmd13*	6	Psmd13.1014	27	NA	-8.90288	-6.72867		TRUE
Psmd13*	6	Psmd13.755	27	NA	-1.59012	-6.72867		TRUE
Psmd13*	6	Psmd13.666	27	NA	-4.73702	-6.72867		TRUE
Psmd13*	6	Psmd13.976	27	NA	-8.11931	-6.72867		TRUE
Psmd13*	6	Psmd13.1365	27	NA	-13.671	-6.72867		TRUE
Psmd13*	6	Psmd13.1750	27	NA	-4.89814	-6.72867		TRUE
Psmd13*	6	Psmd13.979	27	NA	-5.1822	-6.72867		FALSE
Psmd14	6	Psmd14.746	27	YES	-21.9823	-14.3277		TRUE
Psmd14	6	Psmd14.1398	27	YES	-23.5487	-14.3277		TRUE
Psmd14	6	Psmd14.1456	27	NA	-17.4431	-14.3277		TRUE
Psmd14	6	Psmd14.820	27	NA	-3.67723	-14.3277		TRUE
Psmd14	6	Psmd14.1460	27	NA	-14.4124	-14.3277		TRUE
Psmd14	6	Psmd14.1457	27	NA	-12.873	-14.3277		TRUE
Psmd14	6	Psmd14.829	27	NA	-6.3569	-14.3277		FALSE
Thop1	2	Thop1.878	29	NA	-4.67296	0.292225		TRUE
Thop1	2	Thop1.704	29	NA	-4.92051	0.292225		TRUE
Thop1	2	Thop1.2456	29	NA	-5.15762	0.292225		TRUE
Thop1	2	Thop1.1454	29	NA	7.35229	0.292225		TRUE
Thop1	2	Thop1.552	29	NA	4.80404	0.292225		TRUE
Thop1	2	Thop1.2561	29	NA	-0.825069	0.292225		TRUE
Thop1	2	Thop1.1453	29	NA	5.4654	0.292225		TRUE
Thop1	3	Thop1.878	29	NA	-4.67296	0.292225		TRUE
Thop1	3	Thop1.704	29	NA	-4.92051	0.292225		TRUE
Thop1	3	Thop1.2456	29	NA	-5.15762	0.292225		TRUE
Thop1	3	Thop1.1454	29	NA	7.35229	0.292225		TRUE
Thop1	3	Thop1.552	29	NA	4.80404	0.292225		TRUE
Thop1	3	Thop1.2561	29	NA	-0.825069	0.292225		TRUE
Thop1	3	Thop1.1453	29	NA	5.4654	0.292225		FALSE
Tmprss11e	2	Tmprss11e.522	29	NA	5.12972	0.810328		TRUE
Tmprss11e	2	Tmprss11e.2058	29	NA	1.89869	0.810328		TRUE
Tmprss11e	2	Tmprss11e.3282	29	NA	-0.600907	0.810328		TRUE
Tmprss11e	2	Tmprss11e.1703	29	NA	5.01914	0.810328		TRUE
Tmprss11e	2	Tmprss11e.1373	29	NA	-4.44439	0.810328		TRUE
Tmprss11e	2	Tmprss11e.2913	29	NA	0.559938	0.810328		TRUE
Tmprss11e	2	Tmprss11e.2523	29	NA	-1.88989	0.810328		FALSE
Tmprss11f	2	Tmprss11f.589	29	NA	8.40047	3.33284		TRUE
Tmprss11f	2	Tmprss11f.976	29	NA	1.56752	3.33284		TRUE
Tmprss11f	2	Tmprss11f.208	29	NA	7.22366	3.33284		TRUE
Tmprss11f	2	Tmprss11f.991	29	NA	2.94179	3.33284		TRUE
Tmprss11f	2	Tmprss11f.3855V	29	NA	-1.69169	3.33284		TRUE
Tmprss11f	2	Tmprss11f.2289	29	NA	3.93545	3.33284		TRUE
Tmprss11f	2	Tmprss11f.3539	29	NA	0.952693	3.33284		FALSE
Tmprss12	2	Tmprss12.295	29	NA	4.72936	-0.515973		TRUE
Tmprss12	2	Tmprss12.190	29	NA	6.38179	-0.515973		TRUE
Tmprss12	2	Tmprss12.982	29	NA	-0.543128	-0.515973		TRUE
Tmprss12	2	Tmprss12.936	29	NA	-2.54247	-0.515973		TRUE
Tmprss12	2	Tmprss12.456	29	NA	-5.64761	-0.515973		TRUE
Tmprss12	2	Tmprss12.1044	29	NA	-4.29503	-0.515973		TRUE
Tmprss12	2	Tmprss12.1087	29	NA	-1.69472	-0.515973		FALSE
Tmprss13	2	Tmprss13.921	29	NA	6.86858	2.45025		TRUE
Tmprss13	2	Tmprss13.1659	29	NA	7.38658	2.45025		TRUE
Tmprss13	2	Tmprss13.2387	29	NA	0.611572	2.45025		TRUE
Tmprss13	2	Tmprss13.829	29	NA	3.69749	2.45025		TRUE
Tmprss13	2	Tmprss13.1893	29	NA	1.3525	2.45025		TRUE
Tmprss13	2	Tmprss13.1660	29	NA	-0.460476	2.45025		TRUE
Tmprss13	2	Tmprss13.326	29	NA	-2.30449	2.45025		FALSE
Tmprss4	2	Tmprss4.1992	29	NA	-0.315737	3.08642		TRUE
Tmprss4	2	Tmprss4.821	29	NA	8.88573	3.08642		TRUE
Tmprss4	2	Tmprss4.2019	29	NA	-2.04213	3.08642		TRUE
Tmprss4	2	Tmprss4.2204	29	NA	9.31514	3.08642		TRUE
Tmprss4	2	Tmprss4.2158	29	NA	1.00429	3.08642		TRUE
Tmprss4	2	Tmprss4.1855	29	NA	2.66523	3.08642		TRUE
Tmprss4	2	Tmprss4.2247	29	NA	2.0924	3.08642		FALSE
Tmprss6	2	Tmprss6.417	29	NA	6.87761	-1.95612		TRUE
Tmprss6	2	Tmprss6.962	29	YES	-25.378	-1.95612		TRUE
Tmprss6	2	Tmprss6.2599	29	NA	8.02909	-1.95612		TRUE
Tmprss6	2	Tmprss6.2841	29	NA	2.66859	-1.95612		TRUE
Tmprss6	2	Tmprss6.606	29	NA	1.87127	-1.95612		TRUE
Tmprss6	2	Tmprss6.184	29	NA	-5.80532	-1.95612		TRUE
Tmprss6	2	Tmprss6.417	29	NA	6.87761	-1.95612		TRUE
Tmprss6	2	Tmprss6.962	29	YES	-25.378	-1.95612		TRUE
Tmprss6	2	Tmprss6.2599	29	NA	8.02909	-1.95612		TRUE
Tmprss6	2	Tmprss6.2841	29	NA	2.66859	-1.95612		TRUE
Tmprss6	2	Tmprss6.606	29	NA	1.87127	-1.95612		TRUE
Tmprss6	2	Tmprss6.184	29	NA	-5.80532	-1.95612		FALSE
Tnip1	2	Tnip1.1595	29	NA	5.08938	4.90812		TRUE
Tnip1	2	Tnip1.2704	29	NA	-4.50355	4.90812		TRUE
Tnip1	2	Tnip1.1771	29	NA	3.27017	4.90812		TRUE
Tnip1	2	Tnip1.1177	29	NA	4.02373	4.90812		TRUE
Tnip1	2	Tnip1.2740	29	NA	19.0602	4.90812		TRUE
Tnip1	2	Tnip1.1564	29	NA	2.50878	4.90812		FALSE
Tpbpb	2	Tpbpb.308	29	NA	4.29111	4.17632		TRUE
Tpbpb	2	Tpbpb.269	29	NA	0.00826546	4.17632		TRUE
Tpbpb	2	Tpbpb.387	29	NA	0.394134	4.17632		TRUE
Tpbpb	2	Tpbpb.487	29	NA	6.64742	4.17632		TRUE
Tpbpb	2	Tpbpb.668	29	NA	-1.32177	4.17632		TRUE
Tpbpb	2	Tpbpb.671	29	NA	4.36298	4.17632		TRUE
Tpbpb	2	Tpbpb.372	29	NA	14.8521	4.17632		FALSE
Tpp1	2	Tpp1.3448	29	NA	2.40303	2.83269		TRUE
Tpp1	2	Tpp1.1734	29	NA	-1.51483	2.83269		TRUE
Tpp1	2	Tpp1.3449	29	NA	2.52797	2.83269		TRUE
Tpp1	2	Tpp1.1213	29	NA	3.15052	2.83269		TRUE
Tpp1	2	Tpp1.3434	29	NA	2.82371	2.83269		TRUE
Tpp1	2	Tpp1.2668	29	NA	4.92419	2.83269		TRUE
Tpp1	2	Tpp1.2288	29	NA	5.51427	2.83269		FALSE
Tpp2	3	Tpp2.1019	29	NA	7.13612	2.79365		TRUE
Tpp2	3	Tpp2.249	29	NA	3.35069	2.79365		TRUE
Tpp2	3	Tpp2.616	29	NA	1.11081	2.79365		TRUE
Tpp2	3	Tpp2.1530	29	NA	5.30629	2.79365		TRUE
Tpp2	3	Tpp2.597	29	NA	5.98094	2.79365		TRUE
Tpp2	3	Tpp2.320	29	NA	-5.0811	2.79365		TRUE
Tpp2	3	Tpp2.3678	29	NA	1.75181	2.79365		FALSE
Tpsb2	2	Tpsb2.142	29	NA	5.46368	2.26222		TRUE
Tpsb2	2	Tpsb2.1054	29	NA	10.8807	2.26222		TRUE
Tpsb2	2	Tpsb2.778	29	NA	3.40499	2.26222		TRUE
Tpsb2	2	Tpsb2.780	29	NA	-1.51257	2.26222		TRUE
Tpsb2	2	Tpsb2.1013	29	NA	2.29608	2.26222		TRUE
Tpsb2	2	Tpsb2.857	29	NA	-6.95955	2.26222		FALSE
Tpsg1	2	Tpsg1.881	29	NA	5.86097	3.2329		TRUE
Tpsg1	2	Tpsg1.878	29	NA	4.29044	3.2329		TRUE
Tpsg1	2	Tpsg1.874	29	NA	11.539	3.2329		TRUE
Tpsg1	2	Tpsg1.973	29	NA	-3.94077	3.2329		TRUE
Tpsg1	2	Tpsg1.985	29	NA	1.68737	3.2329		TRUE
Tpsg1	2	Tpsg1.666	29	NA	0.810812	3.2329		TRUE
Tpsg1	2	Tpsg1.667	29	NA	2.38249	3.2329		FALSE
Tysnd1	2	Tysnd1.1588	29	NA	-1.55153	2.57196		TRUE
Tysnd1	2	Tysnd1.2082	29	NA	4.42817	2.57196		TRUE
Tysnd1	2	Tysnd1.2121	29	NA	2.09529	2.57196		TRUE
Tysnd1	2	Tysnd1.2215	29	YES	7.81039	2.57196		TRUE
Tysnd1	2	Tysnd1.1748	29	NA	-3.85661	2.57196		TRUE
Tysnd1	2	Tysnd1.2090	29	NA	1.1634	2.57196		TRUE
Tysnd1	2	Tysnd1.1556	29	NA	7.91459	2.57196		FALSE
Ubox5	2	Ubox5.2207	16	NA	-5.24286	-0.187395		TRUE
Ubox5	2	Ubox5.2727V	16	NA	-0.251206	-0.187395		TRUE
Ubox5	2	Ubox5.2509V	16	NA	-2.38252	-0.187395		TRUE
Ubox5	2	Ubox5.3720V	16	NA	-5.13598	-0.187395		TRUE
Ubox5	2	Ubox5.2140	16	NA	-1.02203	-0.187395		TRUE
Ubox5	2	Ubox5.2179	16	NA	10.7483	-0.187395		TRUE
Ubox5	2	Ubox5.2212	16	NA	1.97455	-0.187395		FALSE
Uchl1	3	Uchl1.647	29	NA	-0.419944	4.35621		TRUE
Uchl1	3	Uchl1.530	29	NA	-0.232547	4.35621		TRUE
Uchl1	3	Uchl1.578	29	NA	9.01787	4.35621		TRUE
Uchl1	3	Uchl1.1126	29	NA	2.24428	4.35621		TRUE
Uchl1	3	Uchl1.1129	29	NA	8.28398	4.35621		TRUE
Uchl1	3	Uchl1.1107	29	NA	10.9032	4.35621		TRUE
Uchl1	3	Uchl1.658	29	NA	0.696603	4.35621		FALSE
Ufsp1	2	Ufsp1.805	29	NA	1.95464	-0.425613		TRUE
Ufsp1	2	Ufsp1.70	29	NA	-5.07821	-0.425613		TRUE
Ufsp1	2	Ufsp1.619	29	NA	0.268477	-0.425613		TRUE
Ufsp1	2	Ufsp1.515	29	NA	3.99849	-0.425613		TRUE
Ufsp1	2	Ufsp1.223	29	NA	-6.58806	-0.425613		TRUE
Ufsp1	2	Ufsp1.894	30	NA	-0.20022	-0.425613		TRUE
Ufsp1	2	Ufsp1.954	30	NA	2.66559	-0.425613		FALSE
Usp12	2	Usp12.1682	30	NA	-1.81749	2.4053		TRUE
Usp12	2	Usp12.1517	30	NA	6.5261	2.4053		TRUE
Usp12	2	Usp12.2270	30	NA	0.540345	2.4053		TRUE
Usp12	2	Usp12.3490	30	NA	2.25059	2.4053		TRUE
Usp12	2	Usp12.3550	30	NA	6.09896	2.4053		TRUE
Usp12	2	Usp12.3335	30	NA	0.388444	2.4053		TRUE
Usp12	2	Usp12.3725	30	NA	2.85012	2.4053		FALSE
Usp17lb	2	Usp17lb.834	30	NA	-2.75357	-3.67618		TRUE
Usp17lb	2	Usp17lb.1283	30	NA	-10.8808	-3.67618		TRUE
Usp17lb	2	Usp17lb.1184	30	NA	-4.51926	-3.67618		TRUE
Usp17lb	2	Usp17lb.1014	30	NA	-2.22764	-3.67618		TRUE
Usp17lb	2	Usp17lb.1185	30	NA	-2.19574	-3.67618		TRUE
Usp17lb	2	Usp17lb.1392	30	NA	1.59919	-3.67618		TRUE
Usp17lb	2	Usp17lb.1362	30	NA	-4.75544	-3.67618		FALSE
Usp19	2	Usp19.2863	30	NA	-2.02215	-5.85111		TRUE
Usp19	2	Usp19.2379	30	NA	-2.79792	-5.85111		TRUE
Usp19	2	Usp19.4054	30	NA	-12.246	-5.85111		TRUE
Usp19	2	Usp19.710	30	NA	2.61313	-5.85111		TRUE
Usp19	2	Usp19.3415	30	NA	-0.578467	-5.85111		TRUE
Usp19	2	Usp19.3401	30	YES	-20.0752	-5.85111		FALSE
Usp21	3	Usp21.2175	30	NA	0.4238	-1.31581		TRUE
Usp21	3	Usp21.1906	30	NA	2.59511	-1.31581		TRUE
Usp21	3	Usp21.2007	30	NA	3.35598	-1.31581		TRUE
Usp21	3	Usp21.1354	30	NA	-9.80342	-1.31581		TRUE
Usp21	3	Usp21.425	30	NA	-4.77971	-1.31581		TRUE
Usp21	3	Usp21.1026	30	NA	-5.47786	-1.31581		TRUE
Usp21	3	Usp21.1099	30	NA	4.47544	-1.31581		FALSE
Usp22	2	Usp22.3696	30	NA	0.393242	1.36028		TRUE
Usp22	2	Usp22.2340	30	NA	2.95151	1.36028		TRUE
Usp22	2	Usp22.3017	30	NA	5.43836	1.36028		TRUE
Usp22	2	Usp22.2753	30	NA	-1.83766	1.36028		TRUE
Usp22	2	Usp22.515	30	NA	-3.47406	1.36028		TRUE
Usp22	2	Usp22.1704	30	NA	5.82264	1.36028		TRUE
Usp22	2	Usp22.3598	30	NA	0.227897	1.36028		FALSE
Usp26	2	Usp26.2819	31	NA	5.92862	-0.715427		TRUE
Usp26	2	Usp26.1899	31	NA	-5.17672	-0.715427		TRUE
Usp26	2	Usp26.3305	31	NA	5.20507	-0.715427		TRUE
Usp26	2	Usp26.2912	31	NA	0.188372	-0.715427		TRUE
Usp26	2	Usp26.744	31	NA	-9.40201	-0.715427		TRUE
Usp26	2	Usp26.2054	31	NA	-1.03588	-0.715427		TRUE
Usp26	2	Usp26.2354	31	YES	NA	-0.715427		TRUE
Usp26	2	Usp26.2819	31	NA	5.92862	-0.715427		TRUE
Usp26	2	Usp26.1899	31	NA	-5.17672	-0.715427		TRUE
Usp26	2	Usp26.3305	31	NA	5.20507	-0.715427		TRUE
Usp26	2	Usp26.2912	31	NA	0.188372	-0.715427		TRUE
Usp26	2	Usp26.744	31	NA	-9.40201	-0.715427		TRUE
Usp26	2	Usp26.2054	31	NA	-1.03588	-0.715427		TRUE
Usp26	2	Usp26.2354	31	YES	NA	-0.715427		FALSE
Usp27x	3	Usp27x.3123	31	NA	-7.24632	-7.201		TRUE
Usp27x	3	Usp27x.1586	31	YES	NA	-7.201		TRUE
Usp27x	3	Usp27x.2841	31	NA	1.02257	-7.201		TRUE
Usp27x	3	Usp27x.1829	31	NA	-22.9052	-7.201		TRUE
Usp27x	3	Usp27x.896	31	YES	-10.6406	-7.201		TRUE
Usp27x	3	Usp27x.2418	31	NA	-1.81061	-7.201		TRUE
Usp27x	3	Usp27x.3143	31	YES	-1.62583	-7.201		FALSE
Usp28	2	Usp28.3806	31	NA	-0.807795	-0.328912		TRUE
Usp28	2	Usp28.2918	31	NA	-6.02046	-0.328912		TRUE
Usp28	2	Usp28.4097	31	NA	-1.32878	-0.328912		TRUE
Usp28	2	Usp28.2382	31	NA	1.90511	-0.328912		TRUE
Usp28	2	Usp28.849	31	YES	-4.73006	-0.328912		TRUE
Usp28	2	Usp28.344	31	NA	3.20403	-0.328912		TRUE
Usp28	2	Usp28.1869	31	NA	5.47557	-0.328912		FALSE
Usp29	2	Usp29.952V2	31	NA	-1.47248	-0.256751		TRUE
Usp29	2	Usp29.6454V	31	NA	11.6448	-0.256751		TRUE
Usp29	2	Usp29.7501V	31	NA	-7.46893	-0.256751		TRUE
Usp29	2	Usp29.1277V	31	YES	-0.886335	-0.256751		TRUE
Usp29	2	Usp29.6446V	31	NA	3.19149	-0.256751		TRUE
Usp29	2	Usp29.356V	31	NA	4.40106	-0.256751		TRUE
Usp29	2	Usp29.4327V	31	NA	-11.2068	-0.256751		FALSE
Usp3	3	Usp3.695	31	NA	-3.7209	-4.13014		TRUE
Usp3	3	Usp3.2043	31	NA	0.280449	-4.13014		TRUE
Usp3	3	Usp3.2066	31	NA	-13.2424	-4.13014		TRUE
Usp3	3	Usp3.534	31	NA	-6.31013	-4.13014		TRUE
Usp3	3	Usp3.1451	31	NA	-5.93483	-4.13014		TRUE
Usp3	3	Usp3.696	31	NA	4.14703	-4.13014		FALSE
Usp35	2	Usp35.1831	31	NA	-5.68015	1.88883		TRUE
Usp35	2	Usp35.3721	31	YES	3.34958	1.88883		TRUE
Usp35	2	Usp35.4201	31	NA	8.25692	1.88883		TRUE
Usp35	2	Usp35.2920	31	NA	3.3303	1.88883		TRUE
Usp35	2	Usp35.3498	31	NA	5.24151	1.88883		TRUE
Usp35	2	Usp35.3678	31	NA	-1.10465	1.88883		TRUE
Usp35	2	Usp35.1870	31	NA	-0.171691	1.88883		FALSE
Usp37	2	Usp37.5291	31	NA	-4.79722	-2.01272		TRUE
Usp37	2	Usp37.528	31	NA	-1.2071	-2.01272		TRUE
Usp37	2	Usp37.3558	31	NA	-1.31771	-2.01272		TRUE
Usp37	2	Usp37.3559	31	NA	2.63259	-2.01272		TRUE
Usp37	2	Usp37.275	31	NA	1.58303	-2.01272		TRUE
Usp37	2	Usp37.2856	31	YES	-3.21587	-2.01272		TRUE
Usp37	2	Usp37.2681	31	NA	-7.76677	-2.01272		FALSE
Usp40	2	Usp40.1735	31	YES	-6.67148	-1.62545		TRUE
Usp40	2	Usp40.1168	31	NA	-9.58692	-1.62545		TRUE
Usp40	2	Usp40.3274	31	NA	0.412468	-1.62545		TRUE
Usp40	2	Usp40.2478	31	NA	-1.91733	-1.62545		TRUE
Usp40	2	Usp40.192	31	NA	2.75522	-1.62545		TRUE
Usp40	2	Usp40.2484	31	NA	1.3114	-1.62545		TRUE
Usp40	2	Usp40.2029	31	NA	2.31847	-1.62545		FALSE
Usp42	2	Usp42.1019	31	YES	-5.65708	-2.15629		TRUE
Usp42	2	Usp42.4692	31	NA	0.698742	-2.15629		TRUE
Usp42	2	Usp42.2485	31	NA	-10.0242	-2.15629		TRUE
Usp42	2	Usp42.4862	31	NA	-3.72336	-2.15629		TRUE
Usp42	2	Usp42.4665	31	NA	0.862064	-2.15629		TRUE
Usp42	2	Usp42.4773	31	YES	2.58102	-2.15629		TRUE
Usp42	2	Usp42.297	31	NA	0.168811	-2.15629		FALSE
Usp46*	3	Usp46.437	31	NA	-4.75215	-4.5235		TRUE
Usp46*	3	Usp46.1952	31	NA	-2.30922	-4.5235		TRUE
Usp46*	3	Usp46.1478	31	NA	-2.85306	-4.5235		TRUE
Usp46*	3	Usp46.2545	31	NA	-4.81161	-4.5235		TRUE
Usp46*	3	Usp46.1711	31	YES	-3.65605	-4.5235		TRUE
Usp46*	3	Usp46.1155	31	YES	-11.8943	-4.5235		TRUE
Usp46*	3	Usp46.2626	31	NA	-1.38816	-4.5235		FALSE
Usp49	2	Usp49.5510	31	NA	-14.6512	-3.98515		TRUE
Usp49	2	Usp49.250	31	NA	-2.73142	-3.98515		TRUE
Usp49	2	Usp49.1926	31	NA	-5.06499	-3.98515		TRUE
Usp49	2	Usp49.2788	31	NA	-4.51781	-3.98515		TRUE
Usp49	2	Usp49.4425	31	NA	2.00364	-3.98515		TRUE
Usp49	2	Usp49.1679	31	NA	1.45969	-3.98515		TRUE
Usp49	2	Usp49.2509	31	NA	-4.39387	-3.98515		FALSE
Usp5	3	Usp5.418	31	YES	-12.3045	-3.89509		TRUE
Usp5	3	Usp5.1361	31	YES	-5.904	-3.89509		TRUE
Usp5	3	Usp5.1471	31	NA	3.46466	-3.89509		TRUE
Usp5	3	Usp5.2566	31	YES	NA	-3.89509		TRUE
Usp5	3	Usp5.2176	31	NA	2.47856	-3.89509		TRUE
Usp5	3	Usp5.1295	31	NA	-11.2058	-3.89509		TRUE
Usp5	3	Usp5.1801	31	YES	0.100518	-3.89509		FALSE
Usp50	2	Usp50.9	31	NA	-2.33433	-2.02035		TRUE
Usp50	2	Usp50.1182	31	NA	1.49984	-2.02035		TRUE
Usp50	2	Usp50.130	31	NA	0.564213	-2.02035		TRUE
Usp50	2	Usp50.609	31	NA	-8.05018	-2.02035		TRUE
Usp50	2	Usp50.1217	31	NA	-6.57816	-2.02035		TRUE
Usp50	2	Usp50.98	31	NA	1.09095	-2.02035		TRUE
Usp50	2	Usp50.1325	31	NA	-0.334813	-2.02035		FALSE
Usp51	3	Usp51.1980	31	NA	1.21012	-3.65006		TRUE
Usp51	3	Usp51.1278	31	NA	-5.8507	-3.65006		TRUE
Usp51	3	Usp51.1979	31	NA	-1.75717	-3.65006		TRUE
Usp51	3	Usp51.1683	31	NA	-8.36069	-3.65006		TRUE
Usp51	3	Usp51.1129	31	NA	0.188869	-3.65006		TRUE
Usp51	3	Usp51.1293	31	YES	-7.33078	-3.65006		FALSE
Uspl1	6	Uspl1.739	31	YES	-9.66212	-9.58243		TRUE
Uspl1	6	Uspl1.3552	31	YES	-6.63977	-9.58243		TRUE
Uspl1	6	Uspl1.3511	31	NA	-13.8289	-9.58243		TRUE
Uspl1	6	Uspl1.905	31	NA	-1.98284	-9.58243		TRUE
Uspl1	6	Uspl1.1252	31	NA	-8.73826	-9.58243		TRUE
Uspl1	6	Uspl1.911	31	NA	-5.71426	-9.58243		TRUE
Uspl1	6	Uspl1.1666	31	YES	-20.5109	-9.58243		FALSE
Vcpip1	3	Vcpip1.4291	31	NA	-5.51784	-4.23069		TRUE
Vcpip1	3	Vcpip1.2878	31	YES	2.81639	-4.23069		TRUE
Vcpip1	3	Vcpip1.3595	31	YES	NA	-4.23069		TRUE
Vcpip1	3	Vcpip1.1329	31	NA	-12.7355	-4.23069		TRUE
Vcpip1	3	Vcpip1.4656	31	NA	1.25001	-4.23069		TRUE
Vcpip1	3	Vcpip1.2200	31	YES	-6.96651	-4.23069		TRUE
Vcpip1	3	Vcpip1.2063	31	YES	NA	-4.23069		FALSE
Xpnpep1	2	Xpnpep1.1721	31	NA	-3.50611	-3.6289		TRUE
Xpnpep1	2	Xpnpep1.3513	31	NA	-5.32306	-3.6289		TRUE
Xpnpep1	2	Xpnpep1.1720	31	NA	0.331153	-3.6289		TRUE
Xpnpep1	2	Xpnpep1.2160	31	NA	0.0390876	-3.6289		TRUE
Xpnpep1	2	Xpnpep1.2433	31	YES	NA	-3.6289		TRUE
Xpnpep1	2	Xpnpep1.3498	31	NA	-11.1742	-3.6289		TRUE
Xpnpep1	2	Xpnpep1.4017	31	YES	-2.14028	-3.6289		FALSE
Xrcc6bp1	2	Xrcc6bp1.567	31	NA	-8.46528	-2.82303		TRUE
Xrcc6bp1	2	Xrcc6bp1.262	31	NA	0.228738	-2.82303		TRUE
Xrcc6bp1	2	Xrcc6bp1.263	31	YES	-5.83188	-2.82303		TRUE
Xrcc6bp1	2	Xrcc6bp1.250	31	NA	-3.97091	-2.82303		TRUE
Xrcc6bp1	2	Xrcc6bp1.495	31	NA	0.404086	-2.82303		TRUE
Xrcc6bp1	2	Xrcc6bp1.342	31	NA	1.67195	-2.82303		TRUE
Xrcc6bp1	2	Xrcc6bp1.396	31	NA	-3.79789	-2.82303		FALSE
Zranb1	2	Zranb1.855	31	NA	-2.37051	-2.87694		TRUE
Zranb1	2	Zranb1.681	31	NA	3.52136	-2.87694		TRUE
Zranb1	2	Zranb1.1317	31	YES	-14.7889	-2.87694		TRUE
Zranb1	2	Zranb1.468	31	NA	2.74602	-2.87694		TRUE
Zranb1	2	Zranb1.536	31	NA	-1.173	-2.87694		TRUE
Zranb1	2	Zranb1.643	31	NA	-5.1966	-2.87694		FALSE
Screen Hits								138	number of proteases
*: 9 chosen Hits

## Sheet: Table 2C Hits PyMG-TA Normoxia
Protease	freq	X	Pool.No.	onlyoneR	AvSSMD*	AvSSMD/Protease		Number of proteases
Adamts10	2	Adamts10.3204	17	NA	-6.36382	-5.76086		TRUE
Adamts10	2	Adamts10.4080	17	NA	0.116559	-5.76086		TRUE
Adamts10	2	Adamts10.4081	17	NA	-2.48542	-5.76086		TRUE
Adamts10	2	Adamts10.1922	17	YES	NA	-5.76086		TRUE
Adamts10	2	Adamts10.3509	17	YES	-19.8821	-5.76086		TRUE
Adamts10	2	Adamts10.3736	17	NA	-0.189532	-5.76086		FALSE
Afg3l1	2	Afg3l1.4186	18	NA	-1.15458	-2.11323		TRUE
Afg3l1	2	Afg3l1.4069	18	NA	1.62009	-2.11323		TRUE
Afg3l1	2	Afg3l1.549	18	NA	-6.07714	-2.11323		TRUE
Afg3l1	2	Afg3l1.2507	18	NA	-0.192158	-2.11323		TRUE
Afg3l1	2	Afg3l1.1675	18	NA	-7.01304	-2.11323		TRUE
Afg3l1	2	Afg3l1.2684	18	NA	-2.15279	-2.11323		TRUE
Afg3l1	2	Afg3l1.250	18	NA	0.177039	-2.11323		FALSE
Adamts2	2	Adamts2.3705	18	NA	9.09267	2.49238		TRUE
Adamts2	2	Adamts2.2572	18	NA	2.10315	2.49238		TRUE
Adamts2	2	Adamts2.2531	18	NA	0.447272	2.49238		TRUE
Adamts2	2	Adamts2.2389	18	NA	7.91155	2.49238		TRUE
Adamts2	2	Adamts2.964	18	NA	-0.251606	2.49238		TRUE
Adamts2	2	Adamts2.2560	18	NA	-4.3254	2.49238		TRUE
Adamts2	2	Adamts2.632	18	NA	2.469	2.49238		FALSE
Apeh	2	Apeh.1595	18	NA	0.677171	2.50262		TRUE
Apeh	2	Apeh.639	18	NA	6.78134	2.50262		TRUE
Apeh	2	Apeh.2017	18	NA	2.8005	2.50262		TRUE
Apeh	2	Apeh.643	18	NA	-2.10309	2.50262		TRUE
Apeh	2	Apeh.414	18	NA	5.93182	2.50262		TRUE
Apeh	2	Apeh.2358	18	NA	0.927963	2.50262		FALSE
Bap1	5	Bap1.2589	19	YES	-13.9588	-8.36249		TRUE
Bap1	5	Bap1.1476	19	YES	-10.0263	-8.36249		TRUE
Bap1	5	Bap1.3349	19	YES	-5.6637	-8.36249		TRUE
Bap1	5	Bap1.2139	19	YES	-6.7863	-8.36249		TRUE
Bap1	5	Bap1.3350	19	YES	-0.520439	-8.36249		TRUE
Bap1	5	Bap1.2093	19	YES	-12.8439	-8.36249		TRUE
Bap1	5	Bap1.2380	19	YES	-8.73813	-8.36249		FALSE
Casp8	3	Casp8.2053	19	YES	0.468216	-5.74976		TRUE
Casp8	3	Casp8.2096	19	YES	-2.37115	-5.74976		TRUE
Casp8	3	Casp8.1055	19	YES	-14.1917	-5.74976		TRUE
Casp8	3	Casp8.1221	19	YES	-6.99808	-5.74976		TRUE
Casp8	3	Casp8.2054	19	YES	1.31507	-5.74976		TRUE
Casp8	3	Casp8.916	19	YES	-4.8356	-5.74976		TRUE
Casp8	3	Casp8.1698	19	YES	-13.6351	-5.74976		FALSE
Atp6ap2	3	Atp6ap2.1983	19	YES	-4.10239	-4.20572		TRUE
Atp6ap2	3	Atp6ap2.1187	19	YES	-6.64216	-4.20572		TRUE
Atp6ap2	3	Atp6ap2.1342	19	YES	-2.6611	-4.20572		TRUE
Atp6ap2	3	Atp6ap2.172	19	YES	-10.2694	-4.20572		TRUE
Atp6ap2	3	Atp6ap2.2026	19	YES	2.81601	-4.20572		TRUE
Atp6ap2	3	Atp6ap2.2215	19	YES	-0.856592	-4.20572		TRUE
Atp6ap2	3	Atp6ap2.1233	19	YES	-7.7244	-4.20572		FALSE
Capn11	2	Capn11.2553	19	YES	4.35448	-2.30002		TRUE
Capn11	2	Capn11.2401	19	YES	4.39013	-2.30002		TRUE
Capn11	2	Capn11.259	19	YES	-21.5215	-2.30002		TRUE
Capn11	2	Capn11.827	19	YES	-7.00467	-2.30002		TRUE
Capn11	2	Capn11.2557	19	YES	3.8341	-2.30002		TRUE
Capn11	2	Capn11.35	19	YES	2.14734	-2.30002		FALSE
Capn8	2	Capn8.677	19	YES	3.46984	-1.79373		TRUE
Capn8	2	Capn8.1103	19	YES	-0.380332	-1.79373		TRUE
Capn8	2	Capn8.284	19	YES	-7.48718	-1.79373		TRUE
Capn8	2	Capn8.1097	19	YES	-2.25201	-1.79373		TRUE
Capn8	2	Capn8.715	19	YES	0.766466	-1.79373		TRUE
Capn8	2	Capn8.954	19	YES	-0.203911	-1.79373		TRUE
Capn8	2	Capn8.437	19	YES	-6.46897	-1.79373		FALSE
Capn7	2	Capn7.667	19	YES	-7.4355	-1.52295		TRUE
Capn7	2	Capn7.508	19	YES	1.75103	-1.52295		TRUE
Capn7	2	Capn7.468	19	YES	-0.286853	-1.52295		TRUE
Capn7	2	Capn7.3102	19	YES	-7.28511	-1.52295		TRUE
Capn7	2	Capn7.396	19	YES	3.57212	-1.52295		TRUE
Capn7	2	Capn7.1324	19	YES	-0.899854	-1.52295		TRUE
Capn7	2	Capn7.3490	19	YES	-0.0765117	-1.52295		FALSE
Casp1	2	Casp1.1120	19	YES	2.08069	3.04373		TRUE
Casp1	2	Casp1.308	19	YES	NA	3.04373		TRUE
Casp1	2	Casp1.542	19	YES	-0.778627	3.04373		TRUE
Casp1	2	Casp1.618	19	YES	6.18389	3.04373		TRUE
Casp1	2	Casp1.1473	19	YES	1.00219	3.04373		TRUE
Casp1	2	Casp1.941	19	YES	3.52102	3.04373		TRUE
Casp1	2	Casp1.880	19	YES	6.25322	3.04373		FALSE
Bace2	2	Bace2.1784	19	YES	3.08076	3.60998		TRUE
Bace2	2	Bace2.2456	19	YES	-0.194101	3.60998		TRUE
Bace2	2	Bace2.2028	19	YES	6.7662	3.60998		TRUE
Bace2	2	Bace2.867	19	YES	7.42101	3.60998		TRUE
Bace2	2	Bace2.1996	19	YES	NA	3.60998		TRUE
Bace2	2	Bace2.1875	19	YES	0.976051	3.60998		FALSE
Ces2b	2	Ces2b.1759	20	NA	-6.46191	-4.16454		TRUE
Ces2b	2	Ces2b.1465	20	NA	-4.42407	-4.16454		TRUE
Ces2b	2	Ces2b.1196	20	NA	-0.23107	-4.16454		TRUE
Ces2b	2	Ces2b.981	20	YES	-13.6359	-4.16454		TRUE
Ces2b	2	Ces2b.402	20	NA	-3.5425	-4.16454		TRUE
Ces2b	2	Ces2b.1296	20	NA	-0.208545	-4.16454		TRUE
Ces2b	2	Ces2b.1355	20	NA	-0.647831	-4.16454		FALSE
Cops5	2	Cops5.923	20	NA	-6.59287	-3.47443		TRUE
Cops5	2	Cops5.1645	20	NA	-0.168275	-3.47443		TRUE
Cops5	2	Cops5.1362	20	NA	-6.25039	-3.47443		TRUE
Cops5	2	Cops5.1661	20	NA	-0.239185	-3.47443		TRUE
Cops5	2	Cops5.1219	20	NA	-3.53664	-3.47443		TRUE
Cops5	2	Cops5.1340	20	NA	-4.34078	-3.47443		TRUE
Cops5	2	Cops5.756	20	NA	-3.19285	-3.47443		FALSE
Clpp	2	Clpp.354	20	NA	-8.56943	-3.06251		TRUE
Clpp	2	Clpp.636	20	NA	3.29065	-3.06251		TRUE
Clpp	2	Clpp.977	20	NA	-12.3479	-3.06251		TRUE
Clpp	2	Clpp.982	20	NA	-0.427477	-3.06251		TRUE
Clpp	2	Clpp.988	20	NA	-3.3238	-3.06251		TRUE
Clpp	2	Clpp.369	20	NA	-2.1468	-3.06251		TRUE
Clpp	2	Clpp.1186	20	NA	2.08718	-3.06251		FALSE
Ces2g	2	Ces2g.2116	20	NA	-6.82447	-2.8705		TRUE
Ces2g	2	Ces2g.1811	20	NA	-3.61499	-2.8705		TRUE
Ces2g	2	Ces2g.1225	20	NA	-0.612922	-2.8705		TRUE
Ces2g	2	Ces2g.2290	20	NA	0.226002	-2.8705		TRUE
Ces2g	2	Ces2g.1701	20	NA	-2.17832	-2.8705		TRUE
Ces2g	2	Ces2g.2285	20	NA	1.73573	-2.8705		TRUE
Ces2g	2	Ces2g.1133	20	NA	-8.82452	-2.8705		FALSE
Cpxm2	3	Cpxm2.2929	20	NA	0.181874	-2.8129		TRUE
Cpxm2	3	Cpxm2.3446	20	NA	-6.35099	-2.8129		TRUE
Cpxm2	3	Cpxm2.1156	20	NA	-0.175271	-2.8129		TRUE
Cpxm2	3	Cpxm2.1493	20	YES	-8.71442	-2.8129		TRUE
Cpxm2	3	Cpxm2.1124	20	NA	-1.00067	-2.8129		TRUE
Cpxm2	3	Cpxm2.2064	20	NA	-6.2217	-2.8129		TRUE
Cpxm2	3	Cpxm2.1508	20	NA	2.59089	-2.8129		FALSE
Clpx	2	Clpx.1058	20	NA	-0.477731	-1.71654		TRUE
Clpx	2	Clpx.2454	20	NA	-1.69805	-1.71654		TRUE
Clpx	2	Clpx.2572	20	YES	-1.13766	-1.71654		TRUE
Clpx	2	Clpx.642	20	NA	-6.9697	-1.71654		TRUE
Clpx	2	Clpx.2766	20	YES	3.10034	-1.71654		TRUE
Clpx	2	Clpx.1199	20	NA	1.47515	-1.71654		TRUE
Clpx	2	Clpx.2571	20	YES	-6.30815	-1.71654		FALSE
Ctsf*	3	Ctsf.1801	21	NA	2.90878	-5.55613		TRUE
Ctsf*	3	Ctsf.1266	21	NA	-7.69471	-5.55613		TRUE
Ctsf*	3	Ctsf.1805	21	NA	-1.2822	-5.55613		TRUE
Ctsf*	3	Ctsf.685	21	NA	-9.28204	-5.55613		TRUE
Ctsf*	3	Ctsf.765	21	YES	-21.3799	-5.55613		TRUE
Ctsf*	3	Ctsf.279	21	YES	-2.99228	-5.55613		TRUE
Ctsf*	3	Ctsf.1225	21	NA	0.829475	-5.55613		FALSE
Ece1	2	Ece1.3817	21	NA	-3.21782	-2.405		TRUE
Ece1	2	Ece1.985	21	NA	1.34312	-2.405		TRUE
Ece1	2	Ece1.1331	21	NA	-7.41285	-2.405		TRUE
Ece1	2	Ece1.2653	21	YES	0.0865901	-2.405		TRUE
Ece1	2	Ece1.3311	21	YES	-11.5016	-2.405		TRUE
Ece1	2	Ece1.160	21	NA	3.74908	-2.405		TRUE
Ece1	2	Ece1.3114	21	YES	0.11843	-2.405		FALSE
Ctsb	3	Ctsb.4339	21	YES	3.31745	4.11943		TRUE
Ctsb	3	Ctsb.3499	21	NA	-1.26326	4.11943		TRUE
Ctsb	3	Ctsb.2414	21	NA	1.03311	4.11943		TRUE
Ctsb	3	Ctsb.1832	21	NA	0.0524741	4.11943		TRUE
Ctsb	3	Ctsb.2710	21	YES	13.2894	4.11943		TRUE
Ctsb	3	Ctsb.2518	21	NA	6.69063	4.11943		TRUE
Ctsb	3	Ctsb.1224	21	NA	5.71624	4.11943		FALSE
Eif3f	3	Eif3f.441	22	NA	-16.8058	-5.05645		TRUE
Eif3f	3	Eif3f.1456	22	NA	1.86927	-5.05645		TRUE
Eif3f	3	Eif3f.995	22	YES	-10.8409	-5.05645		TRUE
Eif3f	3	Eif3f.864	22	YES	-8.07618	-5.05645		TRUE
Eif3f	3	Eif3f.1244	22	NA	0.343812	-5.05645		TRUE
Eif3f	3	Eif3f.1453	22	NA	-3.94438	-5.05645		TRUE
Eif3f	3	Eif3f.1445	22	NA	2.05903	-5.05645		FALSE
Klk1b16	2	Klk1b16.2	23	NA	-5.72348	-1.86898		TRUE
Klk1b16	2	Klk1b16.148	23	YES	5.01358	-1.86898		TRUE
Klk1b16	2	Klk1b16.1280	23	NA	-1.58408	-1.86898		TRUE
Klk1b16	2	Klk1b16.1346	23	NA	2.01835	-1.86898		TRUE
Klk1b16	2	Klk1b16.990	23	NA	-1.68599	-1.86898		TRUE
Klk1b16	2	Klk1b16.621	23	NA	0.802379	-1.86898		TRUE
Klk1b16	2	Klk1b16.1023	23	YES	-11.9236	-1.86898		FALSE
Klk1b3	2	Klk1b3.541	23	NA	-3.75938	9.94994		TRUE
Klk1b3	2	Klk1b3.247	23	NA	-4.49208	9.94994		TRUE
Klk1b3	2	Klk1b3.847	23	YES	1.16058	9.94994		TRUE
Klk1b3	2	Klk1b3.787	23	YES	1.163	9.94994		TRUE
Klk1b3	2	Klk1b3.317	23	NA	70.6237	9.94994		TRUE
Klk1b3	2	Klk1b3.539	23	NA	-0.88293	9.94994		TRUE
Klk1b3	2	Klk1b3.848	23	NA	5.83667	9.94994		FALSE
Htra3	2	Htra3.1129	23	YES	8.67331	12.1438		TRUE
Htra3	2	Htra3.1140	23	NA	78.4423	12.1438		TRUE
Htra3	2	Htra3.1311	23	YES	-1.25911	12.1438		TRUE
Htra3	2	Htra3.860	23	NA	0.726354	12.1438		TRUE
Htra3	2	Htra3.1335	23	YES	0.830715	12.1438		TRUE
Htra3	2	Htra3.280	23	YES	1.87966	12.1438		TRUE
Htra3	2	Htra3.861	23	NA	-4.28657	12.1438		FALSE
Klk9	2	Klk9.799	23	NA	5.71021	14		TRUE
Klk9	2	Klk9.1254	23	NA	5.00204	14		TRUE
Klk9	2	Klk9.24	23	NA	-1.16342	14		TRUE
Klk9	2	Klk9.424	23	NA	1.0474	14		TRUE
Klk9	2	Klk9.1081	23	NA	-0.951657	14		TRUE
Klk9	2	Klk9.1083	23	NA	-1.0927	14		TRUE
Klk9	2	Klk9.1006	23	NA	89.448	14		FALSE
Mmp21	3	Mmp21.1793	24	YES	NA	-7.60518		TRUE
Mmp21	3	Mmp21.671	24	YES	-16.7785	-7.60518		TRUE
Mmp21	3	Mmp21.1450	24	YES	NA	-7.60518		TRUE
Mmp21	3	Mmp21.1031	24	YES	-5.96824	-7.60518		TRUE
Mmp21	3	Mmp21.960	24	YES	NA	-7.60518		TRUE
Mmp21	3	Mmp21.902	24	YES	-7.59337	-7.60518		TRUE
Mmp21	3	Mmp21.1445	24	YES	-0.0806313	-7.60518		FALSE
Lonp2	3	Lonp2.2286	24	YES	-10.7292	-5.47333		TRUE
Lonp2	3	Lonp2.2589	24	YES	NA	-5.47333		TRUE
Lonp2	3	Lonp2.1679	24	YES	-10.2085	-5.47333		TRUE
Lonp2	3	Lonp2.2518	24	YES	-8.94368	-5.47333		TRUE
Lonp2	3	Lonp2.2812	24	YES	1.0142	-5.47333		TRUE
Lonp2	3	Lonp2.2805	24	YES	1.50053	-5.47333		FALSE
Lonp1	2	Lonp1.593	24	YES	NA	-4.5105		TRUE
Lonp1	2	Lonp1.2932	24	YES	-3.52774	-4.5105		TRUE
Lonp1	2	Lonp1.594	24	YES	-3.19156	-4.5105		TRUE
Lonp1	2	Lonp1.592	24	YES	-1.09151	-4.5105		TRUE
Lonp1	2	Lonp1.1355	24	YES	-7.16686	-4.5105		TRUE
Lonp1	2	Lonp1.2929	24	YES	-7.57483	-4.5105		TRUE
Lonp1	2	Lonp1.2940	24	YES	NA	-4.5105		FALSE
Mmp17*	3	Mmp17.3485	24	YES	0.890726	-4.17113		TRUE
Mmp17*	3	Mmp17.1317	24	YES	NA	-4.17113		TRUE
Mmp17*	3	Mmp17.2844	24	YES	-7.32547	-4.17113		TRUE
Mmp17*	3	Mmp17.2836	24	YES	2.43908	-4.17113		TRUE
[truncated: 227 more rows]

## Sheet: Table S3 miR-E sequences
	Murine	miR-E ID (name)	Target transcript	97-mer 5´- 3´
[truncated: 22 more rows]

[truncated: 1 more sheets: Table S4 Venn diagram]
